# Supplementary material for: Crystal structure of ammonium 3′-azido-3′-de­oxy­thymidine-5′-amino­carbonyl­phospho­nate hemi­hydrate: an anti-HIV agent
Source: Acta Crystallogr Sect E Struct Rep Online. 2014 Oct 24;70(Pt 11):396–9. doi: 10.1107/S1600536814022405 (PMC4257306; doi:10.1107/S1600536814022405)
Supplement: Supplementary file 1 [file e-70-00396-sup1.cif]

##############################################################################
#                                                                            #
# This CIF contains the data in a paper accepted for publication in          #
# Acta Crystallographica Section E. It conforms to the requirements of       #
# Notes for Authors for Acta Crystallographica Section E, and has been       #
# peer reviewed under the auspices of the IUCr Commission on Journals.       #
#                                                                            #
# Full details of the Crystallographic Information File format               #
# are given in the paper "The Crystallographic Information File (CIF):       #
# a New Standard Archive File for Crystallography" by S. R. Hall, F. H.      #
# Allen and I. D. Brown [Acta Cryst. (1991), A47, 655-685].                  #
#                                                                            #
# The current version of the core CIF dictionary is obtainable from          #
# ftp://ftp.iucr.org/pub/cif_core.dic.                                       #
#                                                                            #
# Software is freely available for graphical display of the structure(s)     #
# in this CIF. For information consult the CIF software page                 #
# http://www.iucr.org/resources/cif/software.                                #
#                                                                            #
# This file may be used for bona fide research purposes within the           #
# scientific community so long as proper attribution is given to the journal # 
# article from which it was obtained.                                        #
#                                                                            #
##############################################################################
data_global
_audit_creation_method     'form.cif (version 2.0)'
_journal_data_validation_number     ?
_journal_date_recd_electronic     2014-09-25
_journal_date_accepted     2014-10-11
_journal_name_full     'Acta Crystallographica, Section E'
_journal_year     2014
_journal_volume     70
_journal_issue     11
_journal_page_first     396
_journal_page_last     399
_journal_paper_category     GO
_journal_paper_doi     10.1107/S1600536814022405
_journal_coeditor_code     SU2792
_publ_contact_author_name     'Ivan S. Bushmarinov'
_publ_contact_author_address
;
A.N. Nesmeyanov Institute of Organoelement Compounds,
Russian Academy of Sciences, 119991, Vavilov Str. 28, Moscow, Russia.
;
_publ_contact_author_email     ib@ineos.ac.ru
_publ_contact_author_fax     ?
_publ_contact_author_phone     ?
_publ_section_title
;
Crystal structure of ammonium
3'-azido-3'-deoxythymidine-5'-aminocarbonylphosphonate hemihydrate: an
anti-HIV agent
;
loop_
    _publ_author_name
    _publ_author_footnote
    _publ_author_address
    'Jasko, Maxim V.' .
;
Engelhardt Institute of Molecular Biology, Russian Academy of Sciences, 119991,
Vavilov St 32, Moscow, Russian Federation
;
    'Gurskaya, Galina V.' .
;
Engelhardt Institute of Molecular Biology, Russian Academy of Sciences, 119991,
Vavilov St 32, Moscow, Russian Federation
;
    'Kukhanova, Marina K.' .
;
Engelhardt Institute of Molecular Biology, Russian Academy of Sciences, 119991,
Vavilov St 32, Moscow, Russian Federation
;
    'Bushmarinov, Ivan S.' .
;
A.N. Nesmeyanov Institute of Organoelement Compounds,
Russian Academy of Sciences,
119991, Vavilov St 28, Moscow, Russian Federation
;
_publ_section_synopsis
;
The asymmetric unit of the title compound contains one
3'-azido-3'-deoxythymidine-5'aminocarbonylphosphonate (ACP--AZT) anion, half
on an NH~4~^+^ cation lying on a twofold rotation axis and, in another position
occupied with equal probabilities of 0.5, an NH~4~^+^ cation and a water
molecule.
;
data_I
_database_code_depnum_ccdc_archive 'CCDC 1028847'
_audit_creation_method
;
Olex2 1.2
(compiled 2014.09.19 svn.r3010 for OlexSys, GUI svn.r4874)
;
_publ_contact_author_name     ' '
_publ_contact_author_address     ?
_publ_contact_author_email     ?
_publ_contact_author_phone     ?
_chemical_name_systematic
;
Ammonium
3'-azido-3'-deoxythymidine-5'-aminocarbonylphosphonate hemihydrate
;
_chemical_name_common     ?
_chemical_formula_moiety     'N H4 +, C11 H14 N6 O7 P -, 0.5(H2 O)'
_chemical_formula_sum     'C11 H19 N7 O7.50 P'
_chemical_formula_iupac     'N H4 +, C11 H14 N6 O7 P -, 0.5H2 O'
_chemical_formula_weight     400.30
_chemical_melting_point     ?
_shelx_space_group_comment
;
The symmetry employed for this shelxl refinement is uniquely defined
by the following loop, which should always be used as a source of
symmetry information in preference to the above space-group names.
They are only intended as comments.
;
_space_group_crystal_system     tetragonal
_space_group_name_H-M_alt     'P 41 21 2'
_space_group_name_Hall     'P 4abw 2nw'
loop_
    _space_group_symop_operation_xyz
    'x, y, z'
    '-y+1/2, x+1/2, z+1/4'
    '-x, -y, z+1/2'
    'y+1/2, -x+1/2, z+3/4'
    'x+1/2, -y+1/2, -z+3/4'
    '-x+1/2, y+1/2, -z+1/4'
    'y, x, -z'
    '-y, -x, -z+1/2'
_cell_length_a     18.5564(6)
_cell_length_b     18.5564(6)
_cell_length_c     10.1139(4)
_cell_angle_alpha     90
_cell_angle_beta     90
_cell_angle_gamma     90
_cell_volume     3482.6(3)
_cell_formula_units_Z     8
_cell_measurement_reflns_used     9998
_cell_measurement_theta_min     2.293
_cell_measurement_theta_max     30.294
_cell_measurement_temperature     100
_exptl_crystal_description     prism
_exptl_crystal_colour     colourless
_exptl_crystal_size_max     0.21
_exptl_crystal_size_mid     0.20
_exptl_crystal_size_min     0.20
_exptl_crystal_density_diffrn     1.527
_exptl_crystal_density_meas     .
_exptl_crystal_density_method     ?
_exptl_crystal_F_000     1672
_exptl_absorpt_coefficient_mu     0.213
_exptl_absorpt_correction_type     multi-scan
_exptl_absorpt_process_details
;
(SADABS; Bruker, 2009)
;
_shelx_estimated_absorpt_T_min     ?
_shelx_estimated_absorpt_T_max     ?
_exptl_absorpt_correction_T_min     0.6698
_exptl_absorpt_correction_T_max     0.7461
_diffrn_ambient_temperature     100
_diffrn_radiation_type     MoK\a
_diffrn_radiation_wavelength     0.71073
_diffrn_radiation_monochromator     graphite
_diffrn_measurement_device_type     'Bruker APEXII CCD'
_diffrn_measurement_method     '\f and \w scans'
_diffrn_detector_area_resol_mean     8
_diffrn_reflns_number     47562
_diffrn_reflns_av_R_equivalents     0.0465
_diffrn_reflns_theta_min     2.195
_diffrn_reflns_theta_max     30.487
_diffrn_reflns_theta_full     25.242
_diffrn_measured_fraction_theta_max     1.000
_diffrn_measured_fraction_theta_full     0.999
_diffrn_reflns_limit_h_min     -26
_diffrn_reflns_limit_h_max     26
_diffrn_reflns_limit_k_min     -26
_diffrn_reflns_limit_k_max     26
_diffrn_reflns_limit_l_min     -14
_diffrn_reflns_limit_l_max     14
_diffrn_standards_number     0
_refine_special_details     ?
_reflns_number_total     5322
_reflns_number_gt     4822
_reflns_threshold_expression     I>2\s(I)
_refine_ls_structure_factor_coef     Fsqd
_refine_ls_matrix_type     full
_refine_ls_R_factor_all     0.0395
_refine_ls_R_factor_gt     0.0324
_refine_ls_wR_factor_gt     0.0756
_refine_ls_wR_factor_ref     0.0793
_refine_ls_goodness_of_fit_ref     1.091
_refine_ls_restrained_S_all     1.098
_refine_ls_number_reflns     5322
_refine_ls_number_parameters     315
_refine_ls_number_restraints     32
_refine_ls_hydrogen_treatment     mixed
_refine_ls_weighting_scheme     calc
_refine_ls_weighting_details
              'w=1/[\s^2^(Fo^2^)+(0.0415P)^2^+0.5648P] where P=(Fo^2^+2Fc^2^)/3'
_atom_sites_solution_hydrogens     mixed
_atom_sites_solution_primary     direct
_atom_sites_solution_secondary     difmap
_refine_ls_shift/su_max     0.001
_refine_ls_shift/su_mean     0.000
_refine_diff_density_max     0.342
_refine_diff_density_min     -0.290
_refine_ls_extinction_method     none
_refine_ls_extinction_coef     .
_refine_ls_abs_structure_details
;
Flack x determined using 1919 quotients
[(<i>I</i>^+^)-(<i>I</i>^-^)]/[(<i>I</i>^+^)+(<i>I</i>^-^)]
(Parsons <i>et al.</i>,  2013)
;
_refine_ls_abs_structure_Flack     0.00(3)
loop_
    _atom_type_symbol
    _atom_type_description
    _atom_type_scat_dispersion_real
    _atom_type_scat_dispersion_imag
    _atom_type_scat_source
    'C' 'C' 0.0033 0.0016
                         'International Tables Vol C Tables 4.2.6.8 and 6.1.1.4'
    'H' 'H' 0.0000 0.0000
                         'International Tables Vol C Tables 4.2.6.8 and 6.1.1.4'
    'N' 'N' 0.0061 0.0033
                         'International Tables Vol C Tables 4.2.6.8 and 6.1.1.4'
    'O' 'O' 0.0106 0.0060
                         'International Tables Vol C Tables 4.2.6.8 and 6.1.1.4'
    'P' 'P' 0.1023 0.0942
                         'International Tables Vol C Tables 4.2.6.8 and 6.1.1.4'
_computing_data_collection
;
APEX2 (Bruker, 2009)
;
_computing_cell_refinement
;
SAINT  (Bruker, 2009)
;
_computing_data_reduction
;
SAINT (Bruker, 2009)
;
_computing_structure_solution
;
SHELXS2014 (Sheldrick, 2008)
;
_computing_structure_refinement
;
SHELXL2014 (Sheldrick, 2008)
;
_computing_molecular_graphics
;
OLEX2 (Dolomanov <i>et al.</i>,  2009)
;
_computing_publication_material
;
OLEX2 (Dolomanov <i>et al.</i>,  2009)
;
loop_
    _atom_site_type_symbol
    _atom_site_label
    _atom_site_fract_x
    _atom_site_fract_y
    _atom_site_fract_z
    _atom_site_U_iso_or_equiv
    _atom_site_adp_type
    _atom_site_calc_flag
    _atom_site_occupancy
    _atom_site_disorder_assembly
    _atom_site_disorder_group
    P P1 0.68921(3) 0.49006(3) 0.20527(5) 0.01645(10) Uani d 1 . .
    O O2 0.92567(8) 0.79475(9) 0.50029(14) 0.0247(3) Uani d 1 . .
    O O2S 0.5859(5) 0.4368(6) 0.5786(9) 0.0241(17) Uani d 0.5 A 1
    O O4 0.79798(8) 0.68215(7) 0.82247(13) 0.0194(3) Uani d 1 . .
    O O4' 0.81753(7) 0.69188(7) 0.21627(13) 0.0172(3) Uani d 1 . .
    O O5 0.68747(8) 0.45502(8) 0.07236(14) 0.0229(3) Uani d 1 . .
    O O5' 0.74688(8) 0.55407(8) 0.20885(14) 0.0234(3) Uani d 1 . .
    O O6 0.70278(9) 0.44576(8) 0.32578(14) 0.0257(3) Uani d 1 . .
    O O7 0.5715(9) 0.5389(8) 0.3380(10) 0.026(2) Uani d 0.5 B 2
    O O7A 0.5847(6) 0.5815(6) 0.1427(10) 0.0303(19) Uani d 0.5 B 1
    N N1 0.85030(9) 0.70295(9) 0.43868(15) 0.0156(3) Uani d 1 . .
    N N1S 0.69819(9) 0.30181(9) 0.2500 0.0156(4) Uani d 1 . .
    H H1SA 0.7013(13) 0.2684(13) 0.308(2) 0.018(6) Uiso d 1 . .
    H H1SB 0.7014(14) 0.3480(14) 0.287(3) 0.025(6) Uiso d 1 . .
    H H3 0.8853(15) 0.7633(15) 0.719(3) 0.029 Uiso d 1 . .
    H H2SA 0.5720(15) 0.3982(11) 0.536(3) 0.029 Uiso d 1 . .
    H H2SC 0.619(3) 0.461(3) 0.478(4) 0.029 Uiso d 0.5 C 2
    H H2SB 0.6270(12) 0.4260(15) 0.628(2) 0.029 Uiso d 1 . .
    H H2SD 0.570(3) 0.477(3) 0.590(5) 0.029 Uiso d 0.5 D 2
    N N2S 0.5985(7) 0.4395(7) 0.5538(11) 0.028(2) Uani d 0.5 E 2
    N N3 0.86108(9) 0.73708(9) 0.65883(15) 0.0163(3) Uani d 1 . .
    N N4 0.94590(10) 0.55785(9) 0.10114(18) 0.0229(4) Uani d 1 . .
    N N5 0.92571(10) 0.49900(10) 0.05676(19) 0.0266(4) Uani d 1 . .
    N N6 0.91507(14) 0.44520(13) 0.0082(3) 0.0464(6) Uani d 1 . .
    N N7 0.5716(7) 0.5749(8) 0.1320(14) 0.0259(17) Uani d 0.5 B 2
    H H7A 0.597(3) 0.578(3) 0.055(4) 0.037(16) Uiso d 0.5 F 2
    H H7B 0.531(2) 0.604(3) 0.133(6) 0.038(16) Uiso d 0.5 G 2
    N N7A 0.5747(10) 0.5256(10) 0.3488(11) 0.0199(17) Uani d 0.5 B 1
    H H7AA 0.532(2) 0.549(3) 0.361(6) 0.033(17) Uiso d 0.5 H 1
    H H7AB 0.593(2) 0.494(2) 0.407(4) 0.011(11) Uiso d 0.5 I 1
    C C1' 0.87645(10) 0.70731(10) 0.30064(18) 0.0166(3) Uani d 1 . .
    H H1' 0.8922(13) 0.7528(14) 0.290(2) 0.016(6) Uiso d 1 . .
    C C2 0.88180(10) 0.74798(10) 0.52988(18) 0.0164(3) Uani d 1 . .
    C C2' 0.93586(11) 0.65280(11) 0.26815(19) 0.0206(4) Uani d 1 . .
    H H2'A 0.9735 0.6747 0.2116 0.025 Uiso calc 1 . .
    H H2'B 0.9586 0.6341 0.3498 0.025 Uiso calc 1 . .
    C C3' 0.89591(10) 0.59331(10) 0.19471(19) 0.0168(3) Uani d 1 . .
    H H3' 0.8762(13) 0.5614(14) 0.255(2) 0.018(6) Uiso d 1 . .
    C C4 0.81153(10) 0.68706(10) 0.70369(17) 0.0154(3) Uani d 1 . .
    C C4' 0.83606(10) 0.63509(10) 0.12478(17) 0.0163(3) Uani d 1 . .
    H H4' 0.8557 0.6569 0.0419 0.020 Uiso calc 1 . .
    C C5 0.77850(11) 0.64287(11) 0.60195(19) 0.0204(4) Uani d 1 . .
    C C5' 0.76867(12) 0.59301(11) 0.09211(19) 0.0211(4) Uani d 1 . .
    H H5'A 0.7298 0.6262 0.0640 0.025 Uiso calc 1 . .
    H H5'B 0.7784 0.5589 0.0189 0.025 Uiso calc 1 . .
    C C6 0.79969(11) 0.65210(10) 0.47609(19) 0.0198(4) Uani d 1 . .
    H H6 0.7790 0.6224 0.4097 0.024 Uiso calc 1 . .
    C C6' 0.60339(12) 0.53904(11) 0.23020(18) 0.0207(4) Uani d 1 . .
    C C7 0.72211(16) 0.58965(16) 0.6417(2) 0.0416(7) Uani d 1 . .
    H H7C 0.7422 0.5562 0.7070 0.062 Uiso calc 1 . .
    H H7D 0.7061 0.5627 0.5638 0.062 Uiso calc 1 . .
    H H7E 0.6810 0.6152 0.6805 0.062 Uiso calc 1 . .
loop_
    _atom_site_aniso_label
    _atom_site_aniso_U_11
    _atom_site_aniso_U_22
    _atom_site_aniso_U_33
    _atom_site_aniso_U_12
    _atom_site_aniso_U_13
    _atom_site_aniso_U_23
    P1 0.0215(2) 0.0144(2) 0.01346(19) -0.00265(18) -0.00230(17) -0.00192(16)
    O2 0.0285(8) 0.0300(8) 0.0157(6) -0.0136(6) -0.0020(6) 0.0018(6)
    O2S 0.024(3) 0.033(3) 0.015(2) 0.017(2) 0.0025(18) -0.0010(17)
    O4 0.0261(7) 0.0193(6) 0.0127(6) 0.0011(5) 0.0019(5) -0.0005(5)
    O4' 0.0213(6) 0.0177(6) 0.0125(5) 0.0009(5) -0.0039(5) -0.0014(5)
    O5 0.0287(8) 0.0212(7) 0.0189(6) -0.0021(6) 0.0005(6) -0.0088(5)
    O5' 0.0289(8) 0.0269(7) 0.0143(6) -0.0122(6) -0.0027(6) 0.0011(6)
    O6 0.0348(8) 0.0200(7) 0.0223(7) -0.0033(6) -0.0079(6) 0.0049(5)
    O7 0.026(2) 0.033(5) 0.018(2) 0.008(3) -0.0044(19) 0.0120(19)
    O7A 0.041(5) 0.031(3) 0.019(2) 0.012(3) 0.007(3) 0.000(2)
    N1 0.0213(7) 0.0161(7) 0.0095(6) -0.0030(6) -0.0009(6) -0.0001(5)
    N1S 0.0175(6) 0.0175(6) 0.0119(9) -0.0014(8) 0.0005(6) 0.0005(6)
    N2S 0.025(4) 0.018(2) 0.042(6) 0.006(2) -0.015(4) -0.008(3)
    N3 0.0190(8) 0.0190(8) 0.0110(6) -0.0029(6) -0.0028(6) -0.0001(6)
    N4 0.0264(9) 0.0184(8) 0.0239(8) -0.0024(7) 0.0071(7) -0.0026(7)
    N5 0.0293(9) 0.0229(9) 0.0276(9) -0.0021(7) 0.0081(8) -0.0030(7)
    N6 0.0528(14) 0.0334(11) 0.0529(14) -0.0122(10) 0.0144(12) -0.0194(11)
    N7 0.016(3) 0.039(3) 0.023(3) -0.002(2) -0.0084(18) 0.008(3)
    N7A 0.022(3) 0.028(5) 0.009(2) 0.009(3) 0.005(2) 0.006(2)
    C1' 0.0214(8) 0.0183(8) 0.0101(7) -0.0043(7) 0.0002(6) -0.0005(6)
    C2 0.0182(8) 0.0173(8) 0.0138(8) -0.0007(7) -0.0025(7) 0.0002(7)
    C2' 0.0184(9) 0.0276(10) 0.0158(8) -0.0021(7) -0.0014(7) -0.0026(7)
    C3' 0.0189(8) 0.0182(8) 0.0132(7) -0.0005(7) 0.0022(7) 0.0014(7)
    C4 0.0171(8) 0.0142(7) 0.0148(7) 0.0017(7) -0.0009(7) 0.0002(6)
    C4' 0.0227(9) 0.0156(8) 0.0107(7) -0.0021(7) -0.0011(7) -0.0001(6)
    C5 0.0241(10) 0.0205(9) 0.0165(8) -0.0068(8) 0.0012(7) -0.0017(7)
    C5' 0.0260(10) 0.0251(10) 0.0123(7) -0.0080(8) -0.0019(7) 0.0012(7)
    C6 0.0226(9) 0.0186(9) 0.0182(9) -0.0066(7) 0.0015(7) -0.0037(7)
    C6' 0.0277(10) 0.0203(9) 0.0140(8) -0.0016(7) -0.0016(7) -0.0009(7)
    C7 0.0536(16) 0.0472(15) 0.0242(11) -0.0338(13) 0.0121(11) -0.0092(11)
_geom_special_details
;
All e.s.d.'s (except the e.s.d. in the dihedral angle between two l.s. planes)
are estimated using the full covariance matrix. The cell e.s.d.'s are taken
into account individually in the estimation of e.s.d.'s in distances, angles
and torsion angles; correlations between e.s.d.'s in cell parameters are only
used when they are defined by crystal symmetry. An approximate (isotropic)
treatment of cell e.s.d.'s is used for estimating e.s.d.'s involving l.s.
planes.
;
loop_
    _geom_bond_atom_site_label_1
    _geom_bond_atom_site_label_2
    _geom_bond_site_symmetry_2
    _geom_bond_distance
    _geom_bond_publ_flag
    P1 O5 . 1.4936(14) ?
    P1 O5' . 1.5991(14) ?
    P1 O6 . 1.4916(15) ?
    P1 C6' . 1.851(2) ?
    O2 C2 . 1.227(2) ?
    O2S H2SA . 0.874(19) ?
    O2S H2SB . 0.93(2) ?
    O4 C4 . 1.231(2) ?
    O4' C1' . 1.416(2) ?
    O4' C4' . 1.444(2) ?
    O5' C5' . 1.442(2) ?
    O7 C6' . 1.241(6) ?
    O7A C6' . 1.234(5) ?
    N1 C1' . 1.480(2) ?
    N1 C2 . 1.375(2) ?
    N1 C6 . 1.384(2) ?
    N1S H1SA . 0.85(2) ?
    N1S H1SB . 0.94(3) ?
    N2S H2SA . 0.93(2) ?
    N2S H2SC . 0.94(3) ?
    N2S H2SB . 0.95(2) ?
    N2S H2SD . 0.95(3) ?
    N3 H3 . 0.90(3) ?
    N3 C2 . 1.375(2) ?
    N3 C4 . 1.383(2) ?
    N4 N5 . 1.239(2) ?
    N4 C3' . 1.480(3) ?
    N5 N6 . 1.130(3) ?
    N7 H7A . 0.91(3) ?
    N7 H7B . 0.92(3) ?
    N7 C6' . 1.333(6) ?
    N7A H7AA . 0.90(3) ?
    N7A H7AB . 0.91(3) ?
    N7A C6' . 1.336(5) ?
    C1' H1' . 0.90(3) ?
    C1' C2' . 1.532(3) ?
    C2' H2'A . 0.9900 ?
    C2' H2'B . 0.9900 ?
    C2' C3' . 1.523(3) ?
    C3' H3' . 0.92(2) ?
    C3' C4' . 1.528(3) ?
    C4 C5 . 1.452(3) ?
    C4' H4' . 1.0000 ?
    C4' C5' . 1.511(3) ?
    C5 C6 . 1.343(3) ?
    C5 C7 . 1.494(3) ?
    C5' H5'A . 0.9900 ?
    C5' H5'B . 0.9900 ?
    C6 H6 . 0.9500 ?
    C7 H7C . 0.9800 ?
    C7 H7D . 0.9800 ?
    C7 H7E . 0.9800 ?
loop_
    _geom_angle_atom_site_label_1
    _geom_angle_atom_site_label_2
    _geom_angle_atom_site_label_3
    _geom_angle_site_symmetry_1
    _geom_angle_site_symmetry_3
    _geom_angle
    _geom_angle_publ_flag
    O5 P1 O5' . . 110.99(8) ?
    O5 P1 C6' . . 108.53(9) ?
    O5' P1 C6' . . 102.01(9) ?
    O6 P1 O5 . . 119.94(9) ?
    O6 P1 O5' . . 106.13(8) ?
    O6 P1 C6' . . 107.73(9) ?
    H2SA O2S H2SB . . 109(3) ?
    C1' O4' C4' . . 110.47(14) ?
    C5' O5' P1 . . 122.76(12) ?
    C2 N1 C1' . . 117.39(15) ?
    C2 N1 C6 . . 121.29(16) ?
    C6 N1 C1' . . 121.17(15) ?
    H1SA N1S H1SB . . 113(2) ?
    H2SA N2S H2SC . . 113(4) ?
    H2SA N2S H2SB . . 103(3) ?
    H2SA N2S H2SD . . 113(4) ?
    H2SC N2S H2SB . . 122(4) ?
    H2SC N2S H2SD . . 103(5) ?
    H2SB N2S H2SD . . 101(4) ?
    C2 N3 H3 . . 114.9(18) ?
    C2 N3 C4 . . 126.57(16) ?
    C4 N3 H3 . . 118.3(18) ?
    N5 N4 C3' . . 115.73(17) ?
    N6 N5 N4 . . 171.6(2) ?
    H7A N7 H7B . . 113(5) ?
    C6' N7 H7A . . 116(4) ?
    C6' N7 H7B . . 130(4) ?
    H7AA N7A H7AB . . 124(5) ?
    C6' N7A H7AA . . 112(4) ?
    C6' N7A H7AB . . 124(3) ?
    O4' C1' N1 . . 107.70(14) ?
    O4' C1' H1' . . 111.8(15) ?
    O4' C1' C2' . . 107.03(15) ?
    N1 C1' H1' . . 105.5(16) ?
    N1 C1' C2' . . 113.71(15) ?
    C2' C1' H1' . . 111.1(15) ?
    O2 C2 N1 . . 123.25(17) ?
    O2 C2 N3 . . 121.39(17) ?
    N3 C2 N1 . . 115.35(16) ?
    C1' C2' H2'A . . 111.1 ?
    C1' C2' H2'B . . 111.1 ?
    H2'A C2' H2'B . . 109.0 ?
    C3' C2' C1' . . 103.47(15) ?
    C3' C2' H2'A . . 111.1 ?
    C3' C2' H2'B . . 111.1 ?
    N4 C3' C2' . . 109.21(16) ?
    N4 C3' H3' . . 112.6(15) ?
    N4 C3' C4' . . 112.67(15) ?
    C2' C3' H3' . . 109.6(15) ?
    C2' C3' C4' . . 102.23(15) ?
    C4' C3' H3' . . 109.9(15) ?
    O4 C4 N3 . . 120.38(17) ?
    O4 C4 C5 . . 124.32(17) ?
    N3 C4 C5 . . 115.30(16) ?
    O4' C4' C3' . . 104.29(14) ?
    O4' C4' H4' . . 109.2 ?
    O4' C4' C5' . . 108.68(16) ?
    C3' C4' H4' . . 109.2 ?
    C5' C4' C3' . . 116.14(16) ?
    C5' C4' H4' . . 109.2 ?
    C4 C5 C7 . . 118.58(17) ?
    C6 C5 C4 . . 118.44(18) ?
    C6 C5 C7 . . 122.99(18) ?
    O5' C5' C4' . . 108.18(15) ?
    O5' C5' H5'A . . 110.1 ?
    O5' C5' H5'B . . 110.1 ?
    C4' C5' H5'A . . 110.1 ?
    C4' C5' H5'B . . 110.1 ?
    H5'A C5' H5'B . . 108.4 ?
    N1 C6 H6 . . 118.5 ?
    C5 C6 N1 . . 123.00(17) ?
    C5 C6 H6 . . 118.5 ?
    O7 C6' P1 . . 121.9(6) ?
    O7 C6' N7 . . 116.4(11) ?
    O7A C6' P1 . . 117.2(6) ?
    O7A C6' N7A . . 130.6(9) ?
    N7 C6' P1 . . 121.6(8) ?
    N7A C6' P1 . . 111.9(7) ?
    C5 C7 H7C . . 109.5 ?
    C5 C7 H7D . . 109.5 ?
    C5 C7 H7E . . 109.5 ?
    H7C C7 H7D . . 109.5 ?
    H7C C7 H7E . . 109.5 ?
    H7D C7 H7E . . 109.5 ?
loop_
    _geom_torsion_atom_site_label_1
    _geom_torsion_atom_site_label_2
    _geom_torsion_atom_site_label_3
    _geom_torsion_atom_site_label_4
    _geom_torsion_site_symmetry_1
    _geom_torsion_site_symmetry_2
    _geom_torsion_site_symmetry_3
    _geom_torsion_site_symmetry_4
    _geom_torsion
    _geom_torsion_publ_flag
    P1 O5' C5' C4' . . . . -165.61(14) ?
    O4 C4 C5 C6 . . . . -177.9(2) ?
    O4 C4 C5 C7 . . . . 2.6(3) ?
    O4' C1' C2' C3' . . . . -18.00(19) ?
    O4' C4' C5' O5' . . . . -68.8(2) ?
    O5 P1 O5' C5' . . . . 25.85(19) ?
    O5 P1 C6' O7 . . . . 139.4(11) ?
    O5 P1 C6' O7A . . . . -52.1(6) ?
    O5 P1 C6' N7 . . . . -38.8(8) ?
    O5 P1 C6' N7A . . . . 132.9(11) ?
    O5' P1 C6' O7 . . . . -103.3(11) ?
    O5' P1 C6' O7A . . . . 65.2(6) ?
    O5' P1 C6' N7 . . . . 78.4(8) ?
    O5' P1 C6' N7A . . . . -109.8(11) ?
    O6 P1 O5' C5' . . . . 157.72(16) ?
    O6 P1 C6' O7 . . . . 8.1(11) ?
    O6 P1 C6' O7A . . . . 176.6(6) ?
    O6 P1 C6' N7 . . . . -170.1(8) ?
    O6 P1 C6' N7A . . . . 1.6(11) ?
    N1 C1' C2' C3' . . . . 100.81(17) ?
    N3 C4 C5 C6 . . . . 2.0(3) ?
    N3 C4 C5 C7 . . . . -177.5(2) ?
    N4 C3' C4' O4' . . . . -151.88(15) ?
    N4 C3' C4' C5' . . . . 88.6(2) ?
    N5 N4 C3' C2' . . . . 164.58(18) ?
    N5 N4 C3' C4' . . . . -82.6(2) ?
    C1' O4' C4' C3' . . . . 24.84(18) ?
    C1' O4' C4' C5' . . . . 149.32(15) ?
    C1' N1 C2 O2 . . . . 6.0(3) ?
    C1' N1 C2 N3 . . . . -173.72(16) ?
    C1' N1 C6 C5 . . . . 174.96(19) ?
    C1' C2' C3' N4 . . . . 151.29(15) ?
    C1' C2' C3' C4' . . . . 31.75(18) ?
    C2 N1 C1' O4' . . . . -147.75(16) ?
    C2 N1 C1' C2' . . . . 93.8(2) ?
    C2 N1 C6 C5 . . . . -0.5(3) ?
    C2 N3 C4 O4 . . . . 179.38(18) ?
    C2 N3 C4 C5 . . . . -0.6(3) ?
    C2' C3' C4' O4' . . . . -34.79(18) ?
    C2' C3' C4' C5' . . . . -154.33(16) ?
    C3' C4' C5' O5' . . . . 48.3(2) ?
    C4 N3 C2 O2 . . . . 178.93(18) ?
    C4 N3 C2 N1 . . . . -1.3(3) ?
    C4 C5 C6 N1 . . . . -1.6(3) ?
    C4' O4' C1' N1 . . . . -126.92(15) ?
    C4' O4' C1' C2' . . . . -4.29(19) ?
    C6 N1 C1' O4' . . . . 36.6(2) ?
    C6 N1 C1' C2' . . . . -81.8(2) ?
    C6 N1 C2 O2 . . . . -178.36(19) ?
    C6 N1 C2 N3 . . . . 1.9(3) ?
    C6' P1 O5' C5' . . . . -89.59(17) ?
    C7 C5 C6 N1 . . . . 177.9(2) ?
loop_
    _geom_hbond_atom_site_label_D
    _geom_hbond_atom_site_label_H
    _geom_hbond_atom_site_label_A
    _geom_hbond_site_symmetry_A
    _geom_hbond_distance_DH
    _geom_hbond_distance_HA
    _geom_hbond_distance_DA
    _geom_hbond_angle_DHA
    N1S H1SA O4 6_646 0.85(2) 2.01(2) 2.8565(19) 173(2)
    N1S H1SB O6 . 0.94(3) 1.86(3) 2.780(2) 168(2)
    N3 H3 O5 4_565 0.90(3) 1.90(3) 2.781(2) 167(3)
    O2S H2SA O5 8_665 0.874(19) 1.996(19) 2.868(11) 176(3)
    N2S H2SA O5 8_665 0.93(2) 1.996(19) 2.857(11) 154(3)
    N2S H2SC O6 . 0.94(3) 2.21(4) 3.013(12) 143(5)
    N2S H2SC O7 . 0.94(3) 2.20(5) 2.901(16) 130(5)
    O2S H2SB O2 2_645 0.93(2) 1.907(18) 2.822(11) 166(3)
    N2S H2SB O2 2_645 0.95(2) 1.907(18) 2.818(12) 159(3)
    N2S H2SD O7 7_556 0.95(3) 1.99(3) 2.902(16) 162(5)
    N7 H7A N7 7 0.91(3) 1.93(5) 2.67(3) 136(5)
    N7 H7B N2S 3_664 0.92(3) 2.66(6) 3.265(17) 124(5)
    N7A H7AA O2S 7_556 0.90(3) 2.00(3) 2.887(18) 167(6)
    N7A H7AB O2S . 0.91(3) 2.03(3) 2.856(15) 150(4)
    C1' H1' O6 4_564 0.90(3) 2.53(2) 3.100(2) 122.3(19)
    C3' H3' N4 2_645 0.92(2) 2.65(2) 3.274(3) 125.1(19)
    C4' H4' O4 1_554 1.00 2.51 3.257(2) 131
    C6 H6 O5' . 0.95 2.47 3.402(2) 168
_shelx_hkl_file
;
   1   0   0 -0.3915  0.0474   2
  -1   0   0 -0.3398  0.0272   3
   0  -1   0 -0.3856  0.0462   3
   0   1   0 -0.2726  0.0858   3
   1   0   0 -0.3723  0.0511   3
   0  -1   0 -0.4215  0.0467   2
   0   1   0 -0.4167  0.0845   2
   0  -1   0 -0.3163  0.0594   1
   0   1   0 -0.3054  0.0259   1
  -1   0   0 -0.4015  0.0535   1
  -1   0   0 -0.3861  0.1135   2
   1   1   0 0.81990 0.19427   2
   1  -1   0 0.37334 0.12888   1
   2   0   0 222.040   4.831   2
  -2   0   0 225.217   4.433   1
   0   2   0 218.476   4.877   2
   2   0   0 231.166   4.414   3
   0  -2   0 226.044   4.442   1
   0  -2   0 225.429   4.407   3
   1   2   0 225.515   4.997   2
   2  -1   0 220.829   4.649   2
   1  -2   0 228.459   4.420   3
  -2  -1   0 219.125   4.289   1
   2  -1   0 227.280   4.419   3
   2   1   0 219.381   4.286   1
  -1   2   0 215.560   4.705   2
  -2   1   0 221.217   4.660   2
  -1  -2   0 221.557   4.294   1
   1  -2   0 183.780   4.466   1
   2   1   0 251.189   4.463   3
   2   1   0 220.820   4.947   2
   1   2   0 224.380   4.292   1
  -1  -2   0 222.398   4.403   3
  -2  -2   0 15.9441  0.9898   3
   2   2   0 16.4860  1.3866   2
  -2   2   0 15.0126  0.7058   2
   2  -2   0 17.3156  0.9784   3
   2  -2   0 16.4033  1.0071   1
  -2  -2   0 18.2104  0.5793   1
   0  -3   0 -0.3509  0.3362   1
   0   3   0 -0.2717  0.6286   2
   3   0   0 -1.0842  0.4248   3
   0  -3   0 -0.7903  0.4817   3
   3   0   0 -0.2866  0.4721   2
  -3   0   0 -0.6501  0.3757   1
   1   3   0 182.423   4.373   2
  -1   3   0 168.720   3.926   2
   1  -3   0 166.830   3.730   1
  -3  -1   0 167.060   3.487   1
   3   1   0 169.473   3.695   3
   3  -1   0 167.419   3.784   2
   3  -1   0 171.715   3.702   3
  -1  -3   0 169.575   3.693   3
   1  -3   0 175.605   3.724   3
  -3   1   0 167.179   3.692   1
   3   1   0 169.303   4.113   2
  -1  -3   0 169.429   3.506   1
   2  -3   0 97.6403  2.3787   3
  -2   3   0 90.6303  2.2883   2
  -3  -2   0 96.9818  2.0189   1
  -3   2   0 92.9717  2.4384   1
   3   2   0 94.0872  1.9959   1
  -3  -2   0 99.3333  2.4410   3
  -2  -3   0 94.9614  1.9991   1
   2  -3   0 93.9445  2.4624   1
   3  -2   0 96.6190  2.1898   2
   3   2   0 92.4317  2.8205   2
  -2  -3   0 93.5436  2.3889   3
   3  -2   0 95.5248  2.4138   3
   3   3   0 9292.36  247.20   2
  -3  -3   0 9774.40  179.75   3
   3  -3   0 9507.30  226.09   1
   3  -3   0 9999.99  179.89   3
  -3   3   0 9684.77  201.73   2
  -3  -3   0 9915.93  191.07   1
   0  -4   0 -2.8964  0.5205   1
  -4   0   0 -3.6881  0.5275   1
   4   0   0 -1.4346  0.7177   2
   0  -4   0 -4.3240  0.6817   3
   4   0   0 -2.7764  0.6586   3
   0   4   0 -2.9354  0.8448   2
   4   1   0 20.5257  1.4614   2
  -1   4   0 19.1088  1.4626   2
   4  -1   0 22.0334  1.1080   2
  -4   1   0 18.9067  1.0886   1
  -1  -4   0 19.7769  0.9676   1
  -1  -4   0 19.8926  1.2774   3
   1  -4   0 19.4656  1.1003   1
   4   1   0 20.1994  1.2324   3
  -4  -1   0 21.5489  0.9740   1
   1  -4   0 20.2138  1.2338   3
   4  -1   0 20.8708  1.2307   3
   1   4   0 19.8294  1.6645   2
  -2   4   0 332.651   8.317   2
   4   2   0 399.583   7.894   3
   2   4   0 416.001   8.987   2
   4  -2   0 392.435   8.227   2
  -2  -4   0 395.461   7.904   3
  -2  -4   0 390.750   7.608   1
  -4  -2   0 395.093   7.603   1
   2  -4   0 396.683   7.877   3
   2  -4   0 398.892   8.039   1
   4  -2   0 394.319   7.870   3
  -4   2   0 388.975   8.006   1
   4   2   0 390.226   8.829   2
   3  -4   0 387.428   7.832   3
   4  -3   0 384.355   7.820   3
  -4  -3   0 382.309   7.845   3
  -3   4   0 376.345   8.122   2
   4   3   0 376.953   8.844   2
  -4   3   0 382.920   7.981   1
  -3  -4   0 377.341   7.381   1
  -3  -4   0 378.980   7.850   3
  -4  -3   0 395.163   7.418   1
   4  -4   0 1607.76   33.07   1
  -4  -4   0 1661.29   30.82   1
  -4  -4   0 1638.19   30.45   3
  -4   4   0 1644.36   31.98   1
   4  -4   0 1675.49   30.46   3
  -4   4   0 1588.57   33.45   2
   4   4   0 1610.84   35.02   2
  -5   0   0 0.17767 0.58685   1
   5   0   0 0.60049 0.70137   2
   0  -5   0 -0.3544  0.7576   3
   0   5   0 -1.2259  0.9720   2
   0  -5   0 -0.0883  0.5230   1
   5   0   0 -0.2125  0.5916   3
  -1   5   0 15.6807  1.5301   2
   5  -1   0 18.6774  1.2064   2
  -5  -1   0 17.4844  1.1071   1
   1   5   0 14.7317  1.6374   2
  -1  -5   0 17.1221  1.0087   1
   5  -1   0 17.8320  1.3037   3
  -1  -5   0 16.2404  1.3743   3
   1  -5   0 16.3118  1.3147   3
   5   1   0 17.3946  1.1925   3
   1  -5   0 17.5122  1.1633   1
   5   1   0 18.5646  1.5493   2
  -5   1   0 17.5175  1.2997   1
   2  -5   0 52.1391  1.9758   3
  -2  -5   0 49.2510  1.4991   1
   2  -5   0 51.1775  1.9671   1
   5  -2   0 51.4911  1.6018   2
   5  -2   0 50.5247  1.9237   3
   5   2   0 49.4773  1.8609   3
  -5   2   0 49.9985  1.8582   1
  -2   5   0 54.9724  2.0509   2
   5   2   0 50.8886  2.2973   2
  -2  -5   0 52.9038  2.0156   3
   2   5   0 60.9926  2.6019   2
  -5  -2   0 52.5772  1.5246   1
   5  -3   0 1682.65   30.88   3
   3   5   0 1648.18   37.02   2
  -3  -5   0 1470.14   31.48   1
  -3  -5   0 1637.62   30.84   3
   3  -5   0 1688.75   30.88   3
  -3   5   0 1628.24   34.29   2
  -5   3   0 1689.99   33.35   1
  -5  -3   0 1749.80   31.39   1
   5  -3   0 1670.87   33.85   2
   3  -5   0 1672.90   31.84   1
  -5  -3   0 1681.80   30.91   3
   5   3   0 1630.09   35.97   2
  -5  -4   0 1637.72   30.34   3
  -4   5   0 1516.63   33.24   2
   5   4   0 1541.31   34.84   2
  -5   4   0 1604.23   31.22   1
   5  -4   0 1627.93   30.29   3
  -4  -5   0 1604.10   30.56   1
   4  -5   0 1638.80   30.31   3
  -5   4   0 1741.70   33.16   2
   4   5   0 1594.60   34.03   2
  -5  -4   0 1674.51   30.47   1
  -4  -5   0 1598.27   30.30   3
   4  -5   0 1616.09   31.27   1
   5   5   0 4.45723 1.22746   2
  -5  -5   0 3.44882 1.00203   3
  -5   5   0 -0.2790  0.5782   2
   5  -5   0 3.57872 0.95396   3
  -5  -5   0 2.33955 0.38621   1
  -5   5   0 2.00015 0.86605   1
   6   0   0 473.418   9.774   3
   0  -6   0 481.535   9.784   1
   0  -6   0 481.178   9.794   3
   0   6   0 486.682  10.854   2
   6   0   0 484.985  10.640   2
  -6   0   0 492.187   9.752   1
  -6   1   0 270.556   5.904   1
   6  -1   0 272.195   6.220   2
  -1   6   0 273.841   6.481   2
  -1  -6   0 268.606   5.986   3
   6   1   0 268.332   6.010   3
  -6  -1   0 273.775   5.728   1
   1  -6   0 272.406   6.049   3
   1   6   0 266.820   6.739   2
  -1  -6   0 277.764   5.745   1
   6  -1   0 276.210   6.008   3
   1  -6   0 270.153   5.983   1
   6   1   0 274.872   6.555   2
  -2   6   0 1326.18   27.83   2
  -6   2   0 1313.31   25.56   1
   6   2   0 1342.27   24.96   3
   6  -2   0 1331.60   27.22   2
   2  -6   0 1300.69   25.59   1
  -2  -6   0 1324.09   24.92   3
   6  -2   0 1328.94   24.92   3
   2   6   0 1287.82   27.91   2
   2  -6   0 1337.08   24.94   3
  -6  -2   0 1328.67   25.14   1
   6   2   0 1314.98   27.81   2
  -2  -6   0 1304.15   25.40   1
  -6  -3   0 92.9872  2.2666   1
  -3  -6   0 90.0705  2.8521   3
   3   6   0 93.1893  3.3513   2
   6   3   0 92.6622  3.2270   2
   6  -3   0 85.0108  2.7920   3
   3  -6   0 93.7651  2.8263   1
  -3  -6   0 95.0045  2.2321   1
   6  -3   0 91.0010  2.3724   2
   6   3   0 90.9643  2.8892   3
   3  -6   0 93.8192  2.8831   3
  -6   3   0 91.2434  2.7777   1
  -3   6   0 91.2696  2.7342   2
  -4  -6   0 112.306   3.329   3
   4  -6   0 114.773   3.455   1
   6  -4   0 111.269   2.725   2
   4   6   0 110.625   3.903   2
   6   4   0 113.333   3.890   2
  -4  -6   0 112.128   2.488   1
   6  -4   0 117.273   3.265   3
  -6   4   0 108.479   3.232   1
  -6  -4   0 111.729   3.321   3
  -4   6   0 117.688   3.055   2
   4  -6   0 115.512   3.320   3
  -6  -4   0 100.136   2.494   1
  -5  -6   0 27.8224  0.9257   1
  -6   5   0 25.0604  1.8683   1
  -6  -5   0 27.2152  0.9597   1
   6   5   0 28.6518  2.2363   2
   6  -5   0 28.6955  1.8216   3
   5   6   0 29.2509  2.2755   2
  -5   6   0 23.3333  1.4626   2
  -5  -6   0 25.6381  1.8319   3
  -6   5   0 24.2499  1.1443   2
  -6  -5   0 27.7469  1.8377   3
   5  -6   0 29.9273  1.8206   3
  -5   6   0 27.9050  1.7869   1
  -6  -6   0 1651.43   30.92   1
   6  -6   0 1648.91   31.13   3
  -6   6   0 1641.16   33.62   2
  -6   6   0 1604.19   32.03   1
   6   6   0 1625.95   34.97   2
  -6  -6   0 1679.69   31.23   3
   0   7   0 0.63405 1.09593   2
   0  -7   0 0.55977 0.64447   1
   7   0   0 0.17024 0.80617   3
   0  -7   0 1.07121 0.90232   3
   7   0   0 1.71515 0.89325   2
  -7   0   0 0.32286 0.69225   1
  -1  -7   0 318.811   6.967   3
   7  -1   0 316.234   7.216   2
  -7  -1   0 313.846   6.629   1
   7  -1   0 315.743   6.969   3
  -7   1   0 307.987   6.809   1
  -1  -7   0 316.732   6.699   1
  -1   7   0 316.931   7.554   2
   1  -7   0 316.895   6.954   3
   7   1   0 312.442   7.544   2
   1   7   0 319.600   7.811   2
   1  -7   0 313.505   6.897   1
   7   1   0 318.951   6.987   3
  -7   2   0 82.6327  2.7711   1
   7   2   0 89.9318  2.8997   3
   2  -7   0 83.2883  2.8915   3
  -7  -2   0 90.9882  2.4455   1
   7  -2   0 89.2909  2.5576   2
  -2  -7   0 86.5916  2.8771   3
   2  -7   0 91.2803  2.7429   1
  -2   7   0 87.2828  2.9667   2
   7   2   0 91.6201  3.2665   2
  -2  -7   0 86.1912  2.3623   1
   2   7   0 86.1601  3.3013   2
   7  -2   0 90.9062  2.8750   3
  -3   7   0 237.149   5.645   2
  -3  -7   0 238.125   5.569   3
  -7   3   0 227.664   5.522   1
   3  -7   0 234.787   5.606   1
   7   3   0 224.929   5.531   3
   3  -7   0 235.494   5.539   3
   7   3   0 224.396   6.088   2
   7  -3   0 232.162   5.275   2
   3   7   0 230.529   6.260   2
  -3  -7   0 229.843   4.905   1
  -7  -3   0 230.031   4.907   1
   7  -3   0 231.000   5.496   3
   7   4   0 10.9034  1.5899   2
   4  -7   0 11.7984  1.2991   1
  -7   4   0 9.95444 1.16993   1
  -7  -4   0 10.3129  0.9002   1
   4   7   0 8.89666 1.51058   2
  -7  -4   0 10.2158  1.2396   3
  -4   7   0 12.1951  1.1559   2
  -4  -7   0 11.4941  0.8813   1
   7  -4   0 11.6870  0.8977   2
  -4  -7   0 11.4936  1.3646   3
   7  -4   0 9.55220 1.23385   3
   4  -7   0 11.5751  1.3301   3
   7   5   0 4.92028 1.46500   2
  -7  -5   0 5.73999 1.20071   3
   5  -7   0 4.90243 1.15167   3
  -7   5   0 5.20517 0.67024   2
   7  -5   0 7.13922 1.20221   3
  -5   7   0 5.56893 1.07437   1
  -7   5   0 6.57135 1.11413   1
  -5  -7   0 6.49049 0.53130   1
  -5  -7   0 4.58136 1.17318   3
  -5   7   0 9.43162 1.04227   2
   5   7   0 7.53375 1.59653   2
  -7  -5   0 6.59255 0.58336   1
  -6   7   0 1121.61   22.64   1
  -7  -6   0 1139.96   22.11   3
  -7   6   0 1117.55   23.28   2
  -6  -7   0 1041.66   21.38   1
   6   7   0 1124.16   24.80   2
  -6  -7   0 1142.74   22.11   3
  -7  -6   0 1195.22   21.43   1
  -6   7   0 1117.22   23.38   2
   7  -6   0 1148.58   22.07   3
   7   6   0 1127.48   24.80   2
  -7   6   0 1120.38   22.61   1
   6  -7   0 1162.53   22.08   3
  -7  -7   0 1454.27   26.93   1
  -7  -7   0 1442.77   27.63   3
  -7   7   0 1385.67   28.27   1
   7  -7   0 1450.99   27.57   3
  -7   7   0 1404.20   29.35   2
  -8   0   0 3878.25   76.02   1
   8   0   0 3879.76   81.79   2
   8   0   0 3893.19   74.22   3
   0   8   0 3857.20   84.52   2
   0  -8   0 3862.63   71.97   3
   0  -8   0 3927.42   77.35   1
  -8   1   0 32.9790  1.8257   1
  -1  -8   0 33.3431  2.0044   3
   1   8   0 43.8555  2.6800   2
   8   1   0 35.8988  2.1260   2
   8  -1   0 35.7084  1.8117   2
   8  -1   0 34.9161  1.9934   3
  -1   8   0 38.9543  2.4623   2
   1  -8   0 34.8258  1.8681   1
  -8  -1   0 39.3662  1.7582   1
  -1  -8   0 34.6483  1.6354   1
   1  -8   0 37.8438  2.0402   3
   8   1   0 38.7722  2.0250   3
   8   2   0 123.271   3.934   2
  -8  -2   0 116.691   3.013   1
   8  -2   0 118.336   3.210   2
  -2  -8   0 116.950   3.018   1
  -2   8   0 110.907   3.662   2
  -8   2   0 118.753   3.433   1
   8  -2   0 112.974   3.508   3
   8   2   0 113.892   3.460   3
   2  -8   0 118.046   3.467   1
  -2  -8   0 112.843   3.526   3
   2  -8   0 120.296   3.550   3
   2   8   0 117.924   4.025   2
   8  -3   0 20.9018  1.5405   3
  -8   3   0 22.7910  1.8225   1
   8   3   0 19.1898  1.8273   2
   3   8   0 19.7708  1.9519   2
  -3   8   0 24.0878  2.0302   2
  -8  -3   0 20.9505  1.3237   1
   3  -8   0 20.3234  1.7117   3
  -3  -8   0 20.1276  1.7377   3
   8  -3   0 19.5164  1.1856   2
  -3  -8   0 21.1998  1.1374   1
   3  -8   0 23.8966  1.8694   1
   8   3   0 17.7535  1.5843   3
  -8  -4   0 88.5010  2.3498   1
  -4  -8   0 92.3451  3.1850   3
  -8   4   0 91.4981  3.0692   1
  -8  -4   0 89.6151  3.0914   3
  -4  -8   0 90.1020  2.3206   1
   4  -8   0 89.1445  3.1077   1
   8   4   0 95.4617  3.7332   2
   4   8   0 95.9088  3.7634   2
   8  -4   0 89.9136  2.4893   2
   4  -8   0 90.2690  3.1461   3
  -4   8   0 87.1717  3.0167   2
   8  -4   0 96.1141  3.1882   3
  -5  -8   0 57.2964  2.4969   3
  -5   8   0 57.2955  2.2696   2
   5   8   0 59.4904  3.1803   2
  -5  -8   0 58.0546  1.6291   1
  -8   5   0 52.4762  2.4185   1
   5  -8   0 56.0764  2.5477   3
  -5   8   0 54.3795  2.4820   1
  -8   5   0 60.1723  1.8107   2
  -8  -5   0 56.1331  2.5964   3
   8   5   0 57.4891  2.9862   2
  -8  -5   0 57.2945  1.6538   1
   8  -5   0 53.8701  2.4955   3
   8   6   0 215.245   6.354   2
  -6  -8   0 210.561   4.390   1
  -8  -6   0 220.897   4.405   1
  -8   6   0 210.689   5.569   1
   8  -6   0 218.758   5.613   3
  -6   8   0 209.053   5.109   2
  -8   6   0 210.525   4.842   2
  -6  -8   0 206.286   5.596   3
  -8  -6   0 208.764   5.576   3
  -6   8   0 215.059   5.677   1
   6   8   0 208.109   6.474   2
   6  -8   0 214.357   5.580   3
   8   7   0 2.19374 1.38490   2
  -8  -7   0 0.10832 0.36172   1
   7   8   0 1.87308 1.51122   2
  -8   7   0 1.57002 0.72459   2
   8  -7   0 0.30803 1.04167   3
   7  -8   0 0.94862 1.03930   3
  -7   8   0 1.05994 0.84657   2
  -7   8   0 -1.1980  0.9131   1
  -7  -8   0 1.24070 1.16898   3
  -8   7   0 0.46054 1.00788   1
  -7  -8   0 0.89385 0.35473   1
  -8  -7   0 2.39733 1.17446   3
   8  -8   0 230.743   6.026   3
  -8   8   0 227.272   5.197   2
  -8   8   0 220.872   6.073   1
  -8  -8   0 226.236   6.108   3
   8   8   0 217.674   6.815   2
  -9   0   0 0.61052 0.84858   1
   0  -9   0 -0.5706  0.9421   3
   9   0   0 0.51327 0.86637   2
   9   0   0 -0.4776  0.7435   3
   0  -9   0 -0.0939  0.6865   1
   0   9   0 2.14788 1.23748   2
  -9   1   0 3.07673 0.96808   1
   9  -1   0 2.78498 0.88348   2
  -1   9   0 2.95543 1.28908   2
   9   1   0 3.69278 1.12237   2
   9  -1   0 3.18560 1.03747   3
   1  -9   0 4.05561 0.85566   1
   9   1   0 2.21150 0.98447   3
  -1  -9   0 2.51674 1.08116   3
  -1  -9   0 5.13095 0.82519   1
  -9  -1   0 2.67146 0.87877   1
   1   9   0 4.01964 1.40451   2
   1  -9   0 2.95140 1.10180   3
   9   2   0 88.8327  3.3777   2
  -9  -2   0 87.7159  2.6300   1
   9   2   0 90.9153  3.1853   3
   2  -9   0 92.1412  3.1757   3
   2  -9   0 88.1898  3.0525   1
  -2   9   0 88.7061  3.3861   2
  -2  -9   0 89.6969  3.1514   3
   9  -2   0 87.0525  2.7828   2
  -9   2   0 86.8350  3.0043   1
   2   9   0 85.9748  3.7506   2
  -2  -9   0 90.4525  2.6385   1
   9  -2   0 87.1702  3.1226   3
   9   3   0 8.92299 1.54633   2
  -9  -3   0 6.08528 0.90360   1
   9  -3   0 7.17693 1.21897   3
   9   3   0 6.87308 1.24477   3
   3   9   0 6.72225 1.69406   2
  -3  -9   0 7.66059 0.85397   1
  -3   9   0 7.42182 1.32042   2
   3  -9   0 7.75154 1.17788   1
   9  -3   0 7.77494 0.87531   2
   3  -9   0 8.11461 1.30513   3
  -9   3   0 7.44826 1.12688   1
  -3  -9   0 7.64621 1.34062   3
   9   4   0 388.497   8.949   3
  -4  -9   0 402.950   8.181   1
  -4  -9   0 385.555   8.938   3
   4  -9   0 401.103   9.070   1
   9  -4   0 401.763   8.996   3
  -4   9   0 396.576   9.194   2
  -9   4   0 400.992   8.984   1
   4   9   0 398.569  10.234   2
  -9  -4   0 391.787   8.150   1
   9   4   0 398.926   9.958   2
   4  -9   0 420.812   9.052   3
   9  -4   0 408.044   8.809   2
   9  -5   0 119.518   3.801   3
   9  -5   0 117.793   3.062   2
  -5  -9   0 118.800   2.874   1
  -5   9   0 115.613   3.899   1
   5  -9   0 117.033   3.870   3
  -5   9   0 119.943   3.631   2
  -9  -5   0 120.088   3.935   3
  -5  -9   0 119.674   3.922   3
   5   9   0 128.344   4.784   2
  -9   5   0 119.203   3.800   1
  -9  -5   0 121.613   2.888   1
   9   5   0 119.380   4.539   2
   9   6   0 238.066   6.982   2
   6  -9   0 244.206   6.228   3
  -9   6   0 242.054   5.461   2
  -6  -9   0 234.108   4.983   1
  -6   9   0 240.558   6.234   1
   6   9   0 244.617   7.247   2
  -9  -6   0 242.087   6.305   3
  -6   9   0 231.247   5.790   2
  -6  -9   0 239.179   6.275   3
  -9   6   0 242.372   6.223   1
  -9  -6   0 241.147   4.998   1
   9  -6   0 249.300   6.254   3
  -7  -9   0 117.093   2.541   1
  -9  -7   0 102.247   2.468   1
   9   7   0 110.235   4.662   2
  -7   9   0 111.182   3.842   1
   7  -9   0 109.590   3.848   3
   7   9   0 110.577   4.596   2
  -9   7   0 111.975   2.874   2
  -9  -7   0 111.093   3.937   3
   9  -7   0 118.558   3.937   3
  -9   7   0 112.764   3.839   1
  -7  -9   0 118.334   4.019   3
  -7   9   0 110.175   3.234   2
  -9   8   0 12.1346  1.6020   1
   9  -8   0 15.2629  1.7616   3
   9   8   0 16.2563  2.1524   2
   8   9   0 15.8381  2.1515   2
  -9   8   0 17.4462  1.3235   2
  -8  -9   0 15.2421  1.9234   3
  -8   9   0 18.3364  1.8904   1
   8  -9   0 15.3546  1.7741   3
  -9  -8   0 15.6621  1.8656   3
  -8   9   0 15.4199  1.1928   2
   9  -9   0 188.589   5.554   3
  -9   9   0 190.863   5.598   1
  -9  -9   0 197.405   5.781   3
  -9   9   0 189.088   4.576   2
   9   9   0 194.727   6.639   2
   0 -10   0 240.063   6.073   3
  10   0   0 238.917   6.237   2
  10   0   0 236.605   6.048   3
 -10   0   0 238.811   5.676   1
   0 -10   0 241.852   5.727   1
   0  10   0 236.142   6.623   2
  -1 -10   0 75.4078  2.5926   1
  10  -1   0 78.2382  2.9993   3
  10  -1   0 68.4053  2.6723   2
  10   1   0 73.8534  3.0186   2
   1 -10   0 72.2562  2.9550   3
  -1 -10   0 70.7372  2.9375   3
  10   1   0 70.2560  2.9040   3
 -10   1   0 73.4708  2.7092   1
  -1  10   0 77.2489  3.2665   2
   1  10   0 69.3272  3.4203   2
   1 -10   0 71.0863  2.7005   1
 -10  -1   0 73.3873  2.5136   1
 -10  -2   0 36.3189  1.8674   1
  10   2   0 36.0795  2.2211   3
  -2  10   0 35.2968  2.5487   2
  10  -2   0 38.7064  2.2448   3
 -10   2   0 34.4939  2.1197   1
   2  10   0 34.2267  2.8198   2
  10  -2   0 36.2354  1.8109   2
   2 -10   0 36.4662  2.1494   1
  -2 -10   0 37.2342  1.7776   1
   2 -10   0 36.8265  2.3573   3
  -2 -10   0 36.4422  2.2455   3
  10   2   0 35.4728  2.4229   2
  -3 -10   0 83.4031  3.2033   3
 -10  -3   0 80.2079  2.4947   1
  -3  10   0 84.0023  3.2273   2
   3 -10   0 75.7973  3.0913   3
  10  -3   0 84.0427  3.1673   3
 -10   3   0 81.0668  3.0790   1
  -3 -10   0 80.1562  2.4607   1
   3 -10   0 80.6158  3.1190   1
   3  10   0 78.8222  3.6295   2
  10   3   0 80.6050  3.5202   2
  10   3   0 82.0669  3.1535   3
  10  -3   0 79.0213  2.5661   2
  10   4   0 1.90180 1.00404   3
   4  10   0 2.81029 1.60287   2
  10   4   0 4.67709 1.49154   2
 -10  -4   0 2.63969 0.77261   1
  10  -4   0 3.59706 1.16106   3
  -4 -10   0 3.41382 0.67383   1
  10  -4   0 2.33770 0.69513   2
 -10   4   0 4.13365 1.11347   1
  -4  10   0 2.83550 1.20526   2
   4 -10   0 2.31146 1.12736   3
  -4  10   0 2.65875 1.11376   1
  -4 -10   0 3.46140 1.27352   3
  -5  10   0 117.812   3.736   2
   5  10   0 120.153   4.656   2
  -5 -10   0 115.561   3.999   3
  10  -5   0 114.263   3.121   2
  -5  10   0 126.545   4.054   1
  10  -5   0 121.023   3.995   3
  -5 -10   0 119.964   2.975   1
 -10   5   0 119.131   3.982   1
 -10  -5   0 118.468   2.964   1
   5 -10   0 121.916   4.011   3
 -10  -5   0 116.050   3.934   3
  10   5   0 116.069   4.571   2
  -6  10   0 287.216   7.275   1
   6  10   0 285.395   8.298   2
  -6 -10   0 286.840   7.274   3
  -6  10   0 281.476   6.871   2
 -10  -6   0 286.937   5.951   1
  10   6   0 288.465   8.110   2
 -10   6   0 283.319   7.242   1
   6 -10   0 285.445   7.187   3
  10  -6   0 286.498   7.222   3
  -6 -10   0 289.474   5.972   1
 -10  -6   0 279.489   7.239   3
 -10   6   0 295.452   6.471   2
  10   7   0 2.82379 1.66349   2
 -10   7   0 2.39306 0.64223   2
  10  -7   0 0.11806 1.05825   3
   7  10   0 0.08869 1.45388   2
 -10   7   0 0.81814 1.08574   1
 -10  -7   0 1.10316 0.46197   1
  -7 -10   0 1.47955 1.32514   3
 -10  -7   0 -0.1870  1.2333   3
  -7  10   0 0.38452 1.03068   1
  -7  10   0 0.56797 0.98045   2
  -7 -10   0 0.49588 0.43884   1
   7 -10   0 0.52073 1.12588   3
  -8  10   0 123.046   4.240   1
  10   8   0 114.552   4.849   2
 -10   8   0 120.328   3.031   2
   8 -10   0 112.710   4.110   3
   8  10   0 123.727   5.168   2
 -10   8   0 119.640   4.307   1
  -8 -10   0 122.904   4.337   3
 -10  -8   0 115.498   4.181   3
  -8  10   0 114.487   3.394   2
  10  -8   0 119.223   4.173   3
 -10  -9   0 39.3185  2.7467   3
   9 -10   0 35.6789  2.5092   3
  -9  10   0 37.9192  1.8591   2
  -9 -10   0 36.4755  2.6881   3
  10  -9   0 33.8619  2.4921   3
 -10   9   0 32.8065  1.6713   2
  10   9   0 38.0923  3.1707   2
  -9  10   0 30.5065  2.4477   1
   9  10   0 33.4256  3.1131   2
 -10   9   0 34.2080  2.5224   1
 -10  10   0 68.4955  3.3510   1
  10 -10   0 63.3645  3.2575   3
  10  10   0 56.9480  4.0636   2
 -10 -10   0 68.5642  3.4922   3
  11   0   0 2.61490 1.11284   2
  11   0   0 2.01531 1.06671   3
   0 -11   0 1.51063 0.85025   1
   0 -11   0 0.99470 1.19914   3
   0  11   0 1.70033 1.41582   2
 -11   0   0 1.72018 0.97310   1
 -11   1   0 171.087   4.613   1
  11   1   0 174.020   4.939   3
   1  11   0 170.782   5.482   2
  -1 -11   0 169.076   4.411   1
  11  -1   0 171.593   4.781   2
  11   1   0 162.146   5.014   2
  -1  11   0 166.122   5.324   2
   1 -11   0 163.449   4.895   3
  -1 -11   0 170.528   4.968   3
   1 -11   0 173.142   4.670   1
  11  -1   0 165.355   4.848   3
 -11  -1   0 169.762   4.439   1
  11   2   0 31.2757  2.1997   3
  -2 -11   0 31.0113  1.7800   1
   2 -11   0 30.8069  2.1376   1
  -2 -11   0 30.6924  2.2995   3
  11  -2   0 28.0543  1.8471   2
   2  11   0 32.0411  2.9038   2
  11   2   0 32.7638  2.4359   2
  11  -2   0 28.9122  1.9727   3
 -11  -2   0 31.0041  1.8433   1
 -11   2   0 31.0806  1.9582   1
  -2  11   0 31.3516  2.5733   2
   2 -11   0 29.0496  2.2130   3
  -3 -11   0 145.078   3.726   1
  11   3   0 137.838   4.453   3
  -3  11   0 144.920   4.545   2
  11  -3   0 144.548   4.518   3
   3  11   0 140.828   5.188   2
  11  -3   0 134.609   3.879   2
  11   3   0 143.597   4.855   2
  -3 -11   0 143.336   4.504   3
   3 -11   0 138.106   4.257   1
 -11  -3   0 141.358   3.702   1
 -11   3   0 140.006   4.291   1
   3 -11   0 145.612   4.497   3
  -4  11   0 35.8724  2.2297   1
  11  -4   0 37.9429  2.4075   3
  -4 -11   0 33.8364  2.4269   3
  11  -4   0 36.3576  1.7070   2
   4  11   0 37.0555  2.9312   2
  -4 -11   0 41.6374  1.7494   1
   4 -11   0 35.2545  2.3624   3
  11   4   0 39.1330  2.8871   2
  11   4   0 37.2873  2.4613   3
 -11  -4   0 38.0198  1.8106   1
 -11   4   0 33.7236  2.2035   1
  -4  11   0 40.3240  2.5732   2
 -11   5   0 16.2370  1.6945   1
   5 -11   0 17.3571  1.8559   3
  -5 -11   0 17.0856  1.9139   3
 -11  -5   0 14.2252  1.7838   3
  11   5   0 15.5225  2.0234   2
   5  11   0 18.6905  2.2456   2
  -5  11   0 16.1726  1.6456   2
  -5 -11   0 18.2244  1.2811   1
  11  -5   0 16.7050  1.2342   2
 -11  -5   0 16.7696  1.2654   1
  11  -5   0 16.2139  1.7953   3
  -5  11   0 17.2933  1.7156   1
   6  11   0 59.6799  3.7912   2
  -6 -11   0 66.3134  3.1392   3
 -11  -6   0 56.0560  1.8282   1
   6 -11   0 59.9128  2.9418   3
  -6 -11   0 58.5511  1.8673   1
  -6  11   0 56.4598  2.6554   2
  11   6   0 61.3088  3.6622   2
 -11   6   0 50.4909  2.7565   1
 -11   6   0 57.4588  1.9649   2
  -6  11   0 54.3208  2.9370   1
 -11  -6   0 53.4504  2.7785   3
  11  -6   0 59.7238  2.8201   3
 -11   7   0 26.8444  2.2634   1
  -7 -11   0 23.0213  1.1712   1
 -11   7   0 26.0422  1.2940   2
 -11  -7   0 24.2827  2.3213   3
  -7  11   0 23.0233  2.0731   2
 -11  -7   0 22.2039  1.0638   1
   7  11   0 22.6809  2.6942   2
  -7 -11   0 20.6079  2.1945   3
  11   7   0 21.7632  2.5820   2
  11  -7   0 23.2573  2.1503   3
  -7  11   0 19.4230  2.0266   1
   7 -11   0 21.2202  2.0611   3
 -11   8   0 86.5352  2.3808   2
  -8  11   0 83.6850  2.9035   2
 -11  -8   0 77.9679  3.6620   3
  -8 -11   0 82.5442  2.0625   1
  -8 -11   0 83.2102  3.7235   3
 -11   8   0 82.3487  3.5599   1
  -8  11   0 84.6689  3.6067   1
  11  -8   0 88.2307  3.6385   3
   8  11   0 76.3173  4.2293   2
   8 -11   0 85.2943  3.6097   3
  11   8   0 80.5381  4.4142   2
   9 -11   0 2.33948 1.34240   3
 -11   9   0 1.81212 1.29556   1
  -9 -11   0 0.83994 1.50553   3
  11   9   0 -1.3272  1.7470   2
 -11  -9   0 0.11309 1.43354   3
  11  -9   0 2.59177 1.33716   3
  -9  11   0 -0.5588  1.1829   1
   9  11   0 2.59756 1.94235   2
  -9  11   0 -0.9554  0.9491   2
  10 -11   0 6.53815 1.66487   3
  10  11   0 7.96937 2.33103   2
  11  10   0 5.78175 2.07841   2
 -11  10   0 9.76832 1.76915   1
 -10 -11   0 8.65157 1.90025   3
  11 -10   0 11.1290  1.8398   3
 -11 -10   0 7.50705 1.84390   3
 -10  11   0 8.49499 1.70354   1
  11 -11   0 102.748   4.247   3
  11  11   0 101.065   5.016   2
 -11  11   0 95.0870  4.2073   1
 -11 -11   0 109.031   4.501   3
   0 -12   0 2.51338 0.96299   1
 -12   0   0 3.36878 1.09338   1
  12   0   0 4.05194 1.23853   2
  12   0   0 1.86174 1.19968   3
   0  12   0 3.53271 1.61251   2
   1 -12   0 2.46239 1.31018   3
  12  -1   0 4.87707 1.31503   3
  -1 -12   0 3.09516 0.95327   1
   1 -12   0 3.82233 1.06000   1
  12   1   0 2.69859 1.28559   2
  -1 -12   0 2.33609 1.33292   3
 -12  -1   0 3.70127 1.04150   1
  12  -1   0 2.08112 1.04203   2
 -12   1   0 2.92493 1.12737   1
  12   1   0 2.35307 1.19603   3
   1  12   0 1.68436 1.50030   2
  -1  12   0 2.05554 1.41629   2
   2  12   0 107.879   4.554   2
   2 -12   0 114.965   3.998   3
   2 -12   0 111.798   3.700   1
  12   2   0 103.870   3.914   3
  12  -2   0 108.393   3.952   3
  -2  12   0 112.391   4.199   2
  12  -2   0 104.578   3.461   2
  -2 -12   0 113.222   3.367   1
 -12  -2   0 103.941   3.306   1
 -12   2   0 106.566   3.651   1
  -2 -12   0 103.979   3.953   3
  12   2   0 105.263   4.056   2
   3 -12   0 16.8137  1.9055   3
 -12  -3   0 12.4874  1.3259   1
 -12   3   0 11.9044  1.5692   1
  -3 -12   0 15.6935  1.8860   3
  -3  12   0 15.0539  1.8317   2
   3  12   0 17.7672  2.2631   2
  12  -3   0 15.9503  1.8306   3
  12  -3   0 14.5810  1.3201   2
  -3  12   0 15.0515  1.6556   1
  -3 -12   0 14.3685  1.2317   1
  12   3   0 13.9606  1.8923   2
  12   3   0 15.1316  1.8052   3
  12   4   0 5.48219 1.68771   2
   4  12   0 3.01911 1.72344   2
  -4  12   0 2.96990 1.13871   1
  -4 -12   0 3.98474 1.46892   3
  12   4   0 1.03461 1.08287   3
  -4 -12   0 3.56014 0.81248   1
  12  -4   0 1.87974 1.20983   3
  12  -4   0 3.65773 0.86910   2
   4 -12   0 4.91629 1.41406   3
  -4  12   0 2.95411 1.37539   2
 -12   4   0 2.63419 1.21957   1
 -12  -4   0 2.22597 0.92754   1
  -5 -12   0 71.7647  3.3697   3
 -12   5   0 72.6637  3.1675   1
  12  -5   0 72.9652  2.4062   2
  -5  12   0 73.3508  3.3103   1
  12  -5   0 76.3672  3.3346   3
  -5 -12   0 71.5326  2.3548   1
   5  12   0 68.0209  4.0702   2
   5 -12   0 72.6548  3.3108   3
 -12  -5   0 70.2890  2.3366   1
 -12  -5   0 68.1418  3.3034   3
  -5  12   0 70.4027  3.2674   2
  12   5   0 75.8778  3.6998   2
   6  12   0 4.09411 1.96857   2
  -6 -12   0 4.63617 0.74996   1
 -12   6   0 4.62881 1.34140   1
  12   6   0 7.50224 1.93939   2
  12  -6   0 4.45482 1.41305   3
  12  -6   0 5.87540 0.82782   2
  -6 -12   0 1.98686 1.50302   3
  -6  12   0 2.82129 1.29445   2
 -12  -6   0 4.73261 0.77954   1
 -12  -6   0 4.56951 1.51348   3
  -6  12   0 5.60224 1.37916   1
   6 -12   0 3.91912 1.40294   3
  -7  12   0 122.372   4.479   1
   7  12   0 117.993   5.394   2
   7 -12   0 123.011   4.426   3
 -12  -7   0 124.175   2.946   1
  -7 -12   0 120.633   4.531   3
 -12  -7   0 118.354   4.535   3
  12   7   0 124.618   5.103   2
  -7 -12   0 121.486   3.023   1
 -12   7   0 108.473   4.216   1
 -12   7   0 125.762   3.231   2
  12  -7   0 120.636   4.408   3
  -7  12   0 126.053   3.897   2
 -12  -8   0 12.1870  1.9492   3
   8 -12   0 12.7534  1.9334   3
  -8 -12   0 13.0875  2.0685   3
  12   8   0 12.4078  2.4236   2
  -8  12   0 9.47087 1.72147   1
  12  -8   0 12.0590  1.8629   3
 -12   8   0 14.0099  1.8611   1
  -8  12   0 13.1124  1.4270   2
   8  12   0 15.4234  2.6039   2
 -12   8   0 18.1870  1.2024   2
 -12   9   0 19.1482  2.2606   1
  12  -9   0 16.6168  2.0745   3
  -9  12   0 19.2740  2.1673   1
   9  12   0 19.7376  2.8409   2
   9 -12   0 18.3722  2.1300   3
  12   9   0 18.7652  2.7315   2
  -9  12   0 18.8129  1.4498   2
  -9 -12   0 16.8608  2.2884   3
 -12  -9   0 19.1554  2.3463   3
 -10  12   0 25.1555  2.4653   1
 -12  10   0 27.5010  2.5197   1
  10  12   0 30.6441  3.1653   2
  12  10   0 30.8575  3.2627   2
 -10 -12   0 32.6892  2.9175   3
 -12 -10   0 33.8723  2.8580   3
  10 -12   0 29.8521  2.6720   3
  12 -10   0 30.3174  2.6086   3
  11  12   0 2.00630 1.95972   2
  12  11   0 3.82736 2.18997   2
 -11  12   0 2.67066 1.62282   1
 -12  11   0 1.38600 1.45278   1
 -12 -11   0 3.32612 1.77725   3
 -11 -12   0 2.70940 1.71862   3
  12 -11   0 0.82304 1.35664   3
  11 -12   0 0.28140 1.38639   3
  12 -12   0 29.3929  2.7910   3
  12  12   0 31.6069  3.3879   2
 -12 -12   0 32.9882  3.0670   3
 -12  12   0 32.6276  2.9256   1
   0 -13   0 -1.9677  1.1774   3
   0 -13   0 -0.8003  0.9208   1
  13   0   0 0.13618 1.12513   2
   0  13   0 -0.9860  1.4704   2
  13   0   0 0.70220 1.02351   3
 -13   0   0 0.50896 1.01484   1
   1 -13   0 98.6915  3.5795   1
  -1 -13   0 92.2807  3.8403   3
  13   1   0 97.0552  3.7850   2
  13   1   0 96.4341  3.7689   3
  -1  13   0 97.2658  4.2013   2
  13  -1   0 94.9500  3.5241   2
 -13   1   0 95.3491  3.4466   1
  -1 -13   0 94.6255  3.3131   1
   1 -13   0 101.450   4.024   3
  13  -1   0 98.3019  3.7484   3
 -13  -1   0 94.7826  3.2559   1
   1  13   0 106.997   4.465   2
  13  -2   0 1.94837 1.23861   3
   2 -13   0 1.68619 1.33979   3
  13   2   0 0.06881 1.12190   3
  13   2   0 1.06921 1.30074   2
  -2  13   0 1.53624 1.10947   1
   2  13   0 1.85403 1.65244   2
  -2 -13   0 0.69358 0.91152   1
 -13  -2   0 0.65880 0.97566   1
 -13   2   0 0.30569 1.12241   1
  13  -2   0 2.32693 1.02855   2
  -2  13   0 0.68905 1.47421   2
  -2 -13   0 -0.5145  1.3239   3
  -3  13   0 302.191   7.733   1
   3 -13   0 308.495   7.966   3
  13   3   0 307.130   8.014   3
 -13   3   0 310.896   7.650   1
   3  13   0 316.388   9.008   2
  13   3   0 313.418   8.583   2
  -3  13   0 305.545   8.206   2
  -3 -13   0 324.615   8.134   3
  13  -3   0 307.938   7.955   3
 -13  -3   0 324.460   7.184   1
  -3 -13   0 315.886   7.161   1
  13  -3   0 307.198   7.578   2
  -4 -13   0 35.3827  1.8604   1
  -4  13   0 34.7023  2.8106   2
 -13  -4   0 35.2108  1.9935   1
  13  -4   0 36.4990  2.4685   3
  -4 -13   0 30.9212  2.6129   3
   4  13   0 34.3556  3.0913   2
 -13   4   0 36.8929  2.5932   1
  13   4   0 37.8203  2.6475   3
  13  -4   0 34.5704  1.8688   2
  -4  13   0 37.0848  2.5954   1
  13   4   0 40.2185  3.0775   2
   4 -13   0 37.4222  2.7990   3
  13  -5   0 16.8438  1.3733   2
  -5 -13   0 17.2682  1.2981   1
  -5  13   0 18.7671  1.9322   1
 -13   5   0 16.6420  1.9225   1
  -5 -13   0 12.7332  1.9884   3
  -5  13   0 18.5597  1.9123   2
  13  -5   0 17.0165  2.0385   3
   5 -13   0 17.8152  2.0685   3
   5  13   0 16.0012  2.5028   2
 -13  -5   0 15.4727  2.0252   3
 -13  -5   0 15.0054  1.3053   1
  13   5   0 12.8031  2.0439   2
  -6  13   0 0.73827 1.30075   2
 -13  -6   0 0.13173 0.75666   1
  13  -6   0 -0.5744  0.6908   2
  -6 -13   0 -1.4287  1.3563   3
  -6  13   0 0.76546 1.31822   1
   6 -13   0 -0.0962  1.2677   3
  -6 -13   0 -0.3288  0.6641   1
 -13   6   0 0.08601 1.34566   1
  13   6   0 2.76986 1.80617   2
 -13  -6   0 1.32114 1.44353   3
   6  13   0 0.01895 1.83467   2
  13  -6   0 -0.1529  1.2254   3
  13   7   0 76.3330  4.0804   2
 -13  -7   0 72.3261  2.1264   1
  -7  13   0 68.6895  3.0874   2
  -7 -13   0 71.1156  3.6852   3
 -13  -7   0 64.9881  3.5090   3
   7 -13   0 69.4174  3.4830   3
 -13   7   0 77.9361  2.3343   2
 -13   7   0 69.3434  3.4344   1
  -7  13   0 69.0190  3.4122   1
   7  13   0 72.6610  4.4763   2
  13  -7   0 77.0450  3.6060   3
  13  -8   0 1.14495 1.32322   3
  13   8   0 -0.7193  1.7768   2
   8 -13   0 1.70802 1.39187   3
   8  13   0 -1.8177  1.9088   2
 -13   8   0 0.81390 1.42910   1
  -8 -13   0 0.06221 1.49946   3
 -13  -8   0 1.51785 1.47063   3
  -8  13   0 0.63222 1.16526   2
  -8  13   0 0.40249 1.27087   1
  13   9   0 58.4315  3.9654   2
   9  13   0 61.0528  4.3679   2
  -9  13   0 54.5675  3.2871   1
   9 -13   0 58.0979  3.3097   3
  13  -9   0 64.2660  3.4223   3
 -13   9   0 56.5190  3.3181   1
  -9 -13   0 58.8340  3.5534   3
 -13  -9   0 62.3088  3.5292   3
  10 -13   0 5.26035 1.67570   3
 -13  10   0 5.00198 1.76502   1
 -10  13   0 2.03984 1.63774   1
  13  10   0 5.14956 2.08674   2
  10  13   0 5.06816 2.23179   2
 -10 -13   0 6.79502 1.90681   3
 -13 -10   0 4.10021 1.79681   3
  13 -10   0 5.63288 1.67813   3
 -11 -13   0 49.1998  3.3744   3
 -13 -11   0 42.1204  3.2732   3
  13 -11   0 43.9498  3.1065   3
  11 -13   0 47.0673  3.1266   3
 -13  11   0 45.7766  3.1975   1
  13  11   0 47.9549  4.1658   2
  11  13   0 40.9767  3.9512   2
 -11  13   0 47.3734  3.2383   1
 -12  13   0 8.49829 1.96193   1
  13  12   0 10.7106  2.6908   2
 -13  12   0 12.3362  2.2109   1
 -13 -12   0 13.0263  2.3443   3
  13 -12   0 10.6151  2.0082   3
  12 -13   0 12.6027  2.1308   3
 -12 -13   0 13.8447  2.4009   3
  12  13   0 10.3414  2.6717   2
 -13 -13   0 72.1111  4.0885   3
  13 -13   0 70.1899  3.8573   3
 -13  13   0 69.7211  3.9179   1
  13  13   0 75.9287  5.0487   2
 -14   0   0 69.9267  3.0028   1
  14   0   0 76.0732  3.3542   2
  14   0   0 70.9384  3.4500   3
   0  14   0 74.3587  4.0817   2
   0 -14   0 76.5735  3.5473   3
   0  14   0 67.4798  2.9371   1
 -14  -1   0 70.4707  2.8836   1
  -1 -14   0 70.9371  3.5088   3
   1 -14   0 64.0316  3.3787   3
  14   1   0 67.7340  3.3732   3
  -1  14   0 58.5235  3.7472   2
   1  14   0 68.3242  3.9174   2
  -1  14   0 71.8226  3.0524   1
  14  -1   0 69.2629  3.0667   2
  14   1   0 67.2452  3.2425   2
  14  -1   0 62.8165  3.2759   3
 -14   1   0 70.1527  3.0626   1
   1  14   0 68.3075  2.8037   1
 -14  -2   0 15.2356  1.5950   1
  -2 -14   0 15.8460  1.5154   1
   2  14   0 15.5013  2.3818   2
  14  -2   0 16.1588  1.6231   2
  -2  14   0 11.7348  1.6281   1
  14  -2   0 16.1517  2.0275   3
  14   2   0 10.3581  1.8875   2
 -14   2   0 14.3825  1.6672   1
  -2  14   0 12.6030  1.9349   2
  -2 -14   0 12.9250  2.0198   3
   2 -14   0 14.2824  1.9798   3
  14   2   0 16.4338  2.0163   3
  14   3   0 55.1069  3.1807   3
  -3  14   0 60.0464  2.8670   1
  -3 -14   0 52.8013  2.4680   1
   3  14   0 57.3423  3.9268   2
  -3  14   0 57.0106  3.2998   2
  -3 -14   0 52.0644  3.2028   3
  14  -3   0 58.1853  3.1995   3
  14   3   0 56.7817  3.3811   2
 -14   3   0 52.9307  2.9863   1
  14  -3   0 58.5671  2.5603   2
   3 -14   0 60.8289  3.3642   3
 -14  -3   0 53.7660  2.5012   1
  14  -4   0 4.75751 1.56580   3
 -14   4   0 5.35124 1.41606   1
 -14  -4   0 3.09094 1.09599   1
   4  14   0 5.24896 2.02862   2
   4 -14   0 4.23129 1.51766   3
  -4 -14   0 4.69852 1.70660   3
  14   4   0 4.75898 1.81816   2
  -4  14   0 5.20857 1.55430   2
  14  -4   0 4.90631 1.02038   2
  14   4   0 3.42426 1.49181   3
  -4  14   0 5.43400 1.39484   1
 -14   5   0 164.112   5.283   1
   5  14   0 170.696   4.273   1
   5 -14   0 170.197   5.474   3
  -5 -14   0 163.834   5.511   3
  14  -5   0 156.295   5.413   3
  -5  14   0 165.034   5.238   1
 -14  -5   0 171.917   4.315   1
 -14  -5   0 157.452   5.445   3
  14   5   0 163.387   5.981   2
  -5  14   0 169.497   5.236   2
   5  14   0 157.146   6.315   2
  14  -5   0 165.035   4.480   2
  14   6   0 12.7363  2.1621   2
 -14   6   0 9.81400 1.70662   1
 -14  -6   0 8.28162 1.06570   1
   6  14   0 10.5295  2.2653   2
   6 -14   0 9.69790 1.87045   3
  14  -6   0 8.42000 1.79298   3
  -6 -14   0 13.4761  2.1637   3
   6  14   0 10.1309  1.0683   1
  -6  14   0 9.44776 1.70610   1
 -14  -6   0 8.49510 1.88058   3
  14  -6   0 9.91897 1.09333   2
  -6  14   0 11.1229  1.6824   2
  14   7   0 1.51662 1.92924   2
 -14   7   0 -0.0181  1.4420   1
  14  -7   0 2.54843 1.45706   3
  -7 -14   0 3.81018 1.74457   3
   7  14   0 4.20364 0.81879   1
   7 -14   0 1.36119 1.41859   3
  -7  14   0 1.64851 1.34179   2
   7  14   0 1.08838 2.04929   2
  -7  14   0 2.25034 1.40979   1
 -14  -7   0 1.71589 1.53108   3
  14   8   0 26.5987  2.9393   2
  -8 -14   0 27.3823  2.7848   3
   8  14   0 28.4269  3.2834   2
 -14   8   0 22.4363  2.3897   1
  14  -8   0 33.6610  2.7225   3
   8 -14   0 25.0454  2.5711   3
  -8  14   0 30.3624  2.6856   1
 -14  -8   0 24.0006  2.6539   3
  14   9   0 2.17476 2.07528   2
  -9 -14   0 6.58783 1.93932   3
  14  -9   0 4.18615 1.59629   3
 -14  -9   0 1.86266 1.67734   3
  -9  14   0 1.91394 1.48714   1
   9 -14   0 1.69997 1.52454   3
 -14   9   0 -0.7882  1.3583   1
   9  14   0 4.04955 2.10311   2
  14  10   0 17.9622  2.8947   2
  10 -14   0 18.9465  2.3366   3
 -10 -14   0 18.6925  2.5750   3
 -10  14   0 21.2498  2.5204   1
 -14  10   0 17.4014  2.3827   1
  10  14   0 20.2070  2.9490   2
  14 -10   0 19.2008  2.3748   3
 -14 -10   0 20.9910  2.6479   3
 -14  11   0 0.92456 1.50804   1
 -11  14   0 0.01227 1.48555   1
  14  11   0 -0.9779  1.7952   2
  11  14   0 -1.4509  1.8903   2
 -11 -14   0 -0.9301  1.6422   3
  14 -11   0 -0.2859  1.4245   3
  11 -14   0 0.53466 1.43638   3
 -14 -11   0 2.08675 1.77972   3
 -14 -12   0 14.2220  2.4561   3
  14 -12   0 13.0801  2.1989   3
 -14  12   0 12.9295  2.3151   1
  12 -14   0 13.1168  2.2346   3
  12  14   0 12.7361  2.6977   2
 -12  14   0 16.0159  2.2982   1
  14  12   0 12.3775  2.8246   2
 -12 -14   0 15.0270  2.4722   3
 -14 -13   0 1.51951 1.86295   3
  13 -14   0 0.17842 1.48039   3
 -13  14   0 2.49064 1.81677   1
  14  13   0 -1.6113  2.2033   2
  14 -13   0 -0.5994  1.4677   3
 -13 -14   0 3.68576 1.93857   3
 -14  13   0 1.57135 1.78585   1
  13  14   0 0.80061 2.10863   2
 -14  14   0 76.0953  4.2710   1
 -14 -14   0 67.1798  4.2570   3
  14  14   0 77.5871  5.0074   2
  14 -14   0 70.9431  4.1287   3
 -15   0   0 -1.0744  1.2453   1
  15   0   0 -0.0351  1.3038   3
   0 -15   0 -0.6422  1.4134   3
   0  15   0 -1.9334  1.6964   2
  15   0   0 0.43229 1.20474   2
   0  15   0 -0.0734  1.0717   1
  15   1   0 4.94380 1.58278   3
  15  -1   0 7.09409 1.43191   2
 -15  -1   0 4.15604 1.32907   1
  -1  15   0 8.85761 1.92858   2
  15  -1   0 4.79275 1.59635   3
   1 -15   0 7.25426 1.76355   3
  -1 -15   0 4.77755 1.79487   3
  -1  15   0 6.96609 1.44404   1
  15   1   0 3.41482 1.55620   2
 -15   1   0 7.29289 1.50901   1
   1  15   0 6.37680 1.35734   1
   1  15   0 6.46894 2.00498   2
   2  15   0 0.96425 1.06414   1
 -15  -2   0 -0.0476  1.1809   1
  -2 -15   0 3.04287 1.73302   3
  -2  15   0 1.32130 1.66625   2
  15  -2   0 1.72910 1.26855   3
 -15   2   0 -1.9009  1.1965   1
   2 -15   0 0.85248 1.43120   3
  15   2   0 3.67227 1.63276   2
  -2  15   0 -0.1089  1.1885   1
  15  -2   0 -0.4433  1.0216   2
   2  15   0 1.39829 1.86024   2
  15   2   0 0.12171 1.29619   3
 -15   3   0 19.1236  2.0775   1
  15  -3   0 18.0893  2.2536   3
   3  15   0 22.3539  2.7925   2
  15  -3   0 19.4214  1.7467   2
  -3  15   0 22.8341  2.1368   1
  -3  15   0 22.3075  2.3390   2
   3  15   0 22.4878  1.8742   1
   3 -15   0 23.9929  2.4356   3
  15   3   0 19.6711  2.3511   2
 -15  -3   0 17.7229  1.7222   1
  15   3   0 20.3056  2.3032   3
  -3 -15   0 18.2664  2.3512   3
  15  -4   0 -0.6813  0.8996   2
  15   4   0 -0.8808  1.3046   3
   4  15   0 1.41566 1.00023   1
  -4  15   0 -2.4033  1.4663   2
 -15   4   0 -1.9522  1.3037   1
  15  -4   0 0.82074 1.37237   3
   4 -15   0 0.20027 1.41817   3
 -15  -4   0 0.92115 1.10782   1
  -4  15   0 0.53163 1.21019   1
  -4 -15   0 0.94213 1.66592   3
   4  15   0 1.78649 1.90889   2
  15   4   0 1.17348 1.68504   2
  15  -5   0 -1.5103  1.2328   3
  15   5   0 0.44117 1.69940   2
   5  15   0 3.16647 1.87324   2
  -5  15   0 0.40739 1.26515   1
 -15   5   0 0.86269 1.34392   1
   5 -15   0 -0.7818  1.3909   3
 -15  -5   0 1.43925 1.55415   3
  15  -5   0 0.76031 0.84113   2
  -5  15   0 -1.2206  1.4260   2
  -5 -15   0 -0.2533  1.5271   3
   5  15   0 1.85133 0.91991   1
 -15  -5   0 0.42527 1.00242   1
 -15  -6   0 8.53232 1.92649   3
 -15  -6   0 11.3463  1.2075   1
  -6  15   0 9.39945 1.70147   2
  -6 -15   0 8.78180 2.06841   3
   6 -15   0 13.4654  2.0825   3
  15  -6   0 10.2402  1.9395   3
   6  15   0 12.6937  1.2096   1
 -15   6   0 9.77642 1.88746   1
  15  -6   0 9.33330 1.13621   2
  15   6   0 10.3657  2.2924   2
   6  15   0 9.96539 2.50131   2
  -6  15   0 9.70647 1.78035   1
  -7  15   0 2.74971 1.39022   2
  15   7   0 3.86289 2.12596   2
  15  -7   0 4.37622 1.66313   3
  -7 -15   0 4.68506 1.88582   3
 -15   7   0 2.21523 1.46250   1
 -15  -7   0 3.28683 1.74161   3
   7 -15   0 4.10565 1.67067   3
   7  15   0 6.33831 2.18270   2
  -7  15   0 4.91959 1.59304   1
  15  -8   0 9.68316 1.96381   3
  15   8   0 12.3585  2.5061   2
   8 -15   0 12.5368  2.0405   3
  -8  15   0 10.8761  1.9514   1
   8  15   0 13.4570  2.7474   2
 -15   8   0 7.95438 1.94429   1
  -8 -15   0 13.3568  2.3593   3
 -15  -8   0 12.4811  2.2094   3
  -9 -15   0 72.5656  4.0440   3
   9  15   0 76.9111  4.6985   2
  15  -9   0 81.4803  4.0415   3
 -15   9   0 71.3081  4.0011   1
   9 -15   0 75.0753  3.9948   3
 -15  -9   0 78.8882  4.0792   3
  -9  15   0 77.1583  4.0329   1
  15   9   0 75.8136  4.6927   2
  10 -15   0 52.1851  3.4928   3
 -10  15   0 44.8615  3.4287   1
 -15  10   0 43.0934  3.2274   1
  15  10   0 45.2066  3.7967   2
 -10 -15   0 43.0352  3.4387   3
  10  15   0 49.4049  4.0348   2
  15 -10   0 41.9328  3.2094   3
 -15 -10   0 44.2584  3.3988   3
 -11  15   0 3.79114 1.77276   1
 -11 -15   0 7.47284 2.18158   3
  15 -11   0 8.70121 2.02912   3
 -15 -11   0 9.67664 2.20113   3
  11  15   0 6.28495 2.56464   2
  15  11   0 7.86067 2.55371   2
 -15  11   0 4.74107 1.94449   1
  11 -15   0 6.78261 1.89857   3
 -12 -15   0 16.1087  2.6427   3
 -12  15   0 14.6911  2.4470   1
 -15 -12   0 11.1173  2.3587   3
 -15  12   0 12.5771  2.3456   1
  15 -12   0 13.4609  2.2966   3
  12  15   0 16.4753  3.1902   2
  15  12   0 10.0253  2.6396   2
  12 -15   0 13.0571  2.3428   3
 -13  15   0 11.6810  2.2585   1
 -13 -15   0 10.8126  2.4983   3
  13 -15   0 8.45929 2.05173   3
 -15  13   0 11.9049  2.3803   1
 -15 -13   0 11.1098  2.4371   3
  15 -13   0 10.0955  2.1265   3
  13  15   0 7.05043 2.82782   2
  15  13   0 11.8020  2.7855   2
  15 -14   0 42.7830  3.3858   3
  14 -15   0 34.2168  3.3323   3
 -15  14   0 39.8332  3.4452   1
  15  14   0 32.3598  3.8391   2
 -15 -14   0 38.4855  3.6492   3
  14  15   0 34.6470  4.0832   2
 -14 -15   0 32.9800  3.4983   3
 -14  15   0 29.6797  3.1870   1
 -15 -15   0 2.35416 2.13424   3
  15 -15   0 4.26913 1.89693   3
 -15  15   0 4.66104 2.20992   1
  15  15   0 5.31397 2.75884   2
  16   0   0 479.186  11.834   3
  16   0   0 488.666  12.025   2
   0  16   0 489.607  12.646   2
 -16   0   0 496.157  11.102   1
   0 -16   0 498.581  11.793   3
   0  16   0 469.595  11.013   1
   1 -16   0 17.3086  2.3302   3
   1  16   0 12.3872  1.6210   1
  -1  16   0 15.4897  2.3193   2
  16   1   0 13.3770  2.1310   3
  -1  16   0 13.2571  1.7458   1
  16  -1   0 13.5808  1.8062   2
 -16   1   0 11.8098  1.8260   1
   1  16   0 9.68874 2.24822   2
  16   1   0 14.2467  2.0522   2
 -16  -1   0 13.9003  1.7468   1
  -1 -16   0 14.5855  2.3071   3
  16  -1   0 13.2904  2.1364   3
  16   2   0 6.94661 1.76986   3
  16  -2   0 6.90662 1.42946   2
  -2  16   0 4.88982 1.48405   1
   2  16   0 6.39790 1.29242   1
  -2  16   0 3.23576 1.83244   2
   2 -16   0 6.04565 1.82850   3
  16  -2   0 5.53509 1.68212   3
  16   2   0 4.26187 1.65628   2
  -2 -16   0 5.80404 1.90926   3
   2  16   0 6.88181 2.09608   2
 -16  -2   0 4.11365 1.39764   1
 -16   2   0 6.85497 1.60875   1
 -16   3   0 29.5810  2.4881   1
  -3  16   0 32.8616  2.4703   1
  16  -3   0 34.2236  2.3107   2
 -16  -3   0 31.3610  2.3951   1
  16  -3   0 33.3711  2.8665   3
  16   3   0 30.5000  2.8540   2
   3  16   0 31.5926  3.1962   2
   3  16   0 34.7876  2.1997   1
  -3 -16   0 32.8059  2.9905   3
  16   3   0 33.9679  2.8302   3
  -3  16   0 36.6134  3.2143   2
   3 -16   0 35.6477  2.8962   3
  -4 -16   0 87.8414  4.3067   3
   4  16   0 94.6486  3.1921   1
  16  -4   0 97.8590  4.3179   3
  16  -4   0 90.9987  3.2872   2
  -4  16   0 90.1425  4.1250   2
   4  16   0 86.5720  4.8722   2
  -4  16   0 93.0606  4.0222   1
 -16   4   0 88.6129  4.0018   1
  16   4   0 107.121   4.669   2
   4 -16   0 93.6731  4.2129   3
  16   4   0 86.5764  4.2277   3
 -16  -4   0 92.2033  3.3218   1
  16  -5   0 0.97492 1.46413   3
  16  -5   0 3.78076 1.04798   2
  -5 -16   0 1.19627 1.67802   3
  -5  16   0 1.98779 1.57452   2
 -16  -5   0 1.40740 1.60174   3
   5  16   0 2.75652 1.06523   1
 -16   5   0 3.95180 1.67398   1
 -16  -5   0 1.82434 1.06067   1
   5 -16   0 1.15051 1.58266   3
  -5  16   0 2.21657 1.41265   1
  16   5   0 1.84201 1.81630   2
   5  16   0 3.71752 1.96894   2
  16   6   0 136.430   5.717   2
  -6 -16   0 143.507   5.422   3
  -6  16   0 137.300   5.071   1
   6  16   0 128.407   5.969   2
  -6  16   0 130.564   4.786   2
 -16  -6   0 132.241   5.232   3
 -16   6   0 134.055   4.936   1
   6 -16   0 128.925   5.057   3
  16  -6   0 141.227   5.299   3
 -16   7   0 30.1139  2.7229   1
  16  -7   0 30.9962  2.9233   3
  16   7   0 26.4347  3.1384   2
   7  16   0 24.2470  3.3037   2
 -16  -7   0 29.4521  2.8984   3
  -7  16   0 26.4674  2.6496   1
  -7 -16   0 30.0005  3.1235   3
   7 -16   0 33.1202  2.9831   3
   8  16   0 39.8255  3.7961   2
 -16   8   0 32.6157  2.8921   1
 -16  -8   0 45.1274  3.3855   3
   8 -16   0 39.1613  3.2092   3
  -8  16   0 35.3015  3.1267   1
  16  -8   0 39.1591  3.0941   3
  -8 -16   0 45.2236  3.4293   3
  16   8   0 43.4514  3.8676   2
  -9 -16   0 1.81854 1.88802   3
  -9  16   0 2.61094 1.59407   1
   9 -16   0 5.13709 1.87116   3
 -16  -9   0 7.17745 2.00613   3
 -16   9   0 2.97705 1.63140   1
  16   9   0 4.51343 2.28824   2
   9  16   0 5.55837 2.51197   2
  16  -9   0 7.20788 1.92921   3
 -16 -10   0 33.2976  3.2539   3
  10 -16   0 28.1594  2.8774   3
  16 -10   0 30.3109  3.0302   3
  16  10   0 29.2440  3.4847   2
 -16  10   0 36.8282  3.0898   1
 -10 -16   0 31.7264  3.2161   3
  10  16   0 34.2818  3.7312   2
 -10  16   0 28.9280  2.8388   1
 -16  11   0 3.69463 1.95860   1
  11  16   0 5.76104 2.64665   2
  16  11   0 4.18286 2.40572   2
 -16 -11   0 2.79428 1.99850   3
  16 -11   0 4.03754 1.82011   3
 -11  16   0 3.15819 1.87544   1
  11 -16   0 8.37554 2.01245   3
 -11 -16   0 2.75688 2.09947   3
  16 -12   0 5.57531 1.91512   3
  12 -16   0 6.48995 2.00625   3
 -12 -16   0 5.25144 2.25160   3
 -16  12   0 6.96384 2.11639   1
 -16 -12   0 6.50854 2.23910   3
 -12  16   0 8.08332 2.07857   1
  16  12   0 6.70060 2.62461   2
  12  16   0 6.98897 2.74968   2
 -13 -16   0 -2.1975  1.8782   3
  16  13   0 -0.0651  2.1586   2
  13 -16   0 1.34588 1.76664   3
 -13  16   0 2.90430 1.90211   1
  13  16   0 4.14147 2.50034   2
 -16 -13   0 3.96506 2.14615   3
 -16  13   0 3.74084 2.04814   1
  16 -13   0 3.33884 1.77600   3
 -14  16   0 1.41962 2.01337   1
 -16 -14   0 6.30411 2.24032   3
 -16  14   0 4.28560 1.94656   1
  14  16   0 2.80587 2.49186   2
 -14 -16   0 3.07586 2.19110   3
  16 -14   0 8.09754 2.10958   3
  16  14   0 4.46863 2.59634   2
  14 -16   0 4.91222 1.87886   3
 -16  15   0 14.0668  2.5242   1
  15 -16   0 13.4982  2.5804   3
  16  15   0 15.3262  3.4183   2
  16 -15   0 20.0713  2.8453   3
 -16 -15   0 18.3561  2.9448   3
 -15 -16   0 15.3507  2.9287   3
 -15  16   0 15.7068  2.6453   1
  15  16   0 20.3462  3.6651   2
 -16  16   0 74.2355  4.5682   1
  16 -16   0 76.4960  4.4387   3
 -16 -16   0 71.9365  4.7636   3
  16  16   0 67.9300  5.4246   2
   0  17   0 -1.0014  1.8348   2
 -17   0   0 1.04829 1.32733   1
   0  17   0 -0.1038  1.2616   1
  17   0   0 0.06523 1.41562   2
  17   0   0 2.63970 1.57684   3
   0 -17   0 3.01239 1.75222   3
  17   1   0 14.8731  2.0776   2
   1  17   0 16.5643  1.8432   1
 -17  -1   0 14.9122  1.9176   1
  17  -1   0 15.8372  2.3310   3
   1  17   0 14.6411  2.4787   2
  17  -1   0 14.5335  1.8815   2
 -17   1   0 16.4817  2.0083   1
  -1 -17   0 14.9422  2.4067   3
  17   1   0 14.3440  2.2366   3
  -1  17   0 13.5366  1.8342   1
   1 -17   0 11.3303  2.1718   3
  -1  17   0 18.0328  2.5295   2
   2  17   0 108.905   3.818   1
  17   2   0 106.801   4.699   3
  -2  17   0 108.197   4.805   2
  -2 -17   0 108.541   4.864   3
  17   2   0 108.577   4.569   2
  -2  17   0 105.192   4.166   1
  17  -2   0 109.209   4.075   2
   2  17   0 106.644   5.163   2
   2 -17   0 104.915   4.639   3
  17  -2   0 103.216   4.631   3
 -17   2   0 102.237   4.213   1
 -17  -2   0 116.671   4.047   1
 -17  -3   0 24.8602  2.0754   1
   3 -17   0 23.3479  2.7355   3
  17   3   0 25.8610  2.7248   3
  17   3   0 24.0214  2.6349   2
   3  17   0 27.9159  2.1162   1
  -3 -17   0 20.4074  2.7242   3
  -3  17   0 27.6013  2.6749   2
 -17   3   0 26.7740  2.4326   1
  -3  17   0 23.0099  2.3484   1
   3  17   0 25.9819  3.0736   2
  17  -3   0 23.0294  2.6286   3
  17  -3   0 24.2675  2.1640   2
   4  17   0 9.66564 1.42827   1
  -4  17   0 10.7904  1.9345   1
   4  17   0 6.12946 2.31053   2
  17  -4   0 9.22013 2.00532   3
  -4 -17   0 11.4905  2.2712   3
  17   4   0 13.7416  2.2900   2
   4 -17   0 9.64003 2.09139   3
 -17   4   0 9.40371 1.80072   1
  17   4   0 15.2092  2.3672   3
  17  -4   0 9.55218 1.42567   2
 -17  -4   0 10.2995  1.5973   1
  -4  17   0 9.65039 1.95436   2
  -5  17   0 75.9072  3.8050   1
   5  17   0 70.4999  2.8167   1
  -5 -17   0 75.1340  4.1129   3
  17   5   0 77.2448  4.3084   2
  17  -5   0 70.1265  3.9394   3
   5  17   0 66.5309  4.3391   2
  -5  17   0 80.0283  3.8697   2
 -17  -5   0 71.4743  3.8183   3
 -17   5   0 73.3106  3.6734   1
   5 -17   0 74.9990  4.0980   3
  -6  17   0 -0.6593  1.4325   2
  -6  17   0 0.21030 1.40051   1
 -17   6   0 2.07361 1.66479   1
  17   6   0 0.51803 1.90593   2
  -6 -17   0 0.63674 1.82282   3
 -17  -6   0 1.00649 1.71825   3
   6  17   0 1.47435 1.95959   2
  17  -6   0 -1.0591  1.4486   3
   6 -17   0 2.20453 1.63900   3
  17   7   0 33.7465  3.4251   2
 -17  -7   0 26.9976  2.9545   3
 -17   7   0 31.0792  2.8755   1
  -7  17   0 33.6295  2.9806   1
  17  -7   0 33.9046  3.1646   3
   7  17   0 30.4994  3.5136   2
   7 -17   0 33.8763  3.1113   3
  -7 -17   0 31.0342  3.2433   3
  -8  17   0 3.11061 1.70219   1
 -17   8   0 0.73787 1.70737   1
   8 -17   0 0.99062 1.55339   3
   8  17   0 2.21599 2.35087   2
  -8 -17   0 -0.3591  1.9450   3
  17   8   0 2.31411 1.94996   2
  17  -8   0 1.29850 1.57619   3
 -17  -8   0 1.02695 1.75464   3
   9  17   0 24.0105  3.3998   2
 -17  -9   0 21.3607  2.7753   3
   9 -17   0 25.6392  2.8712   3
  17  -9   0 21.6719  2.7116   3
 -17   9   0 22.3228  2.6024   1
  -9  17   0 23.4273  2.7403   1
  17   9   0 29.3915  3.4727   2
  -9 -17   0 22.1874  2.9323   3
  17  10   0 -0.1889  2.2128   2
 -17 -10   0 0.22431 1.74871   3
  10  17   0 3.30203 2.52619   2
 -10  17   0 0.70855 1.76174   1
 -10 -17   0 7.30386 2.28777   3
 -17  10   0 0.17072 1.59478   1
  17 -10   0 -0.7395  1.5194   3
  10 -17   0 1.55082 1.66510   3
 -17  11   0 1.10043 1.81282   1
  17 -11   0 1.77100 1.71202   3
 -11 -17   0 -0.5514  1.8994   3
  11  17   0 0.66398 2.42714   2
  11 -17   0 0.99668 1.70069   3
 -11  17   0 1.46378 1.86546   1
 -17 -11   0 -2.1595  1.6901   3
  17  11   0 0.00732 2.19717   2
 -17  12   0 74.7516  4.4859   1
 -12  17   0 73.2227  4.2363   1
 -12 -17   0 76.5338  4.7352   3
  12  17   0 84.2718  5.6053   2
 -17 -12   0 69.9038  4.4277   3
  17  12   0 64.1094  4.9596   2
  12 -17   0 74.2791  4.1908   3
  17 -12   0 74.6295  4.2610   3
  13  17   0 5.07168 2.64372   2
  17 -13   0 3.98402 1.85251   3
 -17 -13   0 1.93170 2.19068   3
 -13  17   0 0.41737 2.00803   1
 -17  13   0 0.13592 1.97310   1
  17  13   0 0.77670 2.45651   2
  13 -17   0 2.24034 1.94191   3
 -13 -17   0 3.86729 2.13521   3
  17  14   0 0.29121 2.54457   2
  14 -17   0 2.38463 1.90858   3
  17 -14   0 -0.0800  1.7112   3
 -17  14   0 -1.0199  1.9650   1
 -17 -14   0 0.15515 1.98808   3
 -14 -17   0 0.66312 2.03441   3
 -14  17   0 0.31228 2.01240   1
  14  17   0 -2.0636  2.4557   2
  15 -17   0 18.0338  2.7387   3
 -15  17   0 14.0367  2.6286   1
 -15 -17   0 12.8730  2.9375   3
 -17  15   0 19.2923  2.9068   1
  17 -15   0 18.6965  2.8191   3
  17  15   0 19.5665  3.7125   2
  15  17   0 19.8386  3.6604   2
 -17 -15   0 20.6258  3.1981   3
 -16 -17   0 19.9217  3.2569   3
 -17 -16   0 28.3446  3.6321   3
  17 -16   0 24.2934  3.1775   3
 -16  17   0 23.5771  3.1178   1
  17  16   0 17.8116  3.7067   2
 -17  16   0 24.0890  3.3062   1
  16 -17   0 23.6239  3.1284   3
  16  17   0 18.9001  3.7292   2
 -17  17   0 9.93113 2.73630   1
  17  17   0 1.83044 2.79373   2
 -17 -17   0 7.65084 2.85110   3
  17 -17   0 4.93506 2.29440   3
  18   0   0 113.325   4.916   3
  18   0   0 103.986   4.449   2
   0  18   0 112.342   5.278   2
   0  18   0 108.788   4.075   1
 -18   0   0 104.537   4.282   1
   0 -18   0 111.569   4.994   3
  -1  18   0 44.5342  3.5277   2
  18  -1   0 35.6250  2.7294   2
  18   1   0 38.0444  3.1326   2
   1 -18   0 32.1490  3.1515   3
  -1 -18   0 42.2247  3.5024   3
  18  -1   0 39.2946  3.2273   3
   1  18   0 40.9095  3.6624   2
 -18  -1   0 35.9041  2.8311   1
 -18   1   0 37.0339  2.8715   1
  -1  18   0 41.6065  2.7880   1
  18   1   0 32.7441  3.1787   3
   1  18   0 39.9008  2.5516   1
  18  -2   0 2.01286 1.66041   3
  -2 -18   0 4.20499 1.88871   3
  18   2   0 1.85677 1.63492   3
   2  18   0 2.63325 1.31933   1
   2  18   0 2.48286 2.09711   2
   2 -18   0 0.37363 1.66383   3
  18   2   0 5.49852 1.84466   2
  -2  18   0 1.54480 1.85637   2
 -18   2   0 4.38114 1.66773   1
  18  -2   0 1.41636 1.35954   2
 -18  -2   0 1.68065 1.46047   1
  -2  18   0 4.91017 1.60353   1
   3  18   0 16.0653  1.7261   1
 -18   3   0 12.1820  2.0534   1
  -3  18   0 10.0423  2.1697   2
  -3  18   0 8.70695 1.81717   1
   3  18   0 7.89723 2.43441   2
  18  -3   0 12.1729  1.6738   2
  18   3   0 7.01509 2.02147   3
 -18  -3   0 10.9283  1.8099   1
  18  -3   0 10.1030  2.1034   3
  18   3   0 12.4789  2.2489   2
   3 -18   0 10.8079  2.1713   3
  -3 -18   0 12.0043  2.3278   3
  18  -4   0 31.4732  3.0804   3
   4  18   0 22.7241  3.1663   2
  18   4   0 24.4474  2.9061   3
  18   4   0 25.6607  2.9190   2
  -4  18   0 22.6698  2.5422   2
  -4 -18   0 27.7220  3.0194   3
   4  18   0 29.5941  2.2303   1
 -18   4   0 23.0988  2.4807   1
  -4  18   0 22.9905  2.4807   1
   4 -18   0 25.4008  2.7823   3
   5  18   0 2.63213 2.19931   2
   5 -18   0 0.95882 1.62919   3
  18  -5   0 0.38059 1.55579   3
 -18   5   0 2.47191 1.70734   1
  -5  18   0 1.46030 1.56504   1
 -18  -5   0 1.46430 1.73177   3
  -5  18   0 0.27355 1.60322   2
  18   5   0 0.59840 1.88452   2
  -5 -18   0 -0.8882  1.7428   3
  18   6   0 55.9429  4.0161   2
   6 -18   0 60.0580  3.7404   3
  -6 -18   0 47.4186  3.9181   3
  18  -6   0 60.0997  3.7454   3
  -6  18   0 52.3657  3.3340   1
 -18  -6   0 59.8021  3.8193   3
   6  18   0 53.1812  4.1359   2
 -18   6   0 52.1099  3.5737   1
  -7 -18   0 6.90692 2.17621   3
  18  -7   0 5.44883 1.91862   3
   7  18   0 4.75151 2.28965   2
   7 -18   0 5.24864 1.91211   3
  18   7   0 5.21075 2.23459   2
 -18  -7   0 6.13457 2.06827   3
 -18   7   0 6.71962 2.00200   1
  -7  18   0 4.51871 1.83610   1
  18  -8   0 -0.3595  1.5313   3
   8 -18   0 -0.0152  1.6624   3
 -18   8   0 -0.3788  1.7072   1
  18   8   0 0.34696 2.07075   2
  -8 -18   0 0.94395 2.04112   3
  -8  18   0 0.70657 1.69599   1
   8  18   0 0.98428 2.23785   2
 -18  -8   0 -0.8362  1.7196   3
  18  -9   0 -0.6896  1.6471   3
 -18   9   0 1.91287 1.87203   1
   9 -18   0 -1.4854  1.5399   3
  -9  18   0 0.28052 1.58825   1
 -18  -9   0 -1.7027  1.6794   3
   9  18   0 -2.5888  2.2421   2
  -9 -18   0 -2.2617  1.8268   3
  18   9   0 -2.8292  1.9460   2
  10 -18   0 10.0915  2.3501   3
 -10  18   0 12.6661  2.3164   1
 -18 -10   0 13.7121  2.6566   3
  10  18   0 13.5061  3.1137   2
  18  10   0 15.5000  3.0107   2
  18 -10   0 11.0143  2.3284   3
 -18  10   0 15.6394  2.6290   1
 -10 -18   0 6.35246 2.38523   3
 -11 -18   0 32.5997  3.5354   3
 -18  11   0 32.6944  3.2495   1
  11 -18   0 31.2437  3.2161   3
  18  11   0 31.3991  3.8709   2
 -18 -11   0 31.5229  3.4578   3
  18 -11   0 36.9012  3.4564   3
 -11  18   0 38.9009  3.3588   1
  11  18   0 38.3800  4.1671   2
 -12 -18   0 1.56505 2.12211   3
  18  12   0 2.16452 2.28206   2
 -18 -12   0 -1.9261  1.8635   3
 -18  12   0 3.62645 2.13317   1
  12 -18   0 -0.3795  1.6271   3
 -12  18   0 -2.6009  1.8007   1
  12  18   0 -0.9774  2.5088   2
  18 -12   0 -1.9330  1.5262   3
  18 -13   0 12.8466  2.4876   3
  13  18   0 11.2993  3.0780   2
 -18  13   0 16.7840  2.9268   1
  13 -18   0 15.6690  2.6825   3
  18  13   0 15.5008  3.4002   2
 -13  18   0 20.4264  2.9723   1
 -13 -18   0 19.9205  3.1303   3
 -18 -13   0 12.8976  2.9159   3
 -18  14   0 1.46792 2.21139   1
  18  14   0 -4.4916  2.3313   2
  18 -14   0 0.10167 1.77688   3
 -18 -14   0 3.33375 2.36127   3
  14  18   0 2.73025 2.77926   2
  14 -18   0 0.80260 1.83338   3
 -14  18   0 2.68702 2.10568   1
 -14 -18   0 0.92339 2.28842   3
 -15 -18   0 0.74903 2.46006   3
 -18  15   0 -1.5724  1.9269   1
 -15  18   0 0.83058 2.15453   1
  18 -15   0 0.54001 1.82011   3
 -18 -15   0 3.38702 2.44160   3
  15  18   0 -1.5539  2.6542   2
  15 -18   0 -0.4901  1.6870   3
  18  15   0 -4.0702  2.4543   2
  18 -16   0 5.94988 2.20048   3
 -18 -16   0 5.48568 2.54484   3
  16 -18   0 7.65763 2.34010   3
  18  16   0 7.74774 3.22080   2
 -16 -18   0 6.59983 2.79115   3
  16  18   0 5.27298 2.91150   2
 -18  16   0 8.91959 2.73443   1
 -16  18   0 8.96072 2.53606   1
 -17  18   0 -0.5215  2.3473   1
  17  18   0 0.11924 2.83305   2
  18  17   0 3.10679 2.83375   2
  17 -18   0 -0.6383  1.8166   3
  18 -17   0 0.98958 2.07056   3
 -17 -18   0 1.75939 2.41993   3
 -18  17   0 2.64872 2.39658   1
 -18 -17   0 -2.7347  2.1906   3
  18 -18   0 28.7647  3.5761   3
 -18 -18   0 23.7722  3.6775   3
 -18  18   0 26.4231  3.5312   1
  18  18   0 21.1947  4.1823   2
   0  19   0 1.17002 1.92076   2
   0  19   0 3.99940 1.55016   1
 -19   0   0 1.28357 1.52003   1
   0 -19   0 1.07782 1.92384   3
  19   0   0 0.14886 1.64917   3
  19   0   0 1.58275 1.59288   2
 -19  -1   0 40.8938  2.9087   1
 -19   1   0 39.9054  3.2378   1
  -1  19   0 40.3152  3.8195   2
  -1 -19   0 48.7222  3.8308   3
  -1  19   0 48.1381  3.1654   1
  19   1   0 34.0072  3.3640   3
  19  -1   0 42.8090  2.9718   2
   1  19   0 55.1431  3.0401   1
   1  19   0 42.0777  4.0433   2
   1 -19   0 44.7930  3.5402   3
  19   1   0 42.5638  3.3169   2
  19  -1   0 42.8101  3.4689   3
  19  -2   0 27.9432  2.9877   3
   2  19   0 28.3038  3.2703   2
  -2  19   0 29.3297  2.6250   1
 -19   2   0 28.5456  2.6806   1
  -2  19   0 29.0997  3.0487   2
  19   2   0 28.0488  3.0582   3
  -2 -19   0 28.2530  3.0945   3
   2 -19   0 26.9760  3.1240   3
  19   2   0 29.6429  2.8751   2
   2  19   0 36.6203  2.6186   1
  19  -2   0 30.0257  2.5742   2
 -19  -2   0 27.5496  2.4192   1
   3  19   0 123.363   4.179   1
  19  -3   0 110.810   5.137   3
  19   3   0 114.771   5.260   3
   3  19   0 117.271   5.750   2
   3 -19   0 125.350   5.250   3
  -3 -19   0 121.770   5.344   3
  19   3   0 122.543   5.217   2
  -3  19   0 123.319   4.762   1
 -19   3   0 115.634   4.726   1
  -3  19   0 119.557   5.283   2
  19   4   0 11.9579  2.3974   3
  -4 -19   0 11.7826  2.5243   3
   4  19   0 13.6887  2.8004   2
  -4  19   0 9.60556 2.13269   2
   4 -19   0 13.5856  2.3954   3
  -4  19   0 12.4805  2.0205   1
  19  -4   0 14.2073  2.4386   3
  19   4   0 10.8634  2.4222   2
 -19   4   0 13.9230  2.2024   1
   5 -19   0 78.4284  4.2376   3
  19   5   0 71.4523  4.3532   2
 -19   5   0 69.7885  3.9580   1
  -5  19   0 79.9567  3.9153   1
   5  19   0 71.4018  4.8668   2
 -19  -5   0 77.2731  4.3238   3
  -5 -19   0 72.9559  4.3757   3
  19  -5   0 72.6747  4.2200   3
  -6 -19   0 2.37674 2.07348   3
   6  19   0 3.31510 2.35045   2
  19   6   0 4.39021 2.16092   2
   6 -19   0 2.89329 1.90935   3
 -19  -6   0 2.33998 1.88595   3
  19  -6   0 2.09648 1.73443   3
  -6  19   0 3.38644 1.81631   1
 -19   6   0 2.67434 1.77844   1
  -7 -19   0 6.29529 2.24444   3
 -19   7   0 4.90877 1.92283   1
 -19  -7   0 8.88096 2.25695   3
  -7  19   0 5.53161 1.83245   1
  19  -7   0 3.42921 1.93342   3
   7  19   0 5.75133 2.40994   2
   7 -19   0 6.21558 1.99099   3
  19   7   0 3.60591 2.17545   2
  -8  19   0 13.1656  2.3846   1
  19   8   0 7.18649 2.57025   2
   8  19   0 5.52951 2.51415   2
 -19  -8   0 10.2475  2.4371   3
   8 -19   0 3.83015 1.99375   3
 -19   8   0 9.12119 2.11885   1
  -8 -19   0 4.96377 2.21388   3
  19  -8   0 10.3682  2.2597   3
  19  -9   0 0.51030 1.72479   3
   9 -19   0 0.01939 1.70644   3
   9  19   0 -2.1782  2.0547   2
 -19   9   0 0.40991 1.75079   1
  -9  19   0 2.24966 1.78783   1
  -9 -19   0 -1.7438  1.9517   3
  19   9   0 0.95213 2.19475   2
 -19  -9   0 1.38884 1.96737   3
 -19  10   0 12.9166  2.4739   1
  10  19   0 12.0736  3.1429   2
  19  10   0 12.9097  3.0184   2
 -10  19   0 13.3690  2.4078   1
  10 -19   0 14.9108  2.5633   3
 -10 -19   0 9.40387 2.62017   3
  19 -10   0 16.5836  2.7467   3
 -19 -10   0 15.7665  2.7854   3
  19  11   0 9.94324 2.95839   2
  11  19   0 12.9900  3.2892   2
 -11  19   0 15.3249  2.5565   1
  11 -19   0 10.2027  2.3641   3
 -19  11   0 11.9286  2.4176   1
  19 -11   0 9.39955 2.43975   3
 -19 -11   0 11.2375  2.7200   3
 -11 -19   0 11.4038  2.7761   3
 -12 -19   0 15.2593  2.9361   3
 -19 -12   0 11.5126  2.7594   3
  12  19   0 17.6423  3.4125   2
 -12  19   0 14.9303  2.6778   1
  19 -12   0 21.1023  2.8987   3
  12 -19   0 9.96962 2.39947   3
 -19  12   0 17.4343  2.9335   1
  19  12   0 13.1591  3.2142   2
  19  13   0 53.3346  4.6285   2
  13  19   0 67.2933  5.4944   2
 -19 -13   0 62.0816  4.4773   3
 -13  19   0 60.2942  4.2786   1
  13 -19   0 74.7264  4.3969   3
  19 -13   0 57.3027  4.0910   3
 -13 -19   0 64.0879  4.6180   3
 -19  13   0 70.0983  4.7366   1
  14  19   0 6.91150 3.10091   2
 -14 -19   0 7.49875 2.65797   3
  19  14   0 6.55376 3.06231   2
 -19 -14   0 9.94285 2.72651   3
 -19  14   0 9.52900 2.68865   1
 -14  19   0 7.68639 2.52517   1
  19 -14   0 7.65648 2.27932   3
  14 -19   0 10.6832  2.5439   3
  15  19   0 5.29281 3.19509   2
  19 -15   0 4.77798 2.13582   3
  19  15   0 3.86161 3.02188   2
 -19  15   0 3.93052 2.32061   1
 -15 -19   0 2.98179 2.55150   3
 -19 -15   0 4.13081 2.43166   3
  15 -19   0 7.57353 2.25273   3
 -15  19   0 3.32126 2.39844   1
 -16  19   0 1.69925 2.31381   1
  19  16   0 2.55557 2.95110   2
  16 -19   0 3.84445 2.17771   3
 -19  16   0 1.13640 2.30126   1
 -19 -16   0 4.98518 2.77334   3
 -16 -19   0 6.36145 2.86640   3
  19 -16   0 4.34095 2.17076   3
  16  19   0 8.09865 3.14923   2
 -19 -17   0 1.03731 2.42540   3
  19 -17   0 3.33575 2.25468   3
 -17  19   0 1.65367 2.42667   1
  17  19   0 -7.5088  2.5050   2
 -19  17   0 1.90745 2.34728   1
  19  17   0 -1.8132  2.5044   2
  17 -19   0 2.34564 2.07280   3
 -17 -19   0 -1.8049  2.3164   3
  19  18   0 -1.0878  2.9668   2
 -18 -19   0 2.36935 2.51491   3
  19 -18   0 1.16870 2.02607   3
 -19 -18   0 3.02672 2.68026   3
 -19  18   0 3.52289 2.75236   1
  18 -19   0 2.59217 2.11838   3
 -18  19   0 6.26700 2.65343   1
  18  19   0 2.98945 3.20271   2
   0  20   0 224.087   7.911   2
   0  20   0 228.660   6.722   1
 -20   0   0 239.967   6.982   1
   0 -20   0 235.446   7.831   3
  20   0   0 235.338   7.281   2
  20   0   0 231.193   7.798   3
 -20  -1   0 117.397   4.653   1
  20  -1   0 121.407   4.821   2
  20  -1   0 114.488   5.332   3
  -1 -20   0 113.420   5.481   3
  -1  20   0 118.032   5.587   2
 -20   1   0 115.503   4.698   1
   1 -20   0 115.167   5.296   3
  20   1   0 115.414   5.058   2
   1  20   0 126.233   4.568   1
  -1  20   0 115.738   4.589   1
   1  20   0 124.837   5.883   2
  20   1   0 118.668   5.401   3
  20   2   0 5.36111 2.07678   2
  -2  20   0 4.23925 1.69725   1
   2  20   0 5.40776 1.56829   1
  -2 -20   0 3.51750 2.21105   3
 -20   2   0 6.32987 1.91738   1
   2 -20   0 3.32540 2.08329   3
   2  20   0 3.47668 2.38619   2
  -2  20   0 2.87443 2.06421   2
  20  -2   0 3.04390 1.91179   3
  20   2   0 4.88025 2.03840   3
   3 -20   0 -2.8828  1.5593   3
  -3 -20   0 0.01173 2.05773   3
  20  -3   0 -0.5028  1.6679   3
   3  20   0 0.78172 2.08427   2
  -3  20   0 -1.3854  1.7530   2
  20   3   0 0.19259 1.86990   2
  -3  20   0 1.44277 1.58019   1
 -20   3   0 -0.0460  1.6793   1
  20   3   0 -1.2266  1.6615   3
  -4  20   0 5.55166 1.84247   1
  20   4   0 3.78814 1.95279   3
  20  -4   0 5.17571 2.09253   3
 -20   4   0 0.54231 1.59740   1
  -4 -20   0 3.39151 2.13282   3
   4 -20   0 2.38741 1.99819   3
  20   4   0 4.44777 2.20291   2
   4  20   0 0.94480 2.25535   2
  20  -5   0 27.9187  3.1318   3
  -5 -20   0 23.1387  3.1915   3
 -20   5   0 33.9446  2.9809   1
  20   5   0 19.4806  2.8934   2
 -20  -5   0 24.5853  3.0682   3
   5  20   0 18.5650  3.1457   2
  -5  20   0 25.6821  2.7555   1
   5 -20   0 30.1807  3.1659   3
 -20   6   0 1.39047 1.84865   1
  20   6   0 0.25878 1.99889   2
 -20  -6   0 -0.2688  1.8201   3
   6 -20   0 3.61664 2.02835   3
   6  20   0 -0.6706  2.2402   2
  -6 -20   0 1.20993 2.04670   3
  -6  20   0 3.58634 1.84314   1
  20  -6   0 2.81242 2.01582   3
  20  -7   0 2.00291 1.88146   3
  -7 -20   0 3.74182 2.38062   3
   7  20   0 -1.1143  2.2876   2
  -7  20   0 1.80553 1.68032   1
   7 -20   0 2.85805 2.00091   3
 -20  -7   0 3.12529 2.07303   3
  20   7   0 1.66799 2.20652   2
 -20   7   0 2.98226 1.95628   1
 -20   8   0 28.3415  3.1283   1
   8 -20   0 32.0989  3.3455   3
  20  -8   0 33.8853  3.4666   3
   8  20   0 26.6968  3.7065   2
  -8 -20   0 36.8362  3.7939   3
  -8  20   0 30.9045  3.2145   1
  20   8   0 27.7718  3.5403   2
 -20  -8   0 23.8438  3.2160   3
 -20   9   0 53.0532  4.0367   1
  -9 -20   0 49.7642  4.1877   3
  20   9   0 56.9695  4.5989   2
  20  -9   0 62.7258  4.1075   3
   9  20   0 50.4369  4.5517   2
  -9  20   0 54.6121  3.7845   1
   9 -20   0 52.9318  3.8723   3
 -20  -9   0 52.8364  4.0728   3
  10 -20   0 -0.3668  1.6704   3
 -20  10   0 1.33472 1.87891   1
  10  20   0 -1.5328  2.1866   2
 -10 -20   0 -2.3951  2.0080   3
 -10  20   0 -1.9632  1.6596   1
  20 -10   0 -2.1113  1.6787   3
 -20 -10   0 0.76616 2.05014   3
  20  10   0 -3.6546  2.0673   2
  20 -11   0 2.93735 2.00083   3
 -20  11   0 4.28087 2.25439   1
  20  11   0 4.67061 2.68025   2
  11  20   0 4.35504 2.78333   2
 -11 -20   0 1.71645 2.27331   3
 -20 -11   0 4.26870 2.28773   3
  11 -20   0 3.30421 2.02625   3
 -11  20   0 1.53161 2.16295   1
  20 -12   0 7.12627 2.27293   3
 -20 -12   0 6.80052 2.56176   3
 -12 -20   0 6.12434 2.57856   3
  12  20   0 1.25299 2.86874   2
 -12  20   0 9.39677 2.55916   1
 -20  12   0 6.53890 2.32773   1
  20  12   0 6.27500 2.82046   2
  12 -20   0 6.09332 2.21673   3
  13 -20   0 1.44066 2.03629   3
  20  13   0 4.06372 2.82198   2
  13  20   0 3.02785 2.96050   2
 -20  13   0 2.50831 2.36351   1
  20 -13   0 4.13122 2.13213   3
 -13 -20   0 2.66679 2.51742   3
 -13  20   0 6.24394 2.47034   1
 -20 -13   0 5.52870 2.53113   3
 -14 -20   0 11.3058  2.9645   3
  14 -20   0 11.8570  2.5524   3
  20 -14   0 11.3449  2.6644   3
 -20 -14   0 7.96614 2.75751   3
 -14  20   0 7.61799 2.50122   1
  20  14   0 13.8820  3.2827   2
 -20  14   0 9.49530 2.78374   1
  14  20   0 6.55230 3.06741   2
  20  15   0 -2.6661  2.6329   2
 -20 -15   0 2.18920 2.56801   3
 -20  15   0 1.57968 2.41056   1
  15  20   0 -4.6344  2.7093   2
 -15 -20   0 -2.0523  2.2979   3
  15 -20   0 -3.9239  1.6709   3
 -15  20   0 1.94322 2.27542   1
  20 -15   0 -2.0598  1.9024   3
  20  16   0 16.7940  3.7348   2
  20 -16   0 15.9682  2.9358   3
 -16  20   0 12.0775  3.0573   1
 -20 -16   0 15.2999  3.2660   3
 -20  16   0 18.8231  3.2055   1
  16  20   0 6.49005 3.15764   2
 -16 -20   0 16.6147  3.3672   3
  16 -20   0 14.2315  2.9015   3
  20 -17   0 -1.9529  1.9470   3
 -20  17   0 -0.2387  2.4874   1
 -20 -17   0 0.63437 2.49825   3
  17  20   0 -2.2660  2.8845   2
 -17  20   0 4.65708 2.69633   1
  17 -20   0 0.69824 2.07898   3
 -17 -20   0 -6.0861  2.0931   3
  20  17   0 -6.5718  2.5916   2
   0 -21   0 -1.9077  1.7777   3
   0  21   0 1.56692 1.56844   1
 -21   0   0 -0.7938  1.6596   1
  21   0   0 0.62330 1.76428   2
   0  21   0 -0.1339  2.0976   2
  21   0   0 -0.1064  1.7185   3
  21   1   0 -0.7387  1.7139   2
  -1  21   0 0.73060 1.52905   1
  -1 -21   0 -1.3836  1.9637   3
   1  21   0 2.21498 1.45483   1
  -1  21   0 -1.7165  1.8196   2
 -21   1   0 -1.7520  1.5913   1
   1 -21   0 2.20953 2.10719   3
  21  -1   0 0.24636 1.72144   3
   1  21   0 -0.4419  2.1091   2
  21   1   0 0.69135 1.78040   3
   2  21   0 38.9785  3.8888   2
  21   2   0 46.7973  3.7410   3
  21   2   0 39.3879  3.5398   2
  -2 -21   0 42.0186  3.9064   3
  -2  21   0 42.1917  3.8503   2
   2 -21   0 40.3334  3.8014   3
 -21   2   0 47.8855  3.4639   1
  -2  21   0 42.2379  3.1677   1
  21  -2   0 39.8846  3.7756   3
  21   3   0 34.7867  3.4508   2
  -3  21   0 41.4289  3.1935   1
  21  -3   0 34.5105  3.5267   3
   3 -21   0 41.9559  3.8182   3
   3  21   0 35.4130  3.8078   2
  21   3   0 35.3989  3.5686   3
 -21   3   0 36.4554  3.1645   1
  -3 -21   0 31.7565  3.4760   3
  -4 -21   0 1.66608 2.27013   3
  21   4   0 2.27753 2.08092   2
 -21   4   0 -0.5589  1.7353   1
   4  21   0 0.88779 2.39351   2
  -4  21   0 2.06568 1.77791   1
   4 -21   0 3.28014 1.99853   3
  21  -4   0 2.28242 1.88783   3
 -21  -4   0 1.47666 2.04066   3
   5 -21   0 15.1170  2.6569   3
 -21  -5   0 13.4053  2.7459   3
  -5  21   0 17.4499  2.5327   1
  21   5   0 18.2668  3.0482   2
   5  21   0 16.7074  3.1958   2
  21  -5   0 21.3960  2.9257   3
 -21   5   0 24.0470  2.8206   1
  -5 -21   0 12.7390  2.8604   3
   6 -21   0 4.31966 2.04309   3
 -21   6   0 1.01855 1.91671   1
  21  -6   0 -0.3039  1.6958   3
 -21  -6   0 0.58573 2.13941   3
   6  21   0 3.21666 2.54609   2
  -6 -21   0 -1.4081  2.1621   3
  21   6   0 -3.3391  2.1007   2
  -6  21   0 3.04317 1.98126   1
 -21  -7   0 81.2892  4.8364   3
 -21   7   0 77.4942  4.3362   1
  -7  21   0 80.4618  4.5516   1
  21   7   0 93.2349  5.2130   2
  21  -7   0 83.9746  4.8067   3
  -7 -21   0 82.4725  5.0064   3
   7  21   0 75.7718  5.4575   2
   7 -21   0 87.1296  4.8440   3
  21  -8   0 25.0433  3.1574   3
  21   8   0 29.2903  3.7356   2
   8 -21   0 29.6377  3.3512   3
   8  21   0 27.2662  3.8385   2
  -8 -21   0 26.4194  3.5391   3
  -8  21   0 29.1423  3.0675   1
 -21  -8   0 27.4677  3.4353   3
 -21   8   0 30.8019  3.2772   1
 -21  -9   0 6.14358 2.43886   3
   9  21   0 4.27761 2.86199   2
   9 -21   0 2.78644 2.10225   3
  -9 -21   0 7.43067 2.78823   3
  21   9   0 -1.5615  2.2744   2
  -9  21   0 5.95890 2.29805   1
  21  -9   0 0.50916 1.94131   3
 -21   9   0 0.91918 2.13400   1
  10 -21   0 0.46154 1.82905   3
  21  10   0 0.35778 2.55773   2
 -21  10   0 0.63019 2.15029   1
 -21 -10   0 0.22956 2.13938   3
 -10  21   0 -0.4254  1.9657   1
  10  21   0 0.02714 2.71807   2
 -10 -21   0 0.40652 2.40484   3
  21 -10   0 0.29028 1.94271   3
  11 -21   0 -0.8532  1.8382   3
  21 -11   0 1.32789 2.10927   3
  21  11   0 -1.5864  2.4694   2
  11  21   0 -3.0584  2.5113   2
 -11  21   0 1.85132 2.19656   1
 -11 -21   0 -2.7550  2.1053   3
 -21 -11   0 2.88779 2.36805   3
 -21  11   0 2.00854 2.25673   1
  21 -12   0 9.30572 2.49975   3
 -12 -21   0 8.83596 2.83649   3
  12  21   0 8.18319 3.05971   2
 -21  12   0 8.04084 2.43635   1
 -12  21   0 9.30479 2.65638   1
 -21 -12   0 7.53575 2.76672   3
  12 -21   0 7.62668 2.45800   3
  21  12   0 3.69028 2.83774   2
 -13  21   0 1.20011 2.35551   1
  13 -21   0 -0.3475  1.9208   3
 -21  13   0 -1.8114  2.1682   1
  13  21   0 -2.1017  2.7836   2
 -13 -21   0 0.37667 2.30182   3
  21  13   0 -0.3545  2.6703   2
  21 -13   0 -0.9325  1.8534   3
 -21 -13   0 -1.8030  2.2043   3
 -14  21   0 8.21850 2.77834   1
  14  21   0 8.41106 3.43816   2
  14 -21   0 10.3756  2.7178   3
  21 -14   0 12.8563  2.7296   3
 -21  14   0 10.4577  2.8883   1
 -14 -21   0 8.69471 2.95454   3
 -21 -14   0 9.83460 2.89329   3
  21  14   0 11.9346  3.4571   2
  15 -21   0 9.06096 2.65362   3
  21  15   0 6.87809 3.03550   2
 -15 -21   0 7.64744 2.95949   3
 -21 -15   0 12.7907  3.0325   3
  21 -15   0 9.81017 2.67195   3
 -15  21   0 9.62851 2.89203   1
 -21  15   0 15.2892  3.1972   1
  15  21   0 12.7417  3.6429   2
  21  16   0 1.99053 2.86460   2
 -16 -21   0 3.19161 2.93802   3
  21 -16   0 8.51569 2.72977   3
  16 -21   0 8.53556 2.49445   3
 -21  16   0 7.52659 2.76066   1
 -16  21   0 10.1197  3.0228   1
 -21 -16   0 5.39913 2.83283   3
  16  21   0 5.77733 3.47172   2
   0  22   0 11.5211  2.0176   1
  22   0   0 8.69385 2.41963   3
   0 -22   0 9.35381 2.52967   3
   0  22   0 5.05595 2.46503   2
   1  22   0 7.91309 2.52440   2
  -1  22   0 9.98554 2.62230   2
  22   1   0 13.6798  2.6112   3
  -1 -22   0 11.6242  2.7633   3
   1 -22   0 12.1789  2.5929   3
  -1  22   0 10.7107  2.1070   1
 -22   1   0 9.64074 2.32824   1
  22  -1   0 11.2456  2.4886   3
  22   1   0 10.9531  2.2866   2
   2  22   0 13.5481  2.9830   2
  22   2   0 12.8786  2.6623   3
 -22   2   0 7.21714 2.13747   1
  22  -2   0 10.2424  2.5153   3
  -2 -22   0 8.57988 2.53855   3
  22   2   0 15.4297  2.6530   2
  -2  22   0 13.1880  2.2240   1
   2 -22   0 7.68380 2.49096   3
  -2  22   0 4.76919 2.29977   2
  22  -3   0 15.6369  2.8295   3
  -3 -22   0 20.8743  3.1916   3
  22   3   0 19.5418  2.9955   3
 -22   3   0 18.3877  2.6901   1
  22   3   0 13.8527  2.7161   2
   3  22   0 19.5462  3.2173   2
  -3  22   0 15.4367  2.4461   1
   3 -22   0 20.2441  3.0044   3
  22  -4   0 11.0188  2.4922   3
  -4  22   0 13.1558  2.4299   1
 -22   4   0 17.4637  2.6531   1
   4 -22   0 15.5974  2.8674   3
 -22  -4   0 17.1613  2.9634   3
   4  22   0 19.3173  3.2924   2
  -4 -22   0 15.1167  2.8468   3
  22   4   0 11.9412  2.7333   2
 -22   5   0 -2.5594  1.7768   1
   5  22   0 -0.1248  2.3543   2
  22  -5   0 1.68763 1.94302   3
  22   5   0 0.12479 2.17089   2
  -5 -22   0 -0.3754  2.0710   3
 -22  -5   0 0.17868 2.01510   3
  -5  22   0 -1.0645  1.7681   1
   5 -22   0 3.10339 2.16234   3
 -22   6   0 0.21719 1.97762   1
   6  22   0 -3.1338  2.2025   2
  -6  22   0 1.00542 1.75011   1
  22   6   0 -3.7651  2.1180   2
 -22  -6   0 -2.0688  2.0482   3
   6 -22   0 0.26668 2.01234   3
  22  -6   0 -0.0017  1.7553   3
  -6 -22   0 2.77767 2.42887   3
  -7  22   0 8.90506 2.25916   1
 -22  -7   0 9.72107 2.62501   3
  22  -7   0 13.0874  2.6412   3
   7 -22   0 9.45628 2.60304   3
 -22   7   0 9.84120 2.53950   1
  -7 -22   0 6.79981 2.62018   3
  22   7   0 12.2040  2.8646   2
   7  22   0 5.00663 2.90749   2
  -8  22   0 6.18930 2.38605   1
   8 -22   0 6.82132 2.24858   3
   8  22   0 3.53613 2.86100   2
  22   8   0 5.45736 2.59340   2
  22  -8   0 1.01905 1.97697   3
  -8 -22   0 5.67665 2.63545   3
 -22   8   0 4.55338 2.37034   1
 -22  -8   0 9.40458 2.71973   3
   9  22   0 41.6023  4.7613   2
 -22   9   0 45.6520  4.0215   1
  -9  22   0 46.2471  4.0700   1
   9 -22   0 52.5365  4.0015   3
  22  -9   0 47.9363  4.1067   3
  -9 -22   0 44.1900  4.3620   3
 -22  -9   0 43.9760  4.2392   3
  22   9   0 50.3192  4.4833   2
  10 -22   0 35.2320  3.6741   3
 -10  22   0 28.0623  3.3409   1
  22 -10   0 29.8632  3.6030   3
 -22  10   0 29.3985  3.4074   1
 -22 -10   0 29.5208  3.7245   3
  22  10   0 30.9839  4.0700   2
 -10 -22   0 29.2336  3.8349   3
  10  22   0 24.5280  4.0795   2
 -11 -22   0 17.7334  3.3168   3
 -22  11   0 10.6611  2.6614   1
 -22 -11   0 17.9776  3.2075   3
  11 -22   0 14.0787  2.7354   3
  22 -11   0 12.4299  2.6871   3
 -11  22   0 16.0809  2.9371   1
  11  22   0 16.1606  3.7547   2
  22  11   0 13.6429  3.3431   2
  22  12   0 5.37810 2.94276   2
  12  22   0 8.35415 3.28873   2
 -12  22   0 5.91842 2.54729   1
  12 -22   0 5.10049 2.36217   3
 -22 -12   0 3.91101 2.66846   3
  22 -12   0 1.53512 2.08167   3
 -12 -22   0 4.46636 2.92568   3
 -22  12   0 3.60587 2.56080   1
  13  22   0 24.9808  4.3249   2
 -13  22   0 28.1329  3.5638   1
 -22 -13   0 30.1816  3.9946   3
 -22  13   0 26.3436  3.5354   1
  22 -13   0 33.1912  3.7634   3
 -13 -22   0 32.1047  4.1994   3
  22  13   0 32.0985  4.3387   2
  13 -22   0 35.9714  3.8386   3
  22 -14   0 8.75087 2.76008   3
 -14 -22   0 16.6102  3.3860   3
  14  22   0 8.02369 3.31893   2
 -22 -14   0 8.76287 3.06622   3
  14 -22   0 10.6270  2.7650   3
 -22  14   0 12.0972  3.0405   1
 -14  22   0 11.2724  2.8102   1
  22  14   0 8.70671 3.36176   2
   0 -23   0 0.11440 2.23491   3
   0  23   0 -3.4378  2.0612   2
  23   0   0 1.14711 1.99900   3
  -1 -23   0 -1.5458  2.0239   3
  23  -1   0 -2.1852  1.7873   3
  -1  23   0 1.17708 1.70306   1
  23   1   0 0.60526 2.04687   3
   1  23   0 -1.7629  2.1060   2
   1 -23   0 -2.6975  1.8500   3
  -1  23   0 -1.0837  2.0173   2
  23   2   0 15.5012  2.9250   3
   2 -23   0 10.7667  2.6721   3
  23   2   0 12.7863  2.5439   2
 -23   2   0 14.2405  2.6227   1
  23  -2   0 10.8484  2.6393   3
   2  23   0 10.3605  2.8948   2
  -2 -23   0 16.7647  3.0666   3
  -2  23   0 13.3883  2.4213   1
  23   3   0 52.9898  4.2056   3
  -3 -23   0 52.1761  4.2706   3
  23  -3   0 49.3558  4.0061   3
   3 -23   0 44.2334  4.1969   3
  -3  23   0 50.2189  3.6553   1
   3  23   0 49.6813  4.6115   2
  23   3   0 43.0315  3.9452   2
 -23   3   0 42.8783  3.6590   1
  23  -4   0 24.2908  3.3205   3
   4 -23   0 22.8793  3.1792   3
  -4 -23   0 26.6769  3.4489   3
 -23  -4   0 20.0523  3.3004   3
   4  23   0 20.9618  3.4423   2
  23   4   0 24.4702  3.2458   2
  -4  23   0 22.6878  2.8640   1
 -23   4   0 20.3645  2.8604   1
  -5 -23   0 -0.3573  2.1866   3
   5  23   0 -6.1094  2.2929   2
 -23   5   0 1.97842 2.05854   1
  23  -5   0 1.81578 1.95571   3
  23   5   0 -0.5301  2.1646   2
  -5  23   0 0.50559 1.86160   1
 -23  -5   0 0.03676 2.12151   3
   5 -23   0 -1.2291  1.7661   3
 -23   6   0 43.4655  3.8154   1
  23   6   0 46.2634  4.3607   2
  -6  23   0 47.5305  3.8965   1
   6 -23   0 48.9050  4.0962   3
   6  23   0 45.5427  4.6576   2
 -23  -6   0 36.4053  3.9259   3
  -6 -23   0 49.1694  4.6280   3
  23  -6   0 47.1603  3.9960   3
   7 -23   0 0.28781 2.11852   3
 -23   7   0 0.66088 2.13915   1
  23  -7   0 1.49942 2.01722   3
  -7 -23   0 -1.7760  2.2283   3
   7  23   0 -2.5607  2.4382   2
  -7  23   0 -1.4392  1.9781   1
  23   7   0 -2.4791  2.2951   2
 -23  -7   0 -2.4975  2.0163   3
  -8 -23   0 0.30502 2.41190   3
 -23   8   0 2.74795 2.31172   1
   8  23   0 -4.6539  2.4826   2
 -23  -8   0 2.99419 2.39151   3
   8 -23   0 3.27708 2.11185   3
  23  -8   0 1.03644 2.09500   3
  -8  23   0 0.95346 2.13389   1
  23   8   0 3.92109 2.59015   2
 -23  -9   0 8.14322 2.72531   3
 -23   9   0 6.52127 2.59355   1
  -9 -23   0 16.0553  3.2318   3
  23  -9   0 7.59440 2.59226   3
  23   9   0 4.17317 2.75571   2
   9 -23   0 6.86292 2.50168   3
  -9  23   0 12.9733  2.6368   1
   9  23   0 1.12813 2.82637   2
  10  23   0 -1.8629  2.6904   2
 -23 -10   0 -0.1363  2.2902   3
  23  10   0 -1.7760  2.6031   2
 -10  23   0 0.96385 2.27311   1
 -10 -23   0 4.86144 2.81646   3
 -23  10   0 -1.8471  2.2918   1
  10 -23   0 1.01662 1.99443   3
  23 -10   0 -1.1020  2.0399   3
 -11  23   0 4.79462 2.36197   1
  23 -11   0 4.73969 2.36212   3
 -23  11   0 5.81156 2.69487   1
 -11 -23   0 1.31021 2.72491   3
 -23 -11   0 3.96526 2.54989   3
  11  23   0 2.27548 3.08179   2
  11 -23   0 1.44718 2.25305   3
  23  11   0 1.84825 2.77131   2
 -12 -23   0 28.3361  3.9903   3
  12  23   0 26.6694  4.4411   2
 -23 -12   0 19.2050  3.4925   3
 -23  12   0 26.3838  3.6772   1
  12 -23   0 25.2822  3.4217   3
 -12  23   0 19.8775  3.3123   1
  23  12   0 22.4987  3.9638   2
  23 -12   0 22.0139  3.4547   3
 -23 -13   0 6.29577 2.75102   3
 -13 -23   0 1.90974 2.89277   3
 -13  23   0 5.66334 2.73361   1
  23  13   0 4.89168 3.07765   2
  23 -13   0 6.27324 2.48787   3
  13  23   0 3.31278 3.25001   2
 -23  13   0 7.96357 2.87959   1
  13 -23   0 3.23901 2.21102   3
  24   0   0 18.9114  3.1224   3
   0 -24   0 25.5411  3.4993   3
   1  24   0 1.70760 2.51544   2
  24  -1   0 1.54976 2.00109   3
  -1 -24   0 2.93670 2.34127   3
  24   1   0 -0.7123  1.9737   3
   1 -24   0 4.56856 2.31520   3
  -2  24   0 1.05707 1.84777   1
  24   2   0 -0.9261  1.8822   3
   2 -24   0 0.26571 2.03632   3
  24  -2   0 2.56891 2.10187   3
  -2 -24   0 0.59584 2.20728   3
   2  24   0 -3.4478  2.4029   2
  24  -3   0 9.57132 2.69687   3
  -3 -24   0 7.14194 2.67230   3
 -24   3   0 10.0540  2.5117   1
 -24  -3   0 13.1988  2.9572   3
   3 -24   0 8.49012 2.69924   3
   3  24   0 4.96236 2.78056   2
  -3  24   0 10.5491  2.3291   1
 -24  -4   0 26.2794  3.6009   3
 -24   4   0 28.9255  3.3948   1
  -4  24   0 30.0334  3.1719   1
  24   4   0 28.7786  3.5647   2
  24  -4   0 33.2954  3.8288   3
   4 -24   0 31.4327  3.6586   3
  -4 -24   0 34.0715  4.0147   3
   4  24   0 27.8121  3.9050   2
   5  24   0 0.00863 2.54230   2
  24  -5   0 0.03659 2.03126   3
 -24   5   0 3.73300 2.44006   1
  24   5   0 -1.5073  2.1781   2
  -5 -24   0 -3.4587  2.0303   3
  -5  24   0 5.66306 2.36784   1
 -24  -5   0 0.68783 2.25639   3
   5 -24   0 0.85804 2.19468   3
  -6  24   0 12.4866  2.6828   1
   6  24   0 12.7784  3.3723   2
 -24   6   0 15.9351  2.9019   1
  24   6   0 11.2280  3.0194   2
  24  -6   0 14.0847  2.9132   3
  -6 -24   0 14.8894  3.2490   3
   6 -24   0 12.6138  2.8197   3
 -24  -6   0 15.9339  3.1706   3
 -24  -7   0 11.7425  3.0244   3
   7  24   0 14.6181  3.5694   2
  -7  24   0 12.7399  2.7598   1
  -7 -24   0 16.6105  3.3220   3
   7 -24   0 10.7600  2.7599   3
 -24   7   0 13.5023  2.8625   1
  24  -7   0 22.0504  3.3439   3
  24   7   0 6.37897 2.83979   2
  24   8   0 -4.2593  2.3147   2
   8  24   0 1.02811 2.81861   2
  -8 -24   0 1.98421 2.69068   3
  24  -8   0 0.91150 2.16730   3
   8 -24   0 3.31992 2.20814   3
 -24  -8   0 4.00734 2.52300   3
 -24   8   0 2.28836 2.34811   1
  -8  24   0 3.82361 2.35781   1
  24   9   0 2.59957 2.79202   2
 -24   9   0 3.36932 2.62093   1
   9  24   0 14.2894  3.6436   2
   9 -24   0 9.84787 2.74044   3
  24  -9   0 8.02772 2.51506   3
  -9  24   0 6.81342 2.58830   1
 -24  -9   0 13.0854  3.2183   3
  -9 -24   0 12.1799  3.2772   3
 -24  10   0 14.4686  2.9559   1
  10 -24   0 17.4968  3.0893   3
 -10 -24   0 19.8243  3.6273   3
 -24 -10   0 15.5488  3.2213   3
  24 -10   0 14.6301  3.0010   3
  10  24   0 13.4580  3.6438   2
 -10  24   0 20.8591  3.2789   1
  24  10   0 10.1714  3.1434   2
  11  24   0 -3.5950  2.7711   2
  11 -24   0 0.95919 2.10242   3
 -24  11   0 -2.6369  2.1006   1
  24  11   0 -0.6510  2.6257   2
 -11  24   0 2.09388 2.46360   1
 -11 -24   0 1.36351 2.65599   3
  24 -11   0 0.38407 2.06978   3
 -24 -11   0 -1.6591  2.2429   3
   0 -25   0 3.42573 2.49952   3
  25   0   0 -0.2129  2.0663   3
  25  -1   0 2.03107 2.16786   3
  25   1   0 0.68401 2.13965   3
   1 -25   0 -0.7497  2.2467   3
  -1 -25   0 -0.5296  2.3342   3
  25   2   0 32.1497  3.8931   3
  25  -2   0 23.1410  3.4344   3
   2 -25   0 23.5720  3.4978   3
   2  25   0 26.1755  3.7583   2
  -2 -25   0 29.0914  3.8607   3
   3 -25   0 1.24165 2.33876   3
  -3  25   0 3.67691 2.10451   1
  -3 -25   0 3.41619 2.71349   3
 -25  -3   0 2.99925 2.32670   3
  25  -3   0 3.54791 2.25457   3
   3  25   0 -0.4936  2.5418   2
  -4 -25   0 6.29354 2.72810   3
  25  -4   0 5.19230 2.34724   3
   4 -25   0 3.01289 2.30226   3
   4  25   0 0.68884 2.66610   2
  -4  25   0 2.91248 2.15143   1
 -25  -4   0 7.17669 2.75547   3
 -25   4   0 1.25668 2.42282   1
  -5 -25   0 2.96643 2.66899   3
  25   5   0 0.66132 2.26408   2
  25  -5   0 2.45563 2.16773   3
   5 -25   0 1.73929 2.34020   3
   5  25   0 -0.5704  2.8131   2
 -25   5   0 -0.3172  2.2637   1
  -5  25   0 3.20128 2.25700   1
 -25  -5   0 5.34500 2.62153   3
  25   6   0 0.99403 2.55114   2
   6 -25   0 0.68238 2.32940   3
   6  25   0 2.96314 2.98519   2
 -25  -6   0 2.60620 2.67578   3
  -6 -25   0 1.79281 2.68810   3
  25  -6   0 3.36305 2.26748   3
  -6  25   0 4.28726 2.31633   1
 -25   6   0 -1.4594  2.3704   1
  25  -7   0 27.8129  3.7258   3
  25   7   0 27.9172  3.9423   2
   7  25   0 21.4744  3.9984   2
 -25  -7   0 39.3509  4.4035   3
   7 -25   0 31.8235  3.7653   3
 -25   7   0 30.1911  3.6767   1
  -7  25   0 27.0040  3.3653   1
  -7 -25   0 31.1005  4.0950   3
 -25   8   0 -1.9972  2.3877   1
  -8 -25   0 4.90325 2.89998   3
   8 -25   0 0.80466 2.32971   3
  -8  25   0 1.85166 2.33429   1
  25  -8   0 -1.6945  2.0840   3
   8  25   0 -1.4585  2.7599   2
  25   8   0 -0.0047  2.6044   2
 -25  -8   0 5.68895 2.76146   3
   0 -26   0 5.50333 2.67398   3
  26   0   0 10.9705  2.9636   3
  26  -1   0 16.3869  3.2530   3
   1 -26   0 11.1936  2.9552   3
  26   1   0 10.4774  2.9493   3
  -1 -26   0 13.0037  3.2046   3
   2 -26   0 -0.2432  2.2868   3
  26  -2   0 3.49758 2.37981   3
  -2 -26   0 -1.8160  2.3604   3
 -26  -2   0 2.12157 2.47887   3
   3  26   0 5.05170 2.97459   2
  -3 -26   0 6.62733 2.83578   3
  26  -3   0 12.4279  2.8973   3
 -26  -3   0 10.9765  3.1068   3
   3 -26   0 5.68519 2.59222   3
  26  -4   0 14.6581  3.0375   3
 -26  -4   0 10.4471  2.9630   3
   4 -26   0 7.42101 2.62342   3
  -4  26   0 5.19147 2.42674   1
  -4 -26   0 12.2185  3.3171   3
   4  26   0 5.10527 2.96607   2
   5  26   0 -1.1014  2.7580   2
  26  -5   0 0.06317 2.17926   3
  -5 -26   0 1.89604 2.75294   3
  -5  26   0 1.17276 2.15576   1
 -26  -5   0 0.27002 2.48171   3
   0   0  -1 0.12607 0.28530   2
   0   0   1 -0.0478  0.1935   3
   0   0  -1 0.03540 0.16212   3
   0   0  -1 0.51457 0.25036   1
   0   1  -1 72.6384  1.6787   1
   1   0   1 69.1314  1.7799   2
   0  -1   1 72.5280  1.6602   3
  -1   0   1 71.3712  1.5459   3
  -1   0  -1 66.1966  1.7448   1
   0   1   1 65.8385  1.8448   2
   1   0  -1 69.7508  1.6624   1
   1   0  -1 71.2691  1.8869   2
   0   1  -1 71.0257  1.8057   2
   1   0   1 70.8893  1.5698   3
  -1  -1  -1 332.279   6.349   3
   1   1   1 339.977   6.358   3
   1  -1  -1 332.452   6.382   3
  -1   1   1 355.275   7.355   2
   1   1  -1 349.732   6.648   1
   1   1   1 338.208   7.331   2
   1   1  -1 352.425   7.332   2
   1  -1  -1 334.144   6.744   1
  -1   1  -1 334.296   6.758   1
  -1  -1   1 355.760   6.534   3
  -1  -1  -1 328.944   6.762   1
   0   2  -1 150.464   3.711   2
   0   2  -1 170.152   3.441   1
   2   0  -1 161.097   3.829   2
   2   0   1 174.534   3.401   3
   2   0  -1 163.507   3.354   3
  -2   0  -1 165.694   3.570   1
   0   2   1 163.111   3.859   2
   0  -2   1 169.623   3.520   3
   0  -2  -1 168.226   3.199   3
   2   0  -1 161.319   3.391   1
   2   0   1 160.343   3.733   2
   0  -2  -1 165.693   3.510   1
  -2  -1   1 815.227  14.707   3
   2   1   1 756.288  16.978   2
   2  -1  -1 785.668  16.387   2
   1   2  -1 779.645  17.272   2
  -1  -2  -1 797.891  15.153   1
  -1  -2  -1 793.388  14.713   3
   1  -2   1 810.276  14.762   3
  -2   1  -1 761.153  15.894   1
   2  -1  -1 768.111  15.293   1
   1   2  -1 779.549  15.100   1
  -1   2   1 811.417  16.430   2
   2  -1  -1 761.257  14.845   3
  -2  -1  -1 787.528  15.159   1
  -1  -2   1 787.972  14.722   3
   2  -1   1 768.715  16.265   2
   2   1  -1 805.243  15.209   1
  -1   2  -1 757.247  16.015   1
   2   1  -1 796.191  16.476   2
   1  -2  -1 798.424  15.871   1
   2  -1   1 806.778  14.714   3
   1  -2  -1 818.476  14.703   3
  -1   2  -1 789.503  16.660   2
   2  -2   1 217.956   4.453   3
   2   2   1 206.759   4.233   3
  -2  -2  -1 209.113   4.386   1
   2  -2  -1 200.039   4.433   1
  -2  -2   1 210.136   4.105   1
   2   2  -1 205.617   4.917   2
   2   2  -1 210.197   4.100   1
  -2   2   1 202.901   4.748   2
   2   2   1 226.246   5.122   2
  -2  -2   1 207.000   4.410   3
   2  -2  -1 207.749   4.185   3
  -2   2  -1 207.329   4.468   1
   2  -2   1 206.567   4.393   2
   0   3  -1 91.0584  2.4682   2
   0  -3   1 95.7011  2.4545   3
  -3   0  -1 91.8653  2.2959   1
   3   0  -1 88.8313  2.1100   1
   3   0  -1 93.8190  2.5169   2
   3   0   1 86.4803  2.2379   3
   0   3   1 87.7033  2.5657   2
   0   3  -1 93.9707  2.2632   1
   0  -3  -1 92.2997  2.2753   1
   3   0  -1 89.8339  2.2179   3
   0  -3  -1 92.0111  2.0999   3
   3   0   1 93.7691  2.4631   2
   3   1   1 90.0780  2.2298   3
  -1  -3  -1 87.9242  2.1077   3
   1  -3   1 91.3634  2.4147   3
  -1   3   1 86.1858  2.5099   2
   3  -1  -1 90.1167  2.1991   3
   1   3  -1 88.5788  2.5325   2
   3  -1  -1 88.8267  2.4136   2
  -3   1  -1 89.8984  2.3339   1
   3  -1  -1 88.6333  2.2395   1
   1   3  -1 92.7665  2.0786   1
  -1  -3  -1 89.9670  2.2185   1
   3   1   1 89.0894  2.6314   2
   1  -3  -1 92.3298  2.1216   3
   1  -3  -1 91.3033  2.2805   1
  -1   3  -1 94.0077  2.2877   2
   3   1  -1 90.1963  2.5316   2
   3  -1   1 94.3312  2.3481   3
   3   1  -1 91.9817  2.3041   3
  -1  -3   1 89.8928  2.3407   3
  -3  -1  -1 87.4204  2.2184   1
   3  -1   1 91.4601  2.2452   2
   3   1  -1 88.5350  1.9908   1
  -1   3  -1 86.6482  2.2553   1
   2   3  -1 84.4636  1.7971   1
  -3  -2   1 84.3210  1.7743   1
  -3   2  -1 77.2667  2.2546   1
   3  -2  -1 81.9707  2.1143   3
   3  -2  -1 80.8598  2.3002   2
  -2  -3  -1 82.5444  2.0938   1
  -3   2  -1 83.8635  1.8528   2
   3  -2  -1 84.8136  2.2221   1
  -2  -3  -1 86.1658  2.1428   3
  -2   3   1 79.5929  2.3180   2
  -3  -2   1 81.6537  2.2985   3
   2  -3   1 84.9564  2.3627   3
   3   2   1 78.7184  2.1539   3
   3   2   1 80.6248  2.6310   2
   3   2  -1 78.2442  1.7251   1
   2  -3  -1 82.8312  2.0831   3
   2  -3  -1 79.8744  2.2304   1
   3  -2   1 84.0392  2.3255   3
  -2   3  -1 80.2040  1.9266   2
  -2  -3   1 78.8796  1.7752   1
  -3  -2  -1 79.4685  2.1525   1
   3  -2   1 80.1201  1.8923   2
   3   2  -1 82.4205  2.5995   2
  -2  -3   1 81.2409  2.2657   3
  -2   3  -1 79.4514  2.2506   1
  -3   3  -1 901.304  17.906   1
   3  -3  -1 913.321  17.909   1
   3   3   1 922.779  19.610   2
   3   3  -1 901.464  19.496   2
   3  -3   1 939.702  17.497   3
  -3  -3  -1 914.902  17.270   3
  -3  -3  -1 940.374  17.715   1
  -3  -3   1 925.126  17.460   3
   3  -3  -1 924.935  17.233   3
  -3   3   1 906.773  19.166   2
   0   4   1 468.108  10.404   2
  -4   0  -1 468.141   9.510   1
   4   0  -1 476.577   9.353   1
   0  -4  -1 469.828   9.472   1
   0   4  -1 482.569  10.306   2
   4   0   1 465.222   9.294   3
   0  -4  -1 474.043   9.147   3
   0   4  -1 463.807   9.391   1
   4   0  -1 480.703  10.317   2
   4   0  -1 480.707   9.306   3
   4   0   1 475.305  10.224   2
   0  -4   1 491.889   9.443   3
   4  -1  -1 1713.18   33.96   1
   1   4  -1 1708.32   32.96   1
  -1  -4  -1 1711.24   31.87   3
   1  -4   1 1710.20   31.86   3
  -4   1  -1 1641.46   33.15   1
   4  -1  -1 1737.65   35.52   2
   4   1   1 1744.71   36.39   2
   4  -1  -1 1667.04   32.12   3
  -1   4   1 1694.31   35.99   2
   4   1   1 1716.36   31.60   3
  -1  -4  -1 1703.45   33.38   1
   1   4  -1 1703.63   37.67   2
  -1   4  -1 1630.75   33.80   1
  -4  -1  -1 1699.22   33.13   1
   1  -4  -1 1666.12   33.79   1
   4   1  -1 1715.21   31.69   3
   1  -4  -1 1722.06   31.62   3
  -1  -4   1 1687.73   32.25   3
   1   4   1 1686.26   37.29   2
   4  -1   1 1738.65   31.39   3
   4   1  -1 1703.12   35.99   2
   4  -1   1 1699.92   36.09   2
   4   1  -1 1647.56   33.29   1
  -1   4  -1 1686.32   36.44   2
   2   4  -1 548.442  12.197   2
   2  -4   1 565.321  11.006   3
   4  -2  -1 545.260  11.116   1
   4  -2  -1 551.291  11.864   2
  -4   2  -1 546.123  11.161   1
   4  -2  -1 553.588  10.774   3
   2   4  -1 547.112  10.661   1
  -2   4   1 546.162  11.930   2
  -4  -2   1 555.768  10.925   3
   4   2   1 548.324  10.822   3
   4   2   1 562.890  12.256   2
  -2  -4  -1 548.326  10.939   1
  -2  -4  -1 570.848  10.777   3
   4   2  -1 546.621  10.793   1
   2  -4  -1 574.667  11.194   1
  -2  -4   1 548.098  10.964   3
  -4  -2  -1 568.019  10.995   1
  -2   4  -1 555.642  11.163   1
   4   2  -1 549.612  12.177   2
   2  -4  -1 574.545  10.742   3
   4  -2   1 578.486  10.984   3
   4  -2   1 560.663  11.667   2
  -2   4  -1 567.881  11.785   2
   4   3   1 517.615  10.288   3
   4  -3  -1 519.337  10.223   3
   3  -4   1 529.481  10.499   3
   4  -3  -1 513.894  10.627   1
   4  -3  -1 516.607  11.193   2
   3   4  -1 516.460   9.901   1
   3   4  -1 518.312  11.652   2
  -3   4   1 522.866  11.244   2
   4   3   1 518.577  11.742   2
  -4   3  -1 521.457  10.645   1
  -4  -3   1 522.092  10.444   3
   3  -4   1 516.067  10.778   2
  -3  -4  -1 524.541  10.259   3
  -3  -4  -1 532.403  10.342   1
  -4  -3  -1 542.781  10.369   1
   3  -4  -1 507.882  10.619   1
  -3  -4   1 516.398  10.456   3
   4  -3   1 530.809  10.451   3
   3  -4  -1 533.165  10.232   3
   4   3  -1 517.899  11.669   2
   3   4   1 553.060  11.908   2
  -3   4  -1 517.463  10.751   2
  -3   4  -1 515.384  10.617   1
   4   4   1 1.66642 1.10013   2
  -4  -4  -1 0.42861 0.79217   3
   4  -4  -1 1.47163 0.70772   3
  -4   4   1 0.59833 0.65897   2
   4  -4   1 0.67298 0.81883   3
  -4  -4   1 0.09832 0.83570   3
  -4   4  -1 1.78934 0.76713   1
  -4  -4  -1 0.86963 0.54233   1
   4   4  -1 1.56640 1.01062   2
   4  -4  -1 0.24176 0.65876   1
   5   0  -1 59.5628  2.0124   3
   5   0  -1 57.8401  1.7937   1
   0   5  -1 57.9400  1.8716   1
   0  -5  -1 59.0620  1.9078   3
   5   0   1 57.4576  2.1791   2
   0  -5   1 60.0857  2.2171   3
   0   5  -1 60.9166  2.3309   2
   0  -5  -1 57.2675  1.8896   1
   5   0  -1 56.7953  2.0836   2
   5   0   1 56.3102  1.9982   3
   0   5   1 54.8763  2.3747   2
  -5   0  -1 55.7980  1.8976   1
   1   5  -1 592.015  11.423   1
   1  -5   1 588.915  11.586   3
  -5   1  -1 570.852  11.698   1
  -1  -5  -1 591.354  11.321   3
   1   5  -1 589.439  12.806   2
   5   1   1 587.182  12.732   2
   5   1   1 582.440  11.463   3
   5  -1  -1 582.793  11.630   1
  -1   5   1 585.586  12.704   2
  -1  -5  -1 581.868  11.567   1
   5  -1  -1 593.247  12.564   2
   5  -1  -1 584.589  11.429   3
   1   5   1 573.573  12.887   2
  -1  -5   1 578.889  11.580   3
  -1   5  -1 578.209  11.636   1
   1  -5  -1 590.731  11.323   3
   5  -1   1 590.690  11.512   3
   5   1  -1 581.487  11.382   1
   5   1  -1 598.307  11.510   3
  -1   5  -1 577.823  12.489   2
   5   1  -1 580.537  12.747   2
   1  -5  -1 584.321  11.713   1
  -5  -1  -1 570.866  11.582   1
   5  -1   1 587.778  12.372   2
   5  -2  -1 165.962   3.981   1
   2   5  -1 171.484   4.525   2
   5   2   1 169.726   4.498   2
   5  -2  -1 161.738   4.061   2
  -2   5   1 161.372   4.236   2
   5  -2  -1 164.921   3.896   3
  -5   2  -1 164.552   4.024   1
   2  -5   1 169.290   4.146   3
  -2  -5  -1 161.571   3.833   3
   2   5  -1 169.261   3.500   1
  -2  -5  -1 160.953   3.732   1
   5   2   1 163.347   3.956   3
  -2  -5   1 169.823   4.133   3
  -2   5  -1 165.224   3.949   2
   5   2  -1 165.817   4.442   2
   5   2  -1 166.530   4.045   3
   2  -5  -1 164.021   3.821   3
   5  -2   1 166.958   3.769   2
   5  -2   1 166.820   4.082   3
   5   2  -1 166.118   3.467   1
   2  -5  -1 162.493   3.992   1
  -5  -2  -1 166.162   3.815   1
  -2   5  -1 167.771   3.976   1
   3  -5   1 186.912   4.570   3
  -5   3  -1 178.580   4.461   1
  -3  -5  -1 180.813   4.298   3
  -3   5   1 185.884   4.613   2
   5   3   1 179.533   4.368   3
   5  -3  -1 190.269   4.499   1
   5  -3  -1 186.988   4.329   3
   5  -3  -1 190.541   4.494   2
   3   5  -1 185.799   3.734   1
   3   5  -1 185.734   5.102   2
  -5  -3   1 191.791   4.546   3
   5   3   1 184.138   5.047   2
  -5  -3   1 187.862   3.697   1
  -3  -5  -1 182.100   4.091   1
   3  -5  -1 187.314   4.556   1
  -3  -5   1 186.067   4.567   3
  -3   5  -1 187.644   4.171   2
   3   5   1 189.820   5.184   2
   5   3  -1 191.750   5.101   2
  -5  -3  -1 180.169   4.135   1
   3  -5  -1 185.500   4.318   3
  -3   5  -1 188.544   4.465   1
   5  -3   1 191.815   4.518   3
  -4   5   1 604.641  13.148   2
   5  -4  -1 607.387  12.128   3
   5   4   1 609.892  13.813   2
   4   5  -1 601.048  13.800   2
  -4  -5  -1 632.086  12.212   3
  -5  -4   1 608.305  12.350   3
   4  -5   1 604.327  12.353   3
  -4  -5  -1 616.024  12.082   1
  -5   4  -1 604.767  12.545   1
   5   4  -1 609.832  13.767   2
  -4   5  -1 613.199  12.557   1
   4  -5  -1 622.440  12.117   3
  -5  -4  -1 625.131  12.118   1
   4  -5  -1 608.290  12.567   1
  -5  -4  -1 624.257  12.225   3
  -5   4   1 621.023  13.153   2
   4   5   1 615.451  13.925   2
   5  -4   1 622.365  12.342   3
  -4  -5   1 619.551  12.382   3
  -5  -5   1 799.411  16.091   3
   5  -5  -1 810.741  16.450   1
   5  -5   1 841.210  16.170   3
   5   5  -1 813.230  17.998   2
   5   5   1 811.496  18.106   2
  -5  -5  -1 829.086  15.878   1
   5  -5  -1 806.536  15.853   3
  -5   5  -1 808.101  16.436   1
  -5  -5  -1 815.101  15.937   3
  -5   5   1 822.261  17.242   2
   6   0   1 244.607   5.470   3
   0  -6   1 241.349   5.583   3
   6   0  -1 238.961   5.190   1
  -6   0  -1 240.644   5.389   1
   0   6  -1 240.860   5.911   2
   0  -6  -1 229.410   5.314   1
   6   0  -1 242.801   5.846   2
   6   0  -1 236.189   5.417   3
   6   0   1 252.292   5.775   2
   0   6  -1 241.421   5.237   1
   0   6   1 235.024   6.087   2
   0  -6  -1 242.990   5.307   3
   1   6  -1 172.691   4.713   2
   6  -1  -1 173.519   4.211   3
   6  -1  -1 174.401   4.447   2
   6   1   1 179.192   4.708   2
  -1   6   1 176.712   4.758   2
   6  -1  -1 174.867   4.119   1
   1  -6   1 175.496   4.406   3
  -6   1  -1 167.803   4.191   1
  -1  -6  -1 174.148   4.051   1
   6   1   1 172.715   4.273   3
   1   6  -1 174.284   3.898   1
  -1  -6  -1 172.244   4.128   3
   6  -1   1 177.578   4.299   2
   1  -6  -1 175.376   4.147   3
   1   6   1 170.380   4.937   2
   6  -1   1 176.832   4.317   3
  -1  -6   1 175.978   4.416   3
  -6  -1  -1 179.539   4.136   1
   1  -6  -1 174.589   4.247   1
  -1   6  -1 176.832   4.167   1
   6   1  -1 179.649   3.897   1
  -1   6  -1 177.755   4.495   2
   6   1  -1 181.598   4.324   3
   6   1  -1 173.586   4.657   2
   6   2   1 486.615  11.259   2
   2   6  -1 489.762  11.299   2
  -2   6   1 481.775  10.988   2
  -6   2  -1 502.763  10.297   1
   6  -2  -1 505.051  10.252   1
   2   6  -1 508.032   9.776   1
   6  -2  -1 504.219  10.853   2
   2  -6   1 502.705  10.261   3
  -6  -2   1 501.400   9.727   1
   6  -2  -1 501.470  10.046   3
  -2  -6  -1 504.231   9.994   1
  -2  -6  -1 493.266   9.967   3
   6   2   1 478.904  10.067   3
  -2   6  -1 500.838  10.259   1
   6   2  -1 505.456  10.186   3
   6  -2   1 495.344  10.184   3
   6  -2   1 500.273  10.544   2
   2   6   1 495.673  11.484   2
   2  -6  -1 493.621   9.952   3
  -2  -6   1 499.309  10.253   3
   6   2  -1 503.468  11.285   2
   2  -6  -1 488.725  10.287   1
  -2   6  -1 496.698  10.743   2
  -6  -2  -1 486.479  10.017   1
   3   6  -1 215.141   5.775   2
  -6  -3   1 228.251   4.376   1
  -3  -6  -1 212.808   5.032   3
   6  -3  -1 213.536   5.025   3
  -6   3  -1 208.899   5.194   1
   3  -6   1 213.902   5.219   3
   6  -3  -1 224.105   5.155   1
   6   3   1 211.337   5.821   2
   6   3   1 206.521   5.039   3
  -3   6   1 213.463   5.346   2
  -6  -3   1 222.628   5.190   3
   3   6  -1 213.353   4.407   1
  -3  -6  -1 211.943   4.695   1
   6  -3  -1 215.607   5.149   2
   6  -3   1 213.282   5.189   3
  -3   6  -1 217.078   5.171   1
  -3   6  -1 218.143   4.941   2
   3  -6  -1 222.119   5.198   1
   3  -6  -1 216.557   4.978   3
   6   3  -1 217.039   5.737   2
   3   6   1 215.256   5.940   2
   6  -3   1 216.140   4.666   2
  -6  -3  -1 208.903   4.752   1
  -3  -6   1 215.953   5.246   3
  -6   4  -1 226.341   5.432   1
  -4  -6  -1 226.276   4.854   1
  -4   6   1 217.734   5.474   2
   6   4   1 233.249   6.182   2
   6  -4  -1 221.902   5.302   2
   6  -4  -1 228.100   5.401   1
   4   6  -1 228.442   6.213   2
   6  -4  -1 218.953   5.227   3
  -6  -4   1 226.829   5.484   3
  -4  -6  -1 224.823   5.274   3
   4  -6   1 229.524   5.512   3
   6   4  -1 224.065   6.094   2
  -4  -6   1 218.054   5.466   3
  -4   6  -1 227.361   4.944   2
  -4   6  -1 226.864   5.399   1
   4  -6  -1 223.639   5.199   3
   4   6   1 222.193   6.337   2
   4  -6  -1 216.478   5.390   1
  -6  -4  -1 225.354   4.927   1
   6  -4   1 222.610   5.403   3
  -6  -4  -1 230.917   5.361   3
  -6   5  -1 119.975   3.614   1
  -5  -6  -1 116.196   2.870   1
   6  -5  -1 115.418   3.336   3
   5  -6   1 119.516   3.541   3
   5   6  -1 120.731   4.065   2
  -5  -6  -1 111.592   3.360   3
  -5   6   1 113.704   3.226   2
  -6  -5   1 115.492   3.577   3
   6   5   1 116.165   4.135   2
   6  -5  -1 122.257   3.527   1
   5   6   1 120.752   4.401   2
   5  -6  -1 116.402   3.313   3
  -5   6  -1 115.939   3.481   1
  -6   5   1 116.191   3.204   2
  -5  -6   1 110.837   3.475   3
   6   5  -1 113.469   4.081   2
  -6  -5  -1 118.223   2.918   1
   6  -5   1 114.005   3.539   3
  -6  -5  -1 115.843   3.423   3
   5  -6  -1 117.913   3.510   1
  -6  -6   1 642.737  13.206   3
  -6  -6  -1 662.602  12.620   1
   6  -6  -1 636.070  12.911   3
   6  -6   1 651.205  13.197   3
  -6   6  -1 623.929  13.330   1
  -6   6   1 641.155  13.731   2
   6   6  -1 625.790  14.722   2
   6  -6  -1 625.161  13.368   1
  -6  -6  -1 627.571  12.966   3
  -7   0  -1 54.3648  2.1213   1
   0  -7  -1 47.4207  1.8915   1
   7   0  -1 48.9438  1.7763   1
   0  -7   1 48.8727  2.2622   3
   0   7   1 47.2562  2.6431   2
   0   7  -1 44.7522  1.8389   1
   0   7  -1 49.2240  2.3175   2
   0  -7  -1 45.7831  2.0042   3
   7   0  -1 46.2264  2.0376   3
   7   0   1 46.8971  2.0926   3
   7   0   1 52.5964  2.2735   2
   7   0  -1 47.5935  2.1192   2
  -1   7   1 8.69835 1.37780   2
  -1  -7  -1 8.18706 0.89430   1
  -1  -7  -1 12.5135  1.1843   3
   7  -1  -1 9.89410 1.09658   2
  -7   1  -1 11.6614  1.2047   1
  -7  -1   1 11.2090  0.8999   1
   7   1   1 11.1592  1.3805   2
   1  -7   1 9.78711 1.30861   3
   7  -1  -1 11.7000  0.9984   1
   7   1   1 6.55653 1.07108   3
   1   7  -1 11.2752  0.9326   1
   7  -1  -1 11.8365  1.1815   3
   1   7  -1 12.2273  1.3774   2
   7  -1   1 11.3073  1.1035   2
   7   1  -1 10.3374  1.1759   2
   1  -7  -1 8.44177 1.06381   3
   7   1  -1 10.2188  1.1837   3
  -7  -1  -1 11.7216  1.0994   1
  -1   7  -1 12.6610  1.2534   2
  -1  -7   1 9.56869 1.30999   3
   1  -7  -1 10.8557  1.0454   1
  -1   7  -1 11.8393  1.1175   1
   7  -1   1 11.1692  1.1658   3
   1   7   1 9.45303 1.50061   2
   2   7  -1 67.3225  2.9769   2
  -7  -2   1 71.2419  2.0025   1
  -2  -7  -1 66.6825  2.4498   3
   2  -7   1 72.1884  2.7120   3
   7  -2  -1 69.8972  2.3724   2
   7  -2  -1 68.0598  2.4072   1
  -2  -7  -1 67.6090  2.1726   1
  -2   7   1 70.7270  2.7848   2
   7   2   1 69.9775  2.9441   2
   2   7  -1 68.4056  1.9769   1
   7  -2  -1 69.0106  2.4740   3
   7   2   1 70.9461  2.5422   3
  -7   2  -1 76.2346  2.6669   1
  -7  -2  -1 66.5914  2.2234   1
   7   2  -1 72.4667  2.7375   2
   7  -2   1 69.0175  2.5959   3
   7  -2   1 75.3921  2.2208   2
  -2  -7   1 70.4796  2.6800   3
  -2   7  -1 67.9463  2.3872   1
   7   2  -1 69.7477  2.5793   3
   2  -7  -1 73.8655  2.4977   3
  -2   7  -1 70.8511  2.4742   2
   2   7   1 84.4420  3.4675   2
   2  -7  -1 71.7051  2.4413   1
   3   7  -1 60.5635  2.8987   2
  -3   7   1 58.4988  2.5877   2
  -7  -3   1 60.3955  1.6447   1
   7  -3  -1 56.7480  2.0384   2
   7   3   1 61.6396  2.9100   2
   3   7  -1 56.9946  1.6764   1
   7  -3  -1 57.5568  2.2845   1
   7   3   1 55.3619  2.2902   3
  -7   3  -1 56.1528  2.3019   1
   3  -7   1 55.2512  2.4540   3
   7  -3  -1 55.2054  2.2113   3
  -3  -7  -1 58.4957  1.8693   1
  -7  -3   1 55.3202  2.3729   3
  -3  -7  -1 55.3150  2.3061   3
  -3   7  -1 58.3939  2.0666   2
  -7  -3  -1 53.7290  1.9431   1
   7   3  -1 56.5316  2.6037   2
   3  -7  -1 56.0006  2.2159   3
  -3  -7   1 54.6301  2.4367   3
  -3   7  -1 56.3630  2.2433   1
   3   7   1 58.0335  2.9332   2
   3  -7  -1 56.2055  2.3567   1
   7  -3   1 55.7108  1.6822   2
   7  -3   1 58.4295  2.4130   3
   4   7  -1 384.395   9.690   2
   7  -4  -1 396.967   8.500   3
  -7  -4   1 391.290   7.648   1
  -4  -7  -1 390.279   8.471   3
   4  -7   1 393.271   8.701   3
   7   4   1 394.895   9.683   2
  -4  -7  -1 398.817   8.081   1
  -7   4  -1 397.525   8.739   1
  -7  -4   1 395.590   8.674   3
   7  -4  -1 394.335   8.701   1
   7   4   1 389.282   8.539   3
   7  -4  -1 398.376   8.822   2
   4   7  -1 394.895   7.702   1
  -4   7   1 392.484   8.986   2
   4  -7  -1 402.791   8.440   3
  -4   7  -1 405.697   8.743   1
   4   7   1 408.637   9.954   2
  -4  -7   1 394.083   8.709   3
  -7  -4  -1 391.329   8.138   1
  -4   7  -1 388.492   8.523   2
   4  -7  -1 392.349   8.734   1
   7  -4   1 390.054   8.632   3
   7   4  -1 395.379   9.668   2
  -5  -7  -1 147.968   4.061   3
  -5  -7  -1 145.319   3.394   1
   7   5   1 148.268   4.910   2
  -7  -5   1 145.313   4.143   3
   5  -7   1 152.086   4.196   3
  -5   7   1 138.766   3.918   2
   7  -5  -1 141.962   4.059   1
   7  -5  -1 146.889   4.028   3
  -7   5  -1 135.840   4.069   1
   7   5  -1 147.483   4.689   2
  -5  -7   1 139.757   4.205   3
   5  -7  -1 140.813   4.178   1
  -5   7  -1 147.622   3.348   2
  -5   7  -1 145.676   4.128   1
   5   7   1 138.825   4.842   2
   5  -7  -1 141.202   3.948   3
  -7  -5  -1 144.537   3.464   1
  -7  -5  -1 144.712   4.083   3
  -7   5   1 142.659   3.787   2
   7  -5   1 139.711   4.090   3
   7  -6  -1 591.321  12.250   3
  -6  -7  -1 592.479  12.322   3
  -7   6  -1 590.842  12.657   1
  -7  -6   1 583.575  12.480   3
  -6   7   1 592.240  12.914   2
  -6  -7  -1 596.757  11.770   1
   6  -7   1 578.421  12.451   3
   7  -6  -1 598.518  12.695   1
   7   6   1 591.956  14.029   2
   6   7  -1 587.303  13.997   2
   6  -7  -1 604.651  12.717   1
  -6  -7   1 590.150  12.531   3
  -7  -6  -1 608.581  12.426   3
   7  -6   1 591.913  12.486   3
  -7  -6  -1 610.670  11.824   1
   7   6  -1 583.215  13.927   2
  -6   7  -1 607.197  12.681   1
  -7   6   1 593.378  12.859   2
   6  -7  -1 598.938  12.246   3
   6   7   1 581.452  14.046   2
  -7  -7  -1 245.628   6.132   3
   7  -7  -1 254.243   6.274   1
  -7  -7  -1 246.558   5.291   1
   7  -7  -1 243.670   6.023   3
  -7   7   1 246.113   5.891   2
   7  -7   1 245.430   6.241   3
   7   7  -1 237.321   7.077   2
   7   7   1 241.036   7.177   2
  -7   7  -1 244.380   6.225   1
  -7  -7   1 236.808   6.253   3
   0   8   1 10.2723  1.5807   2
   8   0   1 13.6518  1.3590   2
   8   0  -1 14.0787  1.3452   2
   0   8  -1 11.4039  1.3612   2
   0  -8  -1 10.6007  1.0436   1
   0  -8   1 12.0773  1.4734   3
  -8   0  -1 10.0051  1.1597   1
  -8   0   1 10.6285  1.0460   1
   0  -8  -1 10.5953  1.2175   3
   8   0  -1 11.6275  1.2926   3
   8   0   1 11.4728  1.2410   3
   0   8  -1 12.2854  1.1093   1
   1  -8   1 63.7610  2.6204   3
  -8   1  -1 58.0919  2.4060   1
   8   1   1 60.2137  2.4306   3
   1   8  -1 60.8920  2.8152   2
  -1  -8  -1 58.3320  2.1324   1
  -1  -8  -1 59.6391  2.3278   3
  -1   8   1 60.0837  2.8926   2
   8   1   1 62.1730  2.6706   2
   1   8  -1 60.6600  2.0169   1
   8  -1  -1 61.5206  2.4013   2
   8  -1  -1 57.7704  2.3901   3
  -8  -1   1 61.5693  2.0401   1
  -8  -1  -1 66.4017  2.3256   1
  -8   1   1 61.8816  2.2489   1
  -1   8  -1 61.6969  2.3124   1
   8  -1   1 61.3172  2.4953   3
   1  -8  -1 62.2657  2.3601   1
   1  -8  -1 61.8768  2.4083   3
   8   1  -1 63.9788  2.6412   2
   1   8   1 54.6789  2.9212   2
   8   1  -1 66.0911  2.5340   3
  -1  -8   1 60.9651  2.6167   3
  -1   8  -1 66.4159  2.6380   2
   8  -1   1 62.9002  2.3875   2
   2  -8   1 180.203   4.757   3
   8  -2  -1 184.408   4.643   3
  -2  -8  -1 174.580   4.243   1
  -2   8   1 182.095   5.112   2
   8  -2  -1 179.165   4.532   1
  -8  -2   1 175.022   4.027   1
  -8   2  -1 172.050   4.530   1
   2   8  -1 175.974   4.074   1
   8   2   1 179.937   5.133   2
  -2  -8  -1 183.238   4.542   3
   2   8  -1 171.084   5.186   2
   8  -2  -1 175.100   4.609   2
   8   2   1 181.848   4.689   3
  -2  -8   1 179.685   4.797   3
   2  -8  -1 175.018   4.569   1
   8   2  -1 173.696   4.681   3
  -2   8  -1 172.683   4.646   2
  -2   8  -1 172.113   4.528   1
   8  -2   1 175.723   4.394   2
   8   2  -1 177.995   5.101   2
   8  -2   1 178.795   4.722   3
  -8  -2  -1 178.172   4.317   1
   2   8   1 188.341   5.585   2
   2  -8  -1 176.643   4.541   3
  -3   8   1 83.2742  3.1388   2
  -8   3  -1 83.4236  3.0614   1
   8  -3  -1 91.4868  2.9745   1
  -3  -8  -1 86.2840  2.9495   3
   8   3   1 90.7072  3.5954   2
   3   8  -1 80.4379  2.2354   1
  -3  -8  -1 83.9275  2.4459   1
   8  -3  -1 85.4089  2.8942   3
   3  -8   1 86.1793  3.1053   3
   8  -3  -1 82.6639  2.6573   2
  -8  -3   1 80.4768  2.2066   1
   3   8  -1 84.0973  3.5048   2
   8   3   1 90.8846  3.0233   3
  -3   8  -1 88.3408  2.7418   2
  -8  -3  -1 82.6197  2.5502   1
  -3  -8   1 84.0657  2.9893   3
   3  -8  -1 84.2395  2.8913   1
   3  -8  -1 86.8217  2.9173   3
   3   8   1 83.5646  3.5964   2
   8  -3   1 83.5416  2.3432   2
   8   3  -1 85.9851  3.2642   2
   8   3  -1 81.0168  2.9909   3
  -3   8  -1 83.7649  2.9578   1
   8  -3   1 81.4450  3.0253   3
  -4  -8  -1 88.5824  3.0603   3
   8   4   1 92.5500  3.1646   3
  -8  -4   1 85.6391  3.0979   3
   4  -8   1 96.2216  3.3450   3
   4   8  -1 91.9285  2.2411   1
  -8  -4   1 94.2468  2.2159   1
   8   4   1 94.7096  3.8736   2
   8  -4  -1 95.7666  3.1344   1
   8  -4  -1 90.6192  2.7624   2
  -4   8   1 86.6944  3.1901   2
   4   8  -1 85.5049  3.7100   2
   8  -4  -1 95.5364  3.1948   3
  -4  -8  -1 87.3776  2.5119   1
  -8   4  -1 92.1875  3.2495   1
  -8  -4  -1 93.2675  2.6022   1
  -4  -8   1 89.2573  3.1676   3
  -4   8  -1 97.8167  2.7486   2
   4   8   1 90.6455  3.8605   2
   8  -4   1 99.1011  3.2833   3
   4  -8  -1 89.6641  3.0967   1
   8   4  -1 90.5930  3.5241   2
   4  -8  -1 90.0198  2.9854   3
   8  -4   1 91.5002  2.2553   2
  -4   8  -1 90.4936  3.1193   1
   5   8  -1 106.688   4.073   2
   5  -8   1 104.276   3.591   3
   8   5   1 107.970   4.103   2
   5   8  -1 107.235   2.333   1
  -5  -8  -1 107.205   3.454   3
  -8  -5   1 107.750   3.645   3
   8  -5  -1 109.502   3.455   3
   8  -5  -1 112.072   3.519   1
  -5   8   1 101.215   3.408   2
  -5  -8  -1 104.964   2.764   1
  -8   5  -1 106.706   3.607   1
   5  -8  -1 108.470   3.612   1
  -8  -5  -1 105.662   2.841   1
   8  -5   1 103.107   3.471   3
  -5   8  -1 109.515   2.816   2
   5   8   1 117.564   4.609   2
  -8  -5  -1 108.768   3.518   3
  -5   8  -1 109.101   3.630   1
  -5  -8   1 107.311   3.677   3
   5  -8  -1 109.425   3.462   3
   8   5  -1 107.558   4.155   2
  -6  -8  -1 151.329   3.610   1
  -8  -6   1 149.107   4.589   3
  -6   8   1 152.303   4.260   2
  -6  -8  -1 150.377   4.423   3
   8  -6  -1 149.357   4.343   3
  -8   6  -1 157.478   4.643   1
   8  -6  -1 148.349   4.465   1
   8   6   1 158.848   5.259   2
   6  -8   1 163.186   4.698   3
   6   8  -1 155.664   5.323   2
  -6   8  -1 165.825   4.687   1
  -8  -6  -1 159.574   3.734   1
  -8  -6  -1 153.780   4.487   3
   6   8   1 169.178   5.477   2
   6  -8  -1 151.902   4.611   1
   8  -6   1 156.382   4.629   3
  -8   6   1 160.176   4.111   2
  -6  -8   1 153.191   4.648   3
   8   6  -1 152.876   5.106   2
   6  -8  -1 153.054   4.357   3
   8   7   1 258.707   7.523   2
  -8  -7   1 250.475   6.647   3
   8  -7  -1 260.781   6.639   1
  -7   8   1 257.190   6.315   2
   7   8  -1 259.483   7.552   2
  -8   7  -1 258.564   6.634   1
   8  -7  -1 256.232   6.413   3
   7  -8   1 257.435   6.640   3
  -7  -8  -1 254.582   5.552   1
  -7  -8  -1 271.139   6.586   3
  -8   7   1 260.408   6.209   2
   8  -7   1 253.568   6.601   3
   7  -8  -1 273.209   6.478   3
  -7   8  -1 261.578   6.693   1
  -8  -7  -1 252.686   6.500   3
  -7  -8   1 262.847   6.730   3
   7  -8  -1 259.610   6.645   1
   8   7  -1 264.551   7.459   2
  -8  -7  -1 266.221   5.623   1
   8  -8  -1 1.94422 1.06575   3
   8  -8   1 -0.2199  1.0789   3
   8   8  -1 0.24365 1.34592   2
  -8   8   1 1.15071 0.88616   2
  -8  -8  -1 0.36577 0.55507   1
   8  -8  -1 1.13966 1.01109   1
  -8  -8  -1 0.61738 1.12786   3
  -8   8  -1 0.76080 1.03535   1
  -8  -8   1 -2.1167  1.1001   3
   8   8   1 0.50286 1.48615   2
   9   0   1 326.473   7.666   3
   9   0  -1 338.547   8.150   2
   9   0  -1 347.751   7.733   3
   0  -9   1 337.999   7.829   3
   0  -9  -1 332.070   7.525   3
  -9   0   1 330.708   7.313   1
   0   9  -1 333.084   8.314   2
   0   9  -1 341.149   7.379   1
   0  -9  -1 330.953   7.469   1
  -9   0  -1 332.932   7.496   1
   9   0   1 339.763   8.078   2
   0   9   1 345.719   8.599   2
   1  -9   1 44.4846  2.3829   3
   9   1   1 42.1928  2.1891   3
  -1  -9  -1 44.1814  2.2500   3
   9  -1  -1 43.0005  2.2101   3
  -9   1  -1 44.3090  2.2369   1
   9  -1  -1 43.1550  2.1248   2
   1   9  -1 44.1903  1.8085   1
  -9  -1   1 45.1505  1.8633   1
   1   9  -1 44.3895  2.6218   2
  -1   9   1 47.4694  2.8210   2
  -1  -9  -1 39.9711  1.8518   1
   9   1   1 51.6987  2.4653   2
   1  -9  -1 42.3062  2.0882   1
  -1   9  -1 43.5950  2.0391   1
  -1   9  -1 44.9634  2.4371   2
   9   1  -1 41.6909  2.2202   3
  -9   1   1 43.1044  2.0036   1
  -1  -9   1 43.0209  2.4074   3
   9  -1   1 43.4160  2.1308   2
   9  -1   1 42.8822  2.2486   3
   1  -9  -1 46.7705  2.1756   3
   9   1  -1 42.2469  2.2931   2
  -9  -1  -1 42.1980  2.1825   1
   1   9   1 47.1586  3.0249   2
  -2  -9  -1 103.631   2.998   1
  -2   9   1 110.433   3.979   2
  -2  -9  -1 101.744   3.270   3
  -9  -2   1 100.509   2.760   1
   9   2   1 101.831   3.415   3
   2   9  -1 104.635   2.854   1
   2   9  -1 104.099   3.947   2
   2  -9   1 100.365   3.545   3
  -9   2  -1 101.659   3.363   1
   9  -2  -1 104.452   3.255   2
   9  -2  -1 105.171   3.405   3
   9   2   1 100.672   3.728   2
   2  -9  -1 103.487   3.264   1
   2  -9  -1 104.335   3.292   3
   9  -2   1 101.343   3.042   2
  -9  -2  -1 101.664   3.030   1
   9  -2   1 106.915   3.495   3
   9   2  -1 102.979   3.357   3
   9   2  -1 105.465   3.699   2
  -9   2   1 99.8097  3.2153   1
  -2   9  -1 104.047   3.291   1
   2   9   1 106.367   4.311   2
  -2  -9   1 103.156   3.559   3
  -2   9  -1 102.659   3.382   2
  -3  -9  -1 45.0007  2.2569   3
   9   3   1 49.0541  2.2494   3
   3   9  -1 55.9534  3.0703   2
   3   9  -1 48.6824  1.7530   1
  -3   9   1 47.5349  2.7734   2
  -9   3  -1 42.3122  2.2315   1
   9   3   1 41.7999  2.7540   2
   9  -3  -1 46.6426  2.0261   2
   3  -9   1 49.3834  2.5117   3
  -9  -3   1 50.5616  1.6860   1
  -3  -9  -1 46.6772  1.8478   1
   9  -3  -1 46.5422  2.2965   3
   9   3  -1 45.8635  2.2700   3
   9  -3   1 46.1568  2.3599   3
  -9   3   1 53.1133  2.3863   1
  -3   9  -1 44.7751  2.1914   2
  -9  -3  -1 44.8894  1.9751   1
   9   3  -1 49.4378  2.7386   2
   9  -3   1 47.6800  1.7760   2
   3  -9  -1 50.7417  2.3371   3
  -3   9  -1 47.0036  2.3549   1
   3  -9  -1 43.9166  2.2141   1
   3   9   1 46.0697  3.0911   2
  -3  -9   1 46.2110  2.4981   3
  -4  -9  -1 494.086  10.282   1
   9   4   1 517.836  12.207   2
  -9  -4   1 515.304   9.959   1
  -4  -9  -1 514.496  10.828   3
  -4   9   1 502.915  11.513   2
  -9  -4   1 509.387  11.016   3
   4   9  -1 517.509  10.012   1
   4  -9   1 510.469  11.028   3
   9  -4  -1 496.210  11.182   2
  -9   4  -1 514.486  11.083   1
   9  -4  -1 514.756  10.835   3
   9   4   1 504.832  10.893   3
   4   9  -1 497.900  12.230   2
   4  -9  -1 520.073  10.767   3
   4   9   1 494.987  12.350   2
  -4   9  -1 507.628  10.999   1
   9   4  -1 497.178  12.135   2
   9  -4   1 494.553  10.952   3
   4  -9  -1 503.455  11.077   1
  -4  -9   1 497.950  11.016   3
  -9  -4  -1 486.299  10.340   1
  -4   9  -1 509.517  11.097   2
   9  -4   1 512.427  10.696   2
  -9   4   1 490.813  10.922   1
  -9  -5   1 84.1875  1.9189   1
   9  -5  -1 79.2499  3.1243   1
   5   9  -1 80.0104  1.9816   1
  -5   9   1 75.9561  3.0460   2
  -5  -9  -1 81.6485  3.0670   3
  -9   5  -1 77.2687  3.0441   1
   5  -9   1 73.6224  3.0347   3
   9  -5  -1 77.7045  2.9953   3
   9  -5  -1 79.6484  2.6116   2
  -9  -5   1 75.2805  3.1579   3
   5   9  -1 77.8577  3.5454   2
   9   5   1 79.6748  3.7740   2
  -5  -9  -1 76.8228  2.2878   1
  -9  -5  -1 77.4059  3.0634   3
   9   5  -1 78.2169  3.6246   2
   5   9   1 76.6903  3.9685   2
  -9   5   1 73.8842  2.9541   1
  -5   9  -1 78.6164  3.1837   1
  -5   9  -1 80.1534  2.5069   2
  -9  -5  -1 79.6869  2.3985   1
   5  -9  -1 84.9524  3.1082   3
   9  -5   1 73.4858  2.9832   3
   5  -9  -1 81.4299  3.2251   1
  -5  -9   1 73.9775  3.1859   3
   6   9  -1 14.5426  2.0351   2
  -6   9   1 11.5275  1.4194   2
  -9  -6   1 13.9732  1.7110   3
   9  -6  -1 11.6358  1.4680   3
  -6  -9  -1 13.0396  1.6409   3
   6  -9   1 14.0509  1.7213   3
   9   6   1 11.7721  1.9886   2
  -6  -9  -1 11.5570  0.9058   1
  -9   6  -1 11.4713  1.4870   1
   9  -6  -1 11.5397  1.4346   1
   9   6  -1 12.0691  1.8639   2
  -9  -6  -1 13.2451  1.0975   1
   6  -9  -1 13.4723  1.5753   3
  -6   9  -1 12.9804  1.1298   2
  -9  -6  -1 12.8342  1.6124   3
   6  -9  -1 9.00681 1.34398   1
  -6  -9   1 14.4178  1.8047   3
   6   9   1 13.5383  2.0464   2
  -9   6   1 12.0029  1.1357   2
  -6   9  -1 17.5284  1.7341   1
   9  -6   1 11.8201  1.5758   3
   9  -7  -1 127.317   4.148   1
  -7  -9  -1 125.756   4.106   3
  -7  -9  -1 123.549   3.043   1
   9   7   1 117.464   4.735   2
  -9   7  -1 123.192   4.218   1
   7  -9   1 128.083   4.234   3
  -7   9   1 117.931   3.754   2
   7   9  -1 117.310   4.688   2
  -9  -7   1 126.485   4.302   3
   9  -7  -1 120.725   3.949   3
   7  -9  -1 122.035   4.216   1
  -7  -9   1 127.955   4.338   3
  -9  -7  -1 119.996   4.086   3
  -9   7   1 124.681   3.482   2
  -7   9  -1 116.653   4.135   1
   9  -7   1 127.889   4.199   3
   9   7  -1 112.762   4.573   2
  -9  -7  -1 120.279   3.093   1
   7  -9  -1 128.636   4.008   3
   7   9   1 127.868   4.900   2
   8   9  -1 39.7082  3.3078   2
  -9   8  -1 35.5921  2.4859   1
  -9  -8   1 41.3759  2.6472   3
  -8  -9  -1 41.0064  2.5300   3
   9  -8  -1 36.7485  2.4543   1
   9   8   1 43.5410  3.2356   2
  -8   9   1 40.2361  2.1542   2
   9  -8  -1 39.3491  2.3530   3
  -8  -9  -1 40.5715  1.5153   1
   8  -9   1 40.2321  2.5713   3
   8  -9  -1 35.2658  2.2869   3
   8   9   1 43.6964  3.5117   2
   9   8  -1 36.6138  2.8994   2
  -8   9  -1 43.8485  2.7390   1
  -8  -9   1 32.8014  2.5505   3
   8  -9  -1 34.8123  2.4381   1
  -9   8   1 42.1847  1.9293   2
   9  -8   1 38.1676  2.4837   3
  -9  -8  -1 37.8876  1.5248   1
  -9  -8  -1 41.1431  2.5187   3
  -9   9   1 306.093   7.211   2
   9   9  -1 291.213   8.787   2
   9  -9   1 305.832   7.799   3
  -9   9   1 306.196   7.794   1
   9  -9  -1 310.631   7.878   1
  -9  -9  -1 307.314   7.733   3
   9  -9  -1 297.441   7.530   3
  -9  -9   1 297.389   7.854   3
  -9   9  -1 293.586   7.741   1
  -9  -9  -1 310.862   6.387   1
   9   9   1 298.357   8.826   2
   0  10   1 26.2574  2.2676   2
  10   0   1 25.9925  2.1058   2
   0 -10   1 26.8298  2.1321   3
   0  10  -1 23.6338  1.6694   1
   0 -10  -1 22.5034  1.8303   3
 -10   0  -1 30.9781  2.0428   1
  10   0  -1 26.8943  1.9723   3
  10   0   1 22.9185  1.9003   3
   0  10  -1 24.6586  2.0115   2
  10   0  -1 26.2563  2.0313   2
   0 -10  -1 26.8946  1.7434   1
 -10   0   1 24.0618  1.6382   1
 -10   1  -1 125.111   3.749   1
  -1 -10  -1 127.924   3.917   3
 -10  -1   1 126.493   3.428   1
   1 -10   1 125.884   4.109   3
  10   1   1 127.816   3.914   3
  10  -1  -1 128.595   3.850   2
  10  -1  -1 121.207   3.898   3
  -1 -10  -1 123.907   3.549   1
   1  10  -1 126.724   4.346   2
   1  10  -1 127.407   3.478   1
  10   1   1 126.321   4.123   2
  -1  10   1 125.003   4.458   2
   1 -10  -1 125.373   3.754   1
  10  -1   1 126.826   3.937   3
   1 -10  -1 125.882   3.824   3
   1  10   1 130.550   4.583   2
  -1  10  -1 124.965   3.681   1
  10   1  -1 124.531   3.976   3
 -10   1   1 126.324   3.613   1
  -1  10  -1 117.658   4.077   2
 -10  -1  -1 136.511   3.736   1
  -1 -10   1 125.939   4.115   3
  10   1  -1 127.868   4.123   2
  10  -1   1 124.349   3.762   2
 -10   2  -1 61.3707  2.6028   1
   2  10  -1 66.0427  2.2238   1
  -2 -10  -1 64.6128  2.7018   3
 -10  -2   1 63.9783  2.1698   1
  10  -2  -1 68.4179  2.7794   3
  10   2   1 68.2047  3.0973   2
   2 -10   1 55.8652  2.8292   3
  -2 -10  -1 63.7756  2.2787   1
   2  10  -1 62.1760  3.0336   2
  -2  10   1 64.3542  3.1510   2
  10   2   1 63.5323  2.7914   3
  10  -2  -1 61.8935  2.5141   2
  10   2  -1 66.5647  3.0236   2
   2 -10  -1 63.8666  2.7364   3
  -2  10  -1 58.5949  2.8095   2
  10  -2   1 60.6588  2.7695   3
  -2 -10   1 72.0289  3.0234   3
  -2  10  -1 62.7067  2.6274   1
   2 -10  -1 63.9449  2.5649   1
  10  -2   1 62.7290  2.3982   2
  10   2  -1 66.9579  2.8551   3
   2  10   1 66.6353  3.4003   2
 -10  -2  -1 61.6266  2.4722   1
 -10   2   1 62.5296  2.5350   1
   3 -10   1 197.026   5.508   3
  10  -3  -1 198.545   5.150   2
  -3 -10  -1 198.503   5.262   3
  10   3   1 204.499   5.955   2
  -3  10   1 198.191   5.723   2
 -10  -3   1 200.104   4.515   1
  -3 -10  -1 194.056   4.760   1
   3  10  -1 197.615   4.554   1
  10  -3  -1 204.103   5.386   3
  10   3   1 200.353   5.394   3
 -10   3  -1 193.559   5.329   1
   3  10  -1 188.789   5.893   2
   3 -10  -1 204.622   5.324   3
  -3  10  -1 203.550   5.302   2
  10   3  -1 202.439   5.916   2
  -3  10  -1 199.823   5.287   1
  10  -3   1 201.718   4.837   2
 -10  -3  -1 186.994   4.801   1
   3  10   1 199.447   6.184   2
  -3 -10   1 196.601   5.532   3
   3 -10  -1 196.112   5.339   1
 -10   3   1 199.326   5.211   1
  10  -3   1 196.232   5.427   3
  10   3  -1 199.199   5.448   3
  10   4   1 67.2482  2.9506   3
  -4 -10  -1 69.0434  2.8988   3
  10   4   1 78.0602  3.6070   2
  -4  10   1 69.3376  3.1439   2
   4  10  -1 71.2328  2.0934   1
   4 -10   1 67.1217  3.0337   3
   4  10  -1 69.0691  3.3792   2
 -10   4  -1 61.1402  2.8151   1
 -10  -4   1 74.4932  2.1047   1
 -10  -4   1 72.7955  3.0630   3
  10  -4  -1 69.1005  2.5273   2
  10  -4  -1 71.2591  2.9278   3
  -4 -10  -1 67.9403  2.2638   1
   4 -10  -1 68.5433  2.9982   1
  -4  10  -1 68.2636  2.6270   2
  -4 -10   1 74.2545  3.1845   3
 -10  -4  -1 66.7088  2.3541   1
   4  10   1 76.4315  3.9808   2
  10  -4   1 71.3846  2.0874   2
  -4  10  -1 75.1514  3.0428   1
  10  -4   1 72.3509  3.0277   3
   4 -10  -1 70.6064  2.8570   3
  10   4  -1 73.7098  3.4248   2
 -10   4   1 67.4853  2.8723   1
  -5  10   1 177.466   5.086   2
 -10   5  -1 180.410   5.106   1
  10  -5  -1 181.607   4.674   2
  10   5   1 178.253   5.887   2
   5 -10   1 183.468   5.290   3
   5  10  -1 181.747   5.839   2
  10  -5  -1 179.571   5.064   3
  10   5   1 168.299   5.082   3
   5  10  -1 180.228   3.909   1
  -5 -10  -1 177.981   4.240   1
 -10  -5   1 176.102   5.224   3
  -5 -10  -1 176.774   5.104   3
 -10  -5   1 174.328   3.856   1
   5 -10  -1 185.438   5.094   3
   5 -10  -1 176.604   5.119   1
  -5  10  -1 182.959   5.104   1
 -10   5   1 182.084   5.050   1
  -5  10  -1 182.898   4.584   2
   5  10   1 178.192   6.003   2
  10  -5   1 179.562   5.212   3
 -10  -5  -1 179.101   4.339   1
  10   5  -1 179.897   5.723   2
  10  -5   1 177.421   4.054   2
  -5 -10   1 185.318   5.338   3
   6 -10   1 112.039   4.070   3
  -6  10   1 122.077   3.908   2
   6  10  -1 120.676   4.848   2
 -10   6  -1 112.514   3.923   1
  -6 -10  -1 117.284   4.008   3
  10  -6  -1 115.665   3.911   3
  10   6   1 115.433   4.590   2
   6  10  -1 114.891   2.548   1
 -10  -6   1 105.626   3.910   3
  -6 -10  -1 116.832   3.033   1
  10   6  -1 123.545   4.753   2
 -10   6   1 116.248   3.368   2
  -6  10  -1 110.178   3.890   1
  -6 -10   1 114.855   4.157   3
   6  10   1 116.403   5.003   2
  10  -6   1 113.807   4.028   3
   6 -10  -1 111.209   3.800   3
  -6  10  -1 118.876   3.127   2
   6 -10  -1 114.035   3.971   1
 -10   6   1 117.709   3.918   1
 -10  -6  -1 117.088   3.113   1
 -10  -6  -1 115.689   3.997   3
  -7  10   1 43.5687  2.5382   2
  -7 -10  -1 42.9300  1.6149   1
   7  10  -1 46.3879  3.1767   2
  -7 -10  -1 44.1563  2.6184   3
 -10   7  -1 42.1982  2.5791   1
  10  -7  -1 45.7632  2.5202   3
   7 -10   1 42.7777  2.6448   3
 -10  -7   1 39.7137  2.6242   3
  10   7   1 48.0090  3.2605   2
 -10   7   1 40.9283  2.4898   1
  10  -7   1 47.4602  2.6833   3
  -7  10  -1 43.9740  1.5411   2
 -10  -7  -1 44.3298  2.6377   3
   7 -10  -1 41.0899  2.4319   3
 -10   7   1 41.2190  1.9344   2
 -10  -7  -1 43.3825  1.6782   1
   7 -10  -1 41.6177  2.5522   1
  -7  10  -1 37.1977  2.4983   1
   7  10   1 42.1617  3.2529   2
  10   7  -1 37.9086  2.9330   2
  -7 -10   1 41.6302  2.7753   3
 -10   8  -1 144.217   4.976   1
  -8 -10  -1 157.571   3.663   1
  -8 -10  -1 157.204   4.959   3
  10  -8  -1 147.278   4.737   3
  10   8   1 151.250   5.861   2
  -8  10   1 150.785   4.451   2
   8  10  -1 156.301   5.889   2
   8 -10   1 158.091   5.053   3
 -10  -8   1 153.317   5.082   3
  10   8  -1 160.837   5.827   2
 -10   8   1 162.426   4.211   2
   8  10   1 156.351   6.037   2
  -8 -10   1 155.602   5.161   3
  10  -8   1 155.971   5.027   3
  -8  10  -1 156.487   4.969   1
 -10  -8  -1 158.574   3.731   1
   8 -10  -1 157.899   5.027   1
 -10   8   1 155.274   4.907   1
   8 -10  -1 158.617   4.835   3
 -10  -8  -1 153.053   4.924   3
  10   9   1 52.7589  3.9372   2
   9 -10   1 42.2250  2.7811   3
 -10  -9   1 38.4187  2.8507   3
  -9  10   1 38.7724  2.6465   1
  -9  10   1 45.3195  2.4078   2
  -9 -10  -1 41.3931  2.7807   3
 -10   9  -1 39.5678  2.7147   1
  10  -9  -1 42.4289  2.5950   3
  -9 -10  -1 41.7242  1.5623   1
   9  10  -1 45.2785  3.3531   2
   9  10   1 40.9404  3.7373   2
 -10   9   1 43.8237  2.1270   2
  10   9  -1 41.4540  3.2206   2
 -10  -9  -1 45.3178  1.6265   1
  10  -9   1 44.3067  2.8321   3
 -10   9   1 46.5858  2.7356   1
   9 -10  -1 44.8232  2.6651   3
  -9 -10   1 42.9174  2.8755   3
  -9  10  -1 43.1345  2.8076   1
 -10  -9  -1 47.1127  2.9942   3
 -10  10   1 2.52996 1.34470   1
 -10  10  -1 0.58938 1.43669   1
 -10 -10  -1 0.56215 0.56173   1
 -10 -10  -1 0.78833 1.47619   3
  10  10   1 2.33999 1.91836   2
  10 -10  -1 1.08030 1.24918   3
 -10  10   1 0.53977 1.09558   2
  10 -10   1 2.03438 1.39569   3
  10  10  -1 3.48266 1.77004   2
 -10 -10   1 0.75795 1.38583   3
   0 -11  -1 114.164   3.532   1
  11   0  -1 115.261   3.839   2
   0  11   1 111.272   4.469   2
  11   0   1 110.476   3.802   2
 -11   0   1 110.575   3.347   1
  11   0  -1 114.139   3.867   3
  11   0   1 111.176   3.880   3
   0 -11  -1 114.779   3.824   3
   0  11  -1 108.448   3.376   1
   0 -11   1 113.176   4.002   3
 -11   0  -1 113.402   3.597   1
   0  11  -1 115.843   4.094   2
   1  11  -1 63.8099  3.2171   2
 -11   1  -1 65.4211  2.7866   1
   1 -11   1 59.8409  2.9543   3
  11  -1  -1 63.9312  2.7118   2
 -11  -1   1 62.6787  2.3912   1
  11   1   1 56.3939  2.6713   3
   1  11  -1 64.0416  2.4315   1
  -1 -11  -1 62.3791  2.4582   1
  -1 -11  -1 62.9671  2.8848   3
  -1  11   1 65.1623  3.4052   2
  11   1   1 61.8475  2.9124   2
  11  -1  -1 64.7208  2.8419   3
  -1  11  -1 63.3342  2.9265   2
 -11   1   1 60.9192  2.5061   1
 -11  -1  -1 60.4984  2.5296   1
  -1  11  -1 65.2031  2.6016   1
  11  -1   1 61.9553  2.6965   2
  11   1  -1 65.5866  2.9243   2
   1  11   1 62.8204  3.5985   2
   1 -11  -1 62.9930  2.7457   3
  11   1  -1 57.5504  2.7769   3
  -1 -11   1 59.2389  2.9876   3
   1 -11  -1 61.9916  2.6431   1
  11  -1   1 62.3657  2.8637   3
 -11   2  -1 22.6444  1.8937   1
  -2  11   1 20.6873  2.0958   2
  11  -2  -1 20.2960  1.7057   2
   2  11  -1 22.1041  2.1697   2
  -2 -11  -1 22.7053  1.9270   3
   2 -11   1 19.0651  2.0059   3
   2  11  -1 21.4847  1.5419   1
 -11  -2   1 21.3997  1.5508   1
  11  -2  -1 21.1893  1.8989   3
  11   2   1 18.6187  1.8429   3
  11   2   1 23.0448  2.0501   2
  -2 -11  -1 21.4347  1.5639   1
  11   2  -1 22.7997  2.1653   2
  11   2  -1 21.9441  1.9461   3
  11  -2   1 22.5441  1.8476   3
   2 -11  -1 21.9016  1.9164   3
  -2  11  -1 26.7080  2.1758   2
  -2 -11   1 22.3207  2.1063   3
  11  -2   1 21.7158  1.6777   2
 -11   2   1 22.4950  1.8340   1
  -2  11  -1 20.4781  1.7197   1
   2 -11  -1 21.2554  1.9051   1
   2  11   1 23.1043  2.4491   2
 -11  -2  -1 21.3631  1.8258   1
 -11   3  -1 105.591   3.752   1
   3 -11   1 114.190   4.022   3
  11   3   1 104.624   4.155   2
  -3 -11  -1 105.267   3.162   1
  -3  11   1 107.410   4.120   2
 -11  -3   1 111.260   3.014   1
  11  -3  -1 107.710   3.416   2
   3  11  -1 105.378   3.007   1
  11  -3  -1 113.186   3.824   3
   3  11  -1 107.436   4.220   2
  11   3   1 107.949   3.825   3
  -3 -11  -1 114.520   3.770   3
  -3 -11   1 109.766   3.988   3
  -3  11  -1 109.117   3.690   2
 -11  -3  -1 104.592   3.267   1
  11   3  -1 103.611   3.738   3
   3  11   1 114.297   4.552   2
   3 -11  -1 108.683   3.768   3
  11  -3   1 108.844   3.885   3
  -3  11  -1 108.801   3.702   1
  11  -3   1 109.602   3.165   2
   3 -11  -1 101.047   3.703   1
 -11   3   1 107.743   3.527   1
  11   3  -1 110.207   4.178   2
  11   4   1 186.055   5.944   2
 -11  -4   1 185.133   4.252   1
  -4  11   1 181.483   5.445   2
  11  -4  -1 183.055   5.272   3
   4  11  -1 178.269   5.891   2
  -4 -11  -1 184.345   5.235   3
 -11  -4   1 180.651   5.360   3
  11  -4  -1 181.404   4.859   2
   4 -11   1 187.907   5.452   3
 -11   4  -1 177.583   5.165   1
  -4 -11  -1 180.625   4.503   1
  11   4   1 186.327   5.369   3
   4  11  -1 187.876   4.293   1
  -4 -11   1 183.428   5.487   3
  11  -4   1 184.106   5.409   3
   4 -11  -1 177.501   5.133   3
  -4  11  -1 187.833   4.996   2
   4 -11  -1 190.818   5.379   1
  11   4  -1 181.947   5.840   2
   4  11   1 180.596   6.135   2
 -11  -4  -1 182.422   4.581   1
 -11   4   1 186.553   5.169   1
  11  -4   1 185.111   4.460   2
  -4  11  -1 189.130   5.203   1
  -5  11   1 69.5266  3.2966   2
 -11   5  -1 70.7192  3.2375   1
  11   5   1 71.9104  3.7603   2
  -5 -11  -1 72.2324  3.1340   3
 -11  -5   1 68.1360  2.0259   1
  11  -5  -1 67.5053  2.4794   2
  11   5   1 73.5194  3.2014   3
   5  11  -1 73.6564  2.0866   1
   5 -11   1 64.9409  3.1892   3
   5  11  -1 71.1212  3.6195   2
  -5 -11  -1 65.1794  2.3029   1
 -11  -5   1 65.3382  3.1274   3
  11  -5  -1 68.2460  3.0466   3
   5 -11  -1 71.9868  3.0344   3
  11  -5   1 69.6134  1.9871   2
  11  -5   1 70.8803  3.2089   3
  -5 -11   1 73.1083  3.3385   3
 -11  -5  -1 67.3443  2.3940   1
   5 -11  -1 67.5560  3.0434   1
  11   5  -1 70.7319  3.4740   2
   5  11   1 67.5668  4.0728   2
  -5  11  -1 64.9181  3.1283   1
  -5  11  -1 68.8507  2.5969   2
 -11   5   1 68.8389  2.9423   1
   6  11  -1 4.21440 0.63869   1
  -6 -11  -1 2.79130 0.70317   1
  -6 -11  -1 4.26083 1.48615   3
  11  -6  -1 1.66174 1.14308   3
 -11  -6   1 2.05973 1.38187   3
   6 -11   1 2.17241 1.28798   3
  -6  11   1 3.28415 1.34450   2
 -11   6  -1 3.89420 1.29265   1
   6  11  -1 4.97915 1.80191   2
  11   6   1 4.85876 1.70596   2
   6  11   1 6.85248 2.02228   2
 -11  -6  -1 4.08015 0.86312   1
 -11  -6  -1 5.05735 1.43846   3
  11   6  -1 4.28391 1.71586   2
 -11   6   1 2.19207 1.16501   1
   6 -11  -1 1.98761 1.18095   3
  11  -6   1 2.50726 1.14617   3
  -6  11  -1 5.13913 1.35146   1
  -6  11  -1 4.06770 0.91013   2
   6 -11  -1 2.71275 1.20686   1
  -6 -11   1 1.95401 1.44327   3
  -7  11   1 10.8412  1.5996   2
  -7 -11  -1 9.45159 0.88683   1
  11  -7  -1 9.99628 1.56830   3
  -7 -11  -1 10.2784  1.7843   3
  11   7   1 8.81166 1.99325   2
 -11   7  -1 8.50440 1.65840   1
 -11  -7   1 11.4705  1.8324   3
   7  11  -1 9.70663 2.10582   2
   7 -11   1 8.40163 1.65565   3
 -11  -7  -1 10.2721  1.7026   3
   7 -11  -1 9.85116 1.64657   3
  -7  11  -1 9.26437 0.94059   2
 -11  -7  -1 8.44240 0.94120   1
  11   7  -1 11.3393  2.0849   2
   7  11   1 10.1468  2.3038   2
  -7  11  -1 8.48604 1.56022   1
   7 -11  -1 11.3492  1.6013   1
 -11   7   1 9.39864 1.11734   2
  -7 -11   1 6.73097 1.70590   3
  11  -7   1 9.00149 1.60869   3
 -11   7   1 9.81913 1.63200   1
   8 -11   1 36.0603  2.7086   3
 -11  -8   1 44.4900  2.9808   3
  -8  11   1 39.6529  2.5922   2
  11  -8  -1 49.3595  2.7743   3
   8  11  -1 43.5859  3.3687   2
  11   8   1 41.4947  3.6564   2
  -8 -11  -1 44.6888  2.8643   3
  -8 -11  -1 42.9909  1.6629   1
 -11   8  -1 36.2217  2.6830   1
  11  -8   1 41.8454  2.5762   3
  11   8  -1 52.0988  3.6710   2
 -11  -8  -1 43.0461  1.6691   1
  -8 -11   1 45.5387  2.9835   3
 -11   8   1 46.1580  2.0665   2
   8  11   1 44.2727  3.8831   2
   8 -11  -1 41.3897  2.7829   1
 -11  -8  -1 42.2186  2.7790   3
   8 -11  -1 42.1782  2.6092   3
 -11   8   1 42.2553  2.6677   1
  -8  11  -1 39.2684  2.7139   1
  -9 -11  -1 160.933   3.778   1
  -9  11   1 157.537   4.692   2
   9  11  -1 163.559   6.336   2
 -11   9  -1 164.872   5.330   1
 -11  -9   1 150.465   5.355   3
  11   9   1 161.828   6.138   2
  -9 -11  -1 168.722   5.358   3
   9 -11   1 160.052   5.318   3
  11  -9  -1 159.128   5.217   3
  -9  11   1 153.206   5.206   1
 -11  -9  -1 165.161   3.800   1
  11   9  -1 160.367   6.023   2
  11  -9   1 162.302   5.364   3
   9 -11  -1 164.381   5.209   3
 -11   9   1 172.908   4.435   2
 -11  -9  -1 154.188   5.267   3
  -9  11  -1 160.724   5.327   1
   9  11   1 157.265   6.397   2
 -11   9   1 163.755   5.251   1
  -9 -11   1 164.709   5.538   3
 -10  11   1 179.112   4.966   2
 -10 -11  -1 175.855   5.758   3
  10  11  -1 181.819   6.625   2
 -11 -10   1 175.632   5.939   3
  10 -11   1 180.801   5.804   3
  11 -10  -1 184.378   5.636   3
 -10 -11  -1 179.161   4.060   1
 -10  11   1 178.613   5.731   1
 -11  10  -1 166.801   5.674   1
 -10 -11   1 181.279   5.996   3
  11 -10   1 184.182   5.852   3
  11  10  -1 178.370   6.698   2
 -10  11  -1 178.566   5.785   1
  10 -11  -1 182.689   5.616   3
 -11  10   1 190.033   4.861   2
 -11  10   1 168.235   5.630   1
 -11 -10  -1 180.952   4.066   1
 -11 -10  -1 185.698   5.846   3
  10  11   1 191.192   7.048   2
  11  11  -1 21.0091  2.7693   2
 -11  11   1 19.0675  2.3260   1
 -11  11  -1 23.1279  2.4899   1
 -11  11   1 24.6923  2.1319   2
  11  11   1 22.7802  3.0858   2
 -11 -11  -1 24.6970  2.6305   3
  11 -11  -1 24.1379  2.3590   3
 -11 -11   1 18.4230  2.4066   3
  11 -11   1 20.4927  2.3490   3
 -12   0  -1 111.908   3.651   1
  12   0   1 107.739   3.940   3
  12   0   1 109.981   3.773   2
   0 -12  -1 104.861   3.524   1
   0 -12   1 99.3927  3.9710   3
   0  12  -1 109.985   4.135   2
  12   0  -1 104.728   3.881   3
   0 -12  -1 105.880   3.779   3
 -12   0   1 109.213   3.395   1
   0  12  -1 106.430   3.507   1
  12   0  -1 114.997   3.966   2
   0  12   1 116.096   4.615   2
  -1 -12  -1 131.674   4.279   3
  12  -1  -1 133.288   4.233   2
   1  12  -1 133.195   4.768   2
   1 -12   1 132.034   4.507   3
  12   1   1 124.515   4.250   3
   1  12  -1 129.457   3.810   1
  12  -1  -1 135.216   4.329   3
  -1 -12  -1 135.176   3.916   1
  -1  12   1 132.080   4.899   2
  12   1   1 140.445   4.581   2
 -12   1  -1 132.575   4.157   1
 -12  -1   1 131.052   3.747   1
   1 -12  -1 130.674   4.027   1
  12  -1   1 130.268   4.399   3
  -1  12  -1 129.840   3.996   1
  12   1  -1 130.847   4.422   2
  12  -1   1 134.988   4.121   2
  12   1  -1 134.373   4.451   3
 -12  -1  -1 132.073   3.969   1
 -12   1   1 133.762   4.018   1
  -1  12  -1 124.579   4.397   2
   1  12   1 127.236   5.070   2
  -1 -12   1 132.623   4.576   3
   1 -12  -1 125.484   4.286   3
  -2 -12  -1 57.4411  2.3743   1
   2  12  -1 58.1136  3.3539   2
  -2 -12  -1 59.1971  3.0073   3
  12  -2  -1 61.3260  2.9652   3
 -12  -2   1 62.0371  2.3423   1
   2  12  -1 59.9580  2.3552   1
  12   2   1 60.7143  3.1685   2
  12   2   1 55.4661  2.7798   3
  -2  12   1 63.0597  3.4037   2
  12  -2  -1 59.6720  2.6365   2
 -12   2  -1 62.7374  2.7608   1
   2 -12   1 54.7637  3.0324   3
  12   2  -1 56.5947  2.9505   3
   2  12   1 58.2380  3.4937   2
 -12   2   1 58.0092  2.6738   1
   2 -12  -1 59.0236  2.8388   1
  12  -2   1 58.4027  2.9817   3
  12  -2   1 61.9643  2.5048   2
 -12  -2  -1 58.0744  2.6152   1
  -2  12  -1 57.0576  2.9423   2
   2 -12  -1 64.9933  3.0253   3
  -2 -12   1 56.2327  3.1021   3
  12   2  -1 62.1375  3.0771   2
  -2  12  -1 56.6710  2.7269   1
  -3 -12  -1 81.0327  2.7663   1
  12  -3  -1 83.6567  3.4186   3
  -3  12   1 87.7755  3.9117   2
 -12  -3   1 82.9761  2.6689   1
   3 -12   1 81.6465  3.5773   3
 -12   3  -1 80.4031  3.2202   1
  12   3   1 78.2906  3.4259   3
  12  -3  -1 79.5953  2.9887   2
   3  12  -1 86.4685  2.7086   1
   3  12  -1 86.9359  4.0439   2
  12   3   1 86.3014  3.9792   2
  -3 -12  -1 79.3337  3.3617   3
  12  -3   1 82.5549  2.7783   2
 -12  -3  -1 84.2657  2.8892   1
  -3  12  -1 82.4593  3.3259   1
  12  -3   1 86.4279  3.5212   3
  -3 -12   1 78.4055  3.5779   3
  12   3  -1 83.8861  3.6131   2
  -3  12  -1 86.3162  3.3855   2
   3 -12  -1 85.5590  3.3734   3
   3  12   1 84.5889  4.3441   2
  12   3  -1 82.9214  3.5006   3
 -12   3   1 82.5158  3.2248   1
   3 -12  -1 82.2449  3.2782   1
  12  -4  -1 39.0300  2.0744   2
  12  -4  -1 41.3151  2.6686   3
 -12  -4   1 43.8898  2.7245   3
  12   4   1 40.1702  2.6360   3
  -4 -12  -1 44.8599  2.6476   3
  -4  12   1 39.3414  2.9758   2
  -4 -12  -1 38.3529  1.9030   1
   4 -12   1 40.7684  2.7015   3
   4  12  -1 40.4249  1.7898   1
 -12  -4   1 40.4951  1.8388   1
 -12   4  -1 40.6844  2.6953   1
   4  12  -1 43.0177  3.2448   2
  12   4   1 42.2592  3.0824   2
   4 -12  -1 37.7214  2.4435   1
  -4  12  -1 44.0841  2.4803   2
   4 -12  -1 43.1071  2.6646   3
  -4  12  -1 46.8219  2.7082   1
 -12   4   1 41.0105  2.5072   1
   4  12   1 41.4459  3.6068   2
  12   4  -1 44.3186  2.7935   2
  12  -4   1 40.8904  1.7731   2
 -12  -4  -1 42.0790  2.0695   1
  -4 -12   1 39.2360  2.7617   3
  12  -4   1 43.2077  2.6497   3
   5 -12   1 39.4467  2.7295   3
  12   5   1 43.4049  2.6976   3
  -5 -12  -1 46.4902  2.7316   3
   5  12  -1 44.0837  3.3873   2
   5  12  -1 42.7450  1.7218   1
  -5 -12  -1 40.7761  1.8344   1
 -12  -5   1 41.0958  2.7302   3
  12   5   1 39.2078  2.9744   2
 -12  -5   1 41.3073  1.7059   1
  12  -5  -1 38.9614  1.9988   2
  -5  12   1 42.9841  2.8934   2
  12  -5  -1 42.5483  2.5910   3
 -12   5  -1 39.1665  2.5602   1
   5  12   1 38.9322  3.6711   2
  12  -5   1 41.2159  1.5827   2
   5 -12  -1 42.8183  2.7863   1
   5 -12  -1 43.5915  2.5780   3
  12  -5   1 41.9064  2.6866   3
 -12   5   1 44.7199  2.4935   1
  -5  12  -1 49.3929  2.3466   2
  12   5  -1 45.5722  2.9720   2
  -5  12  -1 44.2680  2.6008   1
  -5 -12   1 37.3946  2.7859   3
 -12  -5  -1 42.0744  1.9929   1
  12  -6  -1 35.8953  2.5152   3
   6  12  -1 36.4072  3.3817   2
 -12   6  -1 36.4989  2.7722   1
  12  -6  -1 39.7948  1.9337   2
   6  12  -1 36.7982  1.4739   1
  -6  12   1 34.7022  2.7999   2
  12   6   1 33.4893  2.9661   2
 -12  -6   1 41.2711  2.6220   3
 -12  -6   1 35.9965  1.3562   1
   6 -12   1 35.1945  2.6526   3
  -6 -12  -1 34.9723  1.7132   1
  -6 -12  -1 35.3439  2.7259   3
  -6  12  -1 36.0974  2.7488   1
 -12   6   1 37.8944  2.6806   1
  12  -6   1 40.6495  2.6905   3
   6 -12  -1 38.4933  2.6006   1
  12   6  -1 40.6610  3.2525   2
  -6  12  -1 39.3089  2.0139   2
 -12  -6  -1 35.9148  1.8282   1
   6  12   1 40.1681  3.6947   2
  -6 -12   1 41.2560  2.8773   3
 -12  -6  -1 38.8385  2.6472   3
   6 -12  -1 36.3209  2.6014   3
   7  12  -1 199.074   7.008   2
  -7 -12  -1 204.650   4.744   1
  -7  12   1 204.924   5.796   2
  -7 -12  -1 206.227   6.121   3
  12  -7  -1 215.525   6.096   3
   7 -12   1 209.270   6.178   3
  12   7   1 199.854   6.889   2
 -12   7  -1 214.457   6.074   1
 -12  -7   1 182.093   5.991   3
 -12  -7  -1 198.665   4.763   1
 -12  -7  -1 201.601   6.012   3
 -12   7   1 192.932   5.852   1
 -12   7   1 203.443   5.220   2
  12  -7   1 187.959   5.969   3
  -7  12  -1 195.268   5.923   1
   7  12   1 198.130   7.025   2
  -7  12  -1 204.185   4.957   2
   7 -12  -1 203.799   6.199   1
   7 -12  -1 204.100   5.930   3
  12   7  -1 209.037   6.905   2
  -7 -12   1 198.185   6.191   3
 -12   8  -1 73.7864  3.7595   1
  12  -8  -1 77.9117  3.5453   3
  -8 -12  -1 80.9420  2.4265   1
  -8  12   1 79.1601  3.6350   1
   8 -12   1 80.6908  3.7530   3
  -8  12   1 79.6759  3.4000   2
  12   8   1 71.1365  4.1704   2
 -12  -8   1 74.3975  3.7073   3
   8  12  -1 76.7104  4.3082   2
  -8 -12  -1 85.7657  3.9059   3
   8  12   1 77.6096  4.4889   2
   8 -12  -1 77.7406  3.4945   3
 -12   8   1 84.1564  2.7683   2
   8 -12  -1 77.8161  3.6872   1
 -12  -8  -1 72.0109  3.6127   3
  -8  12  -1 84.6607  3.7235   1
  12  -8   1 85.3685  3.7872   3
 -12  -8  -1 83.8435  2.4314   1
  -8 -12   1 73.9130  3.7871   3
  12   8  -1 86.4278  4.5091   2
 -12   8   1 82.0717  3.7605   1
  -9  12   1 11.5400  1.9311   1
  -9 -12  -1 11.0226  1.9717   3
   9 -12   1 12.0536  1.9886   3
  12  -9  -1 14.2730  2.0046   3
  -9 -12  -1 10.6739  0.9106   1
 -12   9  -1 11.9992  1.9100   1
 -12  -9   1 10.9799  2.0714   3
  12   9   1 14.1773  2.5813   2
   9  12  -1 13.3450  2.5512   2
  -9  12   1 10.7801  1.6906   2
   9  12   1 9.34946 2.48662   2
   9 -12  -1 12.7866  1.9002   3
  12  -9   1 9.06592 1.77377   3
 -12  -9  -1 9.73088 0.91667   1
  -9 -12   1 11.6877  2.1128   3
 -12  -9  -1 9.29687 1.88093   3
 -12   9   1 13.6095  1.2759   2
  -9  12  -1 8.98267 1.82205   1
 -12   9   1 11.0240  1.8064   1
  12   9  -1 9.45156 2.13195   2
  12 -10  -1 7.95403 1.74373   3
 -12 -10   1 9.23458 2.00331   3
  12  10   1 5.88713 2.15605   2
 -10  12   1 4.76352 1.60266   1
 -10 -12  -1 9.69773 2.00596   3
  10 -12   1 9.28660 1.86636   3
  10  12  -1 8.66625 2.21035   2
 -12  10  -1 6.04557 1.70760   1
 -10  12   1 7.36788 1.57290   2
 -12  10   1 10.1428  1.9408   1
 -10  12  -1 7.67080 1.79590   1
  10 -12  -1 6.75094 1.70560   3
 -12  10   1 11.9839  1.2893   2
  10  12   1 8.12382 2.47458   2
  12 -10   1 8.15489 1.78702   3
 -12 -10  -1 5.11581 1.76736   3
  12  10  -1 7.65153 2.25385   2
 -10 -12   1 9.13404 2.04347   3
 -12  11  -1 35.7289  2.9040   1
  11 -12   1 41.7332  2.9444   3
 -12 -11   1 34.9557  3.1325   3
  12 -11  -1 30.5151  2.6922   3
  11  12  -1 31.5647  3.4113   2
 -11 -12  -1 33.2803  2.8364   3
 -11  12   1 28.5294  2.6914   1
  12  11   1 24.8541  3.2335   2
  11 -12  -1 30.2432  2.7041   3
  12 -11   1 28.8137  2.7534   3
  12  11  -1 29.1387  3.2500   2
  11  12   1 26.1415  3.2144   2
 -12 -11  -1 30.6549  2.8234   3
 -11 -12   1 30.4700  2.9558   3
 -12  11   1 23.8960  2.5018   1
 -11  12  -1 31.9575  2.8127   1
 -12  12  -1 -0.6953  1.5843   1
 -12 -12   1 0.57860 1.67417   3
  12 -12   1 -1.2162  1.3936   3
  12 -12  -1 -1.4741  1.2722   3
  12  12  -1 -1.0814  1.7295   2
  12  12   1 0.19975 2.11554   2
 -12  12   1 0.72363 1.47624   1
 -12 -12  -1 3.73680 1.73430   3
 -13   0  -1 283.884   7.043   1
   0  13  -1 284.770   6.875   1
  13   0  -1 287.103   7.501   3
   0  13   1 287.228   8.234   2
 -13   0   1 285.743   6.825   1
  13   0  -1 284.732   7.575   2
  13   0   1 285.434   7.462   3
   0 -13   1 278.977   7.540   3
  13   0   1 282.430   7.490   2
   0 -13  -1 285.215   7.044   1
   0 -13  -1 285.833   7.319   3
   0  13  -1 283.220   7.857   2
  13   1   1 8.04798 1.56635   2
  13  -1  -1 8.50827 1.39817   2
   1  13  -1 8.20429 1.27407   1
  13  -1  -1 10.8360  1.6824   3
   1 -13   1 9.43056 1.76478   3
  13   1   1 4.53937 1.42736   3
  -1 -13  -1 5.74269 1.14480   1
  -1  13   1 8.71055 1.95286   2
   1  13  -1 6.48874 1.69960   2
 -13  -1   1 7.84959 1.24126   1
  -1 -13  -1 8.77218 1.66672   3
 -13   1  -1 7.31380 1.44997   1
  13   1  -1 8.26402 1.52852   3
  13  -1   1 7.88966 1.58196   3
  13   1  -1 7.31793 1.48574   2
  -1 -13   1 6.91387 1.70561   3
  -1  13  -1 10.0321  1.4133   1
   1  13   1 6.24480 1.95128   2
  -1  13  -1 7.93986 1.63484   2
 -13   1   1 7.27686 1.29143   1
  13  -1   1 8.14199 1.36377   2
   1 -13  -1 4.10165 1.11563   1
 -13  -1  -1 12.0102  1.5152   1
   1 -13  -1 8.89420 1.62790   3
 -13   2  -1 27.1658  2.4062   1
  13  -2  -1 25.0261  2.0321   2
  13   2   1 33.8558  2.8048   2
   2  13  -1 26.7939  1.8643   1
   2  13  -1 23.3691  2.4170   2
  -2 -13  -1 25.5321  2.3163   3
  -2  13   1 23.1462  2.4640   2
  13   2   1 22.7410  2.2330   3
   2 -13   1 22.1712  2.2989   3
 -13  -2   1 28.7310  1.8494   1
  -2 -13  -1 24.8863  1.8397   1
  13  -2  -1 28.1924  2.2921   3
  -2 -13   1 27.9236  2.5184   3
   2  13   1 27.7387  2.8590   2
  -2  13  -1 26.9962  2.2167   1
   2 -13  -1 26.2090  2.0732   1
  13   2  -1 26.9850  2.3669   2
  13   2  -1 27.0175  2.3277   3
  13  -2   1 28.9510  1.9861   2
   2 -13  -1 24.6187  2.2555   3
 -13  -2  -1 29.3126  2.0492   1
  13  -2   1 24.9324  2.2805   3
  -2  13  -1 22.3930  2.0803   2
 -13   2   1 24.0918  2.1209   1
  13  -3  -1 49.2239  2.7932   3
  13  -3  -1 53.4452  2.4403   2
 -13   3  -1 49.9116  2.9116   1
  -3 -13  -1 50.4155  2.3211   1
   3 -13   1 47.2363  2.9798   3
  13   3   1 52.3721  2.9210   3
  -3 -13  -1 48.7489  2.8369   3
   3  13  -1 51.5701  3.4530   2
  -3  13   1 48.9947  3.4313   2
  13   3   1 48.5767  3.2255   2
   3  13  -1 51.0921  2.1521   1
 -13  -3   1 49.0440  2.2178   1
   3  13   1 43.6262  3.7497   2
   3 -13  -1 48.8196  2.6672   1
  13  -3   1 45.0937  2.1760   2
 -13  -3  -1 47.8358  2.4663   1
  13  -3   1 51.4788  2.7909   3
   3 -13  -1 52.3320  2.9525   3
  -3  13  -1 49.9881  2.7872   1
  -3 -13   1 47.7896  3.0491   3
  13   3  -1 49.3788  3.0801   2
  13   3  -1 46.6334  2.8864   3
  -3  13  -1 49.9128  2.8809   2
 -13   3   1 52.9202  2.7258   1
   4  13  -1 45.4201  1.9577   1
  -4 -13  -1 42.8393  2.0685   1
  -4  13   1 43.2094  3.1679   2
  13   4   1 41.6498  3.2325   2
  13   4   1 45.1848  2.8144   3
   4 -13   1 42.6062  2.8680   3
  13  -4  -1 40.4729  2.6571   3
  13  -4  -1 41.3541  2.1966   2
 -13  -4   1 42.9652  1.9816   1
 -13   4  -1 41.6429  2.7832   1
   4  13  -1 46.2108  3.4038   2
 -13  -4   1 37.7744  2.7229   3
  -4 -13  -1 43.3604  2.8886   3
   4  13   1 45.3025  3.8291   2
 -13   4   1 40.8701  2.6380   1
   4 -13  -1 45.4627  2.8394   3
  13   4  -1 44.6895  2.9098   2
  13  -4   1 38.1230  2.7139   3
  -4  13  -1 41.2118  2.5278   2
 -13  -4  -1 41.1964  2.2441   1
   4 -13  -1 40.0445  2.5793   1
  -4  13  -1 39.8772  2.7028   1
  -4 -13   1 44.9460  2.9974   3
  13  -4   1 40.5879  1.8649   2
  13   4  -1 40.4169  2.6459   3
  -5 -13  -1 47.0171  2.8963   3
  13   5   1 44.0880  2.8617   3
 -13   5  -1 45.5773  2.7927   1
  13  -5  -1 43.3703  2.7739   3
 -13  -5   1 42.4540  1.8562   1
  -5 -13  -1 47.0357  2.0430   1
   5  13  -1 48.5719  3.6146   2
  13   5   1 49.8532  3.2725   2
  13  -5  -1 46.9298  2.1894   2
   5 -13   1 44.8681  2.9843   3
   5  13  -1 44.4805  1.8804   1
  -5  13   1 48.0331  3.1391   2
 -13  -5   1 37.8954  2.7901   3
 -13  -5  -1 43.4531  2.1405   1
  -5 -13   1 50.9703  3.1862   3
  -5  13  -1 46.8325  2.4900   2
 -13   5   1 47.2405  2.8490   1
   5 -13  -1 46.7220  2.7675   3
  13  -5   1 47.4224  1.7824   2
   5 -13  -1 47.1611  2.8039   1
  13  -5   1 49.7003  2.9590   3
   5  13   1 55.5262  4.0744   2
  -5  13  -1 42.6586  2.8713   1
  13   5  -1 45.2071  3.2816   2
   6  13  -1 11.1305  0.9923   1
  -6  13   1 11.6887  1.8288   2
 -13   6  -1 8.24369 1.68927   1
  13  -6  -1 10.6670  1.2452   2
 -13  -6   1 9.00769 1.89023   3
  -6 -13  -1 10.3389  1.0813   1
 -13  -6   1 9.78717 0.89106   1
  13   6   1 8.44313 2.10054   2
  -6 -13  -1 5.59730 1.69216   3
  13  -6  -1 11.5987  1.7790   3
   6 -13   1 9.57196 1.84178   3
   6  13  -1 10.4929  2.2629   2
  -6 -13   1 11.0606  2.0307   3
   6 -13  -1 8.04582 1.66307   1
   6 -13  -1 9.31460 1.72994   3
   6  13   1 7.46827 2.34610   2
  -6  13  -1 13.1969  1.3881   2
  13  -6   1 11.0791  1.8005   3
 -13  -6  -1 6.47538 1.65803   3
 -13   6   1 7.50967 1.53800   1
  13   6  -1 11.3788  2.1752   2
  -6  13  -1 9.01501 1.64589   1
  13  -6   1 10.1902  0.8126   2
 -13  -6  -1 9.18259 1.15604   1
 -13  -7   1 67.4500  3.6073   3
  -7 -13  -1 75.1554  3.6088   3
 -13   7  -1 77.5585  3.6075   1
  -7 -13  -1 75.5849  2.4122   1
   7  13  -1 79.2933  4.3048   2
  13   7   1 71.0524  4.2553   2
  -7  13   1 76.7818  3.4937   2
   7 -13   1 64.2102  3.5146   3
  13  -7  -1 68.6691  3.4129   3
 -13  -7  -1 76.2886  2.4634   1
   7  13   1 64.7780  4.6052   2
  -7  13  -1 74.4311  3.6882   1
  13  -7   1 64.3252  3.4237   3
  -7  13  -1 73.9637  2.6307   2
   7 -13  -1 68.5239  3.7002   1
  -7 -13   1 65.6938  3.6507   3
 -13   7   1 73.3760  2.6765   2
 -13   7   1 65.7651  3.3380   1
 -13  -7  -1 67.8151  3.4870   3
   7 -13  -1 70.4426  3.3596   3
  13   7  -1 75.6772  4.2398   2
  -8  13   1 6.58698 1.64057   2
  -8 -13  -1 6.80876 1.79810   3
 -13   8  -1 7.33699 1.75328   1
   8  13  -1 5.64048 2.02258   2
  -8 -13  -1 8.16386 0.91306   1
   8 -13   1 6.41132 1.72118   3
  13  -8  -1 6.17411 1.57793   3
  13   8   1 7.41816 2.22651   2
 -13  -8   1 3.48663 1.68313   3
  -8  13   1 4.18411 1.51553   1
  13   8  -1 8.20428 2.16448   2
  13  -8   1 6.88619 1.71228   3
 -13   8   1 6.49371 1.68890   1
 -13  -8  -1 6.32868 1.75774   3
   8 -13  -1 5.47643 1.61601   3
   8  13   1 4.22126 2.33872   2
 -13  -8  -1 6.82220 0.90594   1
  -8  13  -1 6.72076 1.75456   1
 -13   8   1 7.27107 1.07155   2
  -8 -13   1 7.41159 1.93969   3
  13   9   1 42.9332  3.8725   2
 -13   9  -1 42.7307  3.0456   1
 -13  -9   1 42.8063  3.1809   3
   9  13  -1 49.1665  4.0611   2
   9 -13   1 39.8432  2.9909   3
  -9  13   1 43.8550  2.9967   1
  -9  13   1 41.0330  2.8634   2
  13  -9  -1 43.7879  2.9364   3
  -9 -13  -1 45.6410  3.0950   3
 -13   9   1 47.2257  3.0590   1
  13  -9   1 53.2260  3.2186   3
   9  13   1 40.9004  3.7220   2
  13   9  -1 41.4578  3.6780   2
   9 -13  -1 41.5785  2.8375   3
  -9  13  -1 36.7270  2.9232   1
 -13  -9  -1 43.4953  3.0620   3
  -9 -13   1 45.5727  3.2956   3
 -10  13   1 15.2099  2.0841   1
 -13  10  -1 12.1212  2.0461   1
  13 -10  -1 14.4429  2.1346   3
  10  13  -1 13.9469  2.5366   2
  10 -13   1 10.1371  2.0092   3
 -10 -13  -1 13.3493  2.2874   3
  13  10   1 17.0276  2.8152   2
 -13 -10   1 13.1917  2.2793   3
 -13  10   1 11.7081  1.9401   1
 -13 -10  -1 15.6799  2.2439   3
 -10 -13   1 12.5889  2.2635   3
  10 -13  -1 13.2645  2.0411   3
  13 -10   1 13.7815  2.1262   3
  13  10  -1 17.1105  2.7199   2
  10  13   1 14.4173  2.8551   2
 -10  13  -1 12.9896  2.0308   1
  11  13  -1 57.0929  4.3212   2
  13  11   1 53.8298  4.3565   2
  11 -13   1 46.3391  3.2296   3
 -13  11  -1 45.9276  3.2347   1
 -11  13   1 49.2301  3.4394   1
 -11 -13  -1 46.1177  3.3237   3
 -13 -11   1 44.9924  3.4037   3
  13 -11  -1 49.7032  3.1578   3
  11 -13  -1 45.9278  3.2004   3
 -11  13  -1 50.9942  3.5672   1
  13  11  -1 46.9443  4.0676   2
 -13  11   1 44.1279  3.3741   1
 -13 -11  -1 49.8877  3.4821   3
  11  13   1 44.7316  3.9636   2
 -11 -13   1 44.2941  3.4645   3
  13 -11   1 47.2754  3.2399   3
  12  13  -1 2.29981 2.02874   2
  12 -13   1 4.93246 1.76483   3
  13 -12  -1 3.90413 1.60589   3
 -12 -13  -1 6.85124 1.97742   3
 -12  13   1 1.55257 1.49387   1
 -13  12  -1 2.48742 1.68549   1
  13  12   1 2.60826 2.34970   2
 -13 -12   1 1.96293 1.82817   3
  12  13   1 1.63894 2.28647   2
  12 -13  -1 2.61130 1.51444   3
 -13 -12  -1 3.64617 1.82027   3
 -13  12   1 1.37196 1.51857   1
 -12  13  -1 1.57096 1.55905   1
  13 -12   1 1.83991 1.52301   3
 -12 -13   1 0.74623 1.77082   3
  13  12  -1 0.93456 1.87459   2
  13  13   1 6.37066 2.44185   2
 -13  13  -1 6.17971 1.93753   1
 -13 -13  -1 8.30123 2.12346   3
 -13  13   1 5.59979 1.86059   1
  13  13  -1 5.69980 2.53552   2
  13 -13   1 8.74208 2.07357   3
 -13 -13   1 6.04281 2.13523   3
  13 -13  -1 6.13190 1.78325   3
  14   0   1 38.3359  2.7642   3
  14   0   1 35.8947  2.6027   2
   0 -14  -1 39.7011  2.6902   3
  14   0  -1 38.5137  2.5389   2
  14   0  -1 35.2732  2.6301   3
   0 -14   1 40.6442  2.8975   3
   0  14  -1 36.1973  2.4284   1
 -14   0  -1 36.9824  2.5259   1
   0 -14  -1 39.4701  2.4239   1
 -14   0   1 34.7875  2.2502   1
   0  14  -1 35.3428  3.1220   2
   0  14   1 33.0592  2.9905   2
  14   1   1 89.7151  3.9093   3
  14   1   1 93.4605  3.9492   2
  14  -1  -1 93.1308  3.6490   2
  14  -1  -1 91.2607  3.8665   3
   1  14  -1 84.1615  4.2681   2
 -14  -1   1 92.5958  3.2829   1
  -1 -14  -1 97.5417  3.8623   3
  -1  14   1 90.6446  4.3636   2
 -14   1  -1 84.5448  3.5863   1
  -1 -14  -1 89.0128  3.3676   1
   1 -14   1 90.0959  4.0156   3
   1  14  -1 87.2342  3.2602   1
  -1 -14   1 89.1225  4.0134   3
  -1  14  -1 90.9632  3.4812   1
  -1  14  -1 88.2642  4.0383   2
 -14   1   1 92.7989  3.4221   1
   1 -14  -1 90.8232  3.4523   1
 -14  -1  -1 99.3287  3.5473   1
  14  -1   1 94.2331  3.9872   3
  14   1  -1 94.0342  3.9187   3
  14  -1   1 91.1876  3.4909   2
  14   1  -1 95.2064  3.9681   2
   1  14   1 94.7506  4.6861   2
   1 -14  -1 95.6450  3.8156   3
  14   2   1 11.0769  1.8182   3
  -2  14   1 10.6502  2.2172   2
  -2 -14  -1 12.5895  1.4568   1
  -2 -14  -1 14.6340  2.0483   3
 -14   2  -1 16.1116  1.8997   1
  14  -2  -1 12.8848  1.8782   3
  14  -2  -1 14.1683  1.6414   2
 -14  -2   1 16.0714  1.5270   1
  14   2   1 12.4450  1.9770   2
   2 -14   1 13.7418  2.0563   3
   2  14  -1 12.2451  2.0729   2
   2  14  -1 15.0929  1.4934   1
  -2  14  -1 12.0224  1.6935   1
 -14   2   1 13.9768  1.6881   1
  -2  14  -1 13.7339  1.8610   2
   2 -14  -1 13.4089  1.9531   3
  14   2  -1 14.0319  1.9422   2
   2 -14  -1 12.5217  1.6838   1
  14   2  -1 14.6736  1.9474   3
   2  14   1 17.1815  2.6065   2
  -2 -14   1 15.0277  2.1201   3
 -14  -2  -1 17.7050  1.7327   1
  14  -2   1 13.8761  1.5173   2
  14  -2   1 12.7192  1.7932   3
  -3 -14  -1 16.0142  2.0744   3
   3  14  -1 15.9832  2.3107   2
 -14  -3   1 16.7220  1.4618   1
   3  14  -1 16.5252  1.4921   1
   3 -14   1 12.7591  2.1055   3
  -3 -14  -1 14.5888  1.4809   1
  14   3   1 15.7969  2.0534   3
  14  -3  -1 17.5392  2.1224   3
  14  -3  -1 17.3535  1.6704   2
  -3  14   1 18.1375  2.2626   2
  14   3   1 17.2009  2.2331   2
 -14   3  -1 18.5819  1.9716   1
   3 -14  -1 12.1014  1.8566   3
   3  14   1 16.2698  2.6071   2
 -14   3   1 14.7878  1.7094   1
 -14  -3  -1 13.3116  1.5904   1
  14   3  -1 16.4600  2.1064   2
  14  -3   1 17.5293  1.5075   2
  14  -3   1 14.7124  1.9978   3
   3 -14  -1 14.8868  1.8274   1
  -3  14  -1 17.1725  1.9367   2
  -3 -14   1 15.7142  2.2389   3
  -3  14  -1 16.4444  1.9001   1
  14   3  -1 16.6713  2.1356   3
   4 -14   1 7.32982 1.79916   3
   4  14  -1 3.77820 1.85476   2
  -4 -14  -1 5.97131 1.10012   1
 -14   4  -1 7.14058 1.57348   1
  14   4   1 5.35045 1.57823   3
  -4 -14  -1 3.70263 1.69151   3
  14  -4  -1 7.03340 1.23176   2
  -4  14   1 6.81883 1.88139   2
 -14  -4   1 6.83669 1.14048   1
  14  -4  -1 4.80208 1.53098   3
   4  14  -1 6.72382 1.11485   1
  14   4   1 5.34590 1.83532   2
   4 -14  -1 6.16711 1.54128   3
 -14   4   1 6.25516 1.49659   1
   4  14   1 5.21812 2.04616   2
  -4 -14   1 2.65557 1.72949   3
  -4  14  -1 7.28628 1.60578   1
   4 -14  -1 5.89815 1.46532   1
  -4  14  -1 5.21829 1.42482   2
  14  -4   1 7.24095 1.64767   3
  14   4  -1 8.70769 1.87467   2
  14  -4   1 6.37092 1.04644   2
 -14  -4  -1 7.60497 1.30767   1
  14   4  -1 6.82672 1.66551   3
  -5 -14  -1 7.65097 1.76314   3
 -14  -5   1 3.30006 1.64578   3
  14  -5  -1 4.80482 1.09181   2
  -5  14   1 6.12356 1.89086   2
  14   5   1 4.06191 1.90763   2
 -14  -5   1 5.04151 1.01245   1
   5  14  -1 4.48717 2.01674   2
  14   5   1 5.38710 1.60880   3
  -5 -14  -1 4.14318 1.00787   1
 -14   5  -1 5.30675 1.65606   1
  14  -5  -1 6.06631 1.60904   3
   5  14  -1 6.64126 1.03123   1
   5 -14   1 3.84375 1.64848   3
  14  -5   1 5.61947 0.88634   2
   5 -14  -1 4.62920 1.44486   1
   5 -14  -1 6.39359 1.62592   3
 -14  -5  -1 5.44616 1.18397   1
  14  -5   1 2.54658 1.40103   3
   5  14   1 6.75256 2.13592   2
  -5  14  -1 6.48879 1.37491   2
  14   5  -1 7.48788 1.90122   2
 -14   5   1 6.25084 1.49878   1
  -5  14  -1 4.88294 1.57295   1
  -5 -14   1 4.95198 1.76359   3
  14   6   1 0.19070 1.89309   2
  -6  14   1 1.59450 1.70691   2
 -14   6  -1 2.82701 1.47299   1
  -6 -14  -1 3.42956 1.65485   3
  14  -6  -1 3.68641 1.01511   2
  14  -6  -1 1.82118 1.35247   3
   6  14  -1 2.00739 0.85033   1
 -14  -6   1 3.94472 1.66364   3
   6 -14   1 0.94899 1.43715   3
  -6 -14  -1 2.62841 0.88124   1
   6  14  -1 3.90303 2.05945   2
 -14  -6  -1 2.97632 0.97607   1
  -6  14  -1 0.69348 1.33462   1
   6 -14  -1 1.40111 1.43010   1
   6 -14  -1 1.47701 1.36915   3
 -14   6   1 3.11135 1.50102   1
 -14  -6  -1 0.54964 1.43889   3
   6  14   1 3.37057 2.23154   2
  -6  14  -1 0.88411 1.13083   2
  -6 -14   1 4.90690 1.83071   3
  14  -6   1 2.40378 1.42730   3
  14   6  -1 2.39653 1.80735   2
   7 -14   1 40.0965  3.0221   3
  14   7   1 39.6305  3.6692   2
  -7  14   1 45.7392  3.2449   2
   7  14  -1 47.6737  3.9609   2
  -7 -14  -1 46.0394  3.2452   3
 -14  -7   1 47.6899  3.2479   3
  -7  14   1 46.9106  2.9928   1
  -7 -14  -1 42.9627  1.9734   1
 -14   7  -1 40.8909  3.2348   1
  14  -7  -1 46.9189  2.9874   3
  -7  14  -1 45.5004  2.2611   2
  -7  14  -1 40.6834  3.1200   1
 -14  -7  -1 38.0866  2.8934   3
  14   7  -1 40.1876  3.5237   2
 -14   7   1 44.7160  2.1460   2
  14  -7   1 38.9726  2.9804   3
  -7 -14   1 45.5948  3.3131   3
 -14   7   1 41.1962  2.8470   1
 -14  -7  -1 45.3353  1.9679   1
   7 -14  -1 38.6387  2.9243   3
   7  14   1 44.5995  4.2125   2
   8 -14   1 -0.9521  1.3909   3
   8  14  -1 1.43554 1.99079   2
  -8 -14  -1 2.40962 1.58560   3
  -8  14   1 1.69527 1.38398   1
  14  -8  -1 -1.7950  1.1657   3
  -8  14   1 0.28784 1.46328   2
  14   8   1 0.55244 1.97813   2
 -14   8  -1 -1.0346  1.3884   1
 -14  -8   1 -0.8322  1.4815   3
  -8 -14  -1 0.29584 0.68308   1
 -14   8   1 2.80061 0.88023   2
  -8 -14   1 0.49335 1.68909   3
  14  -8   1 0.72327 1.38128   3
 -14  -8  -1 0.78286 1.56095   3
  -8  14  -1 2.89603 1.54271   1
 -14   8   1 0.19178 1.46880   1
   8  14   1 -1.6274  1.8406   2
   8 -14  -1 1.03549 1.42020   3
  14   8  -1 -0.4859  1.7963   2
  14   9   1 19.8735  2.9021   2
  14  -9  -1 21.4300  2.3857   3
   9  14  -1 21.8527  3.0612   2
  -9  14   1 21.1688  2.1089   2
   9 -14   1 21.6448  2.5461   3
  -9  14   1 22.8353  2.3925   1
 -14  -9   1 21.4033  2.5977   3
 -14   9  -1 21.9598  2.5364   1
  -9 -14  -1 19.9244  2.5214   3
 -14  -9  -1 20.4983  2.4543   3
 -14   9   1 24.8450  2.4405   1
  14   9  -1 21.0842  2.8810   2
  -9 -14   1 21.8594  2.6912   3
   9 -14  -1 20.3642  2.3055   3
   9  14   1 15.5215  2.7703   2
  -9  14  -1 17.2852  2.2491   1
  14  -9   1 19.0037  2.4161   3
 -14  10  -1 43.0694  3.4472   1
 -10 -14  -1 41.4819  3.1823   3
  14 -10  -1 46.6918  3.1321   3
  10  14  -1 47.7531  3.8938   2
 -10  14   1 40.6066  3.0455   1
  10 -14   1 43.2050  3.1745   3
  14  10   1 44.2259  4.0741   2
 -14 -10   1 40.2518  3.2617   3
  14 -10   1 39.4648  3.1059   3
 -10 -14   1 50.6141  3.5358   3
  10 -14  -1 48.9695  3.0967   3
  14  10  -1 45.4294  3.9404   2
 -10  14  -1 46.7355  3.2331   1
 -14 -10  -1 44.6019  3.2031   3
 -14  10   1 45.5978  3.1917   1
  10  14   1 49.7628  4.3610   2
 -11  14   1 13.8948  2.1574   1
 -14  11  -1 14.0649  2.2418   1
  14  11   1 12.5864  2.6385   2
  14 -11  -1 18.8916  2.4135   3
  11  14  -1 12.3357  2.8439   2
 -14 -11   1 14.8040  2.5173   3
  11 -14   1 15.0327  2.3241   3
 -11 -14  -1 17.3596  2.5100   3
  14 -11   1 14.2280  2.2483   3
  11  14   1 15.6343  2.8942   2
 -14  11   1 14.8168  2.2457   1
 -11  14  -1 15.4821  2.2667   1
  14  11  -1 13.1337  2.7159   2
 -11 -14   1 11.3949  2.3650   3
 -14 -11  -1 17.9992  2.4604   3
  11 -14  -1 13.9778  2.1584   3
  14 -12  -1 0.04806 1.44534   3
 -12 -14  -1 1.73201 1.76274   3
 -14 -12   1 3.59889 1.98894   3
 -12  14   1 0.96318 1.56805   1
 -14  12  -1 1.80889 1.82483   1
  12 -14   1 -0.2282  1.5132   3
  12  14  -1 1.16451 2.01210   2
  14  12   1 1.79234 2.10121   2
  12  14   1 3.17392 2.41072   2
 -12  14  -1 0.88541 1.59720   1
  14 -12   1 3.30561 1.63926   3
 -12 -14   1 2.60994 1.89924   3
 -14  12   1 2.83096 1.71575   1
 -14 -12  -1 1.50757 1.79439   3
  12 -14  -1 2.12943 1.59485   3
  14 -13  -1 16.8216  2.3668   3
  13  14  -1 12.7637  2.8909   2
 -13 -14  -1 15.6952  2.5910   3
 -13  14   1 14.9184  2.3302   1
 -14 -13   1 13.3153  2.5496   3
  14  13   1 12.4914  2.9782   2
 -14  13  -1 16.2599  2.5383   1
  13 -14   1 14.1320  2.3871   3
 -14  13   1 14.9906  2.3321   1
  14 -13   1 17.4900  2.4778   3
 -14 -13  -1 16.3720  2.7003   3
  13  14   1 13.4262  3.0848   2
  13 -14  -1 17.6509  2.3924   3
  14  13  -1 14.2973  2.8261   2
 -13  14  -1 12.6924  2.2601   1
 -13 -14   1 17.3737  2.7643   3
 -14  14  -1 4.84872 2.12137   1
 -14  14   1 5.45788 1.96243   1
  14 -14   1 1.97865 1.73132   3
 -14 -14  -1 1.71214 1.88339   3
  14 -14  -1 1.81546 1.73254   3
  14  14  -1 5.46302 2.41171   2
 -14 -14   1 3.17870 2.07625   3
  14  14   1 0.15985 2.27463   2
   0 -15   1 192.813   6.329   3
  15   0  -1 203.298   6.306   3
   0  15   1 196.858   6.842   2
   0 -15  -1 203.702   5.776   1
   0  15  -1 205.542   6.619   2
 -15   0  -1 205.593   5.830   1
  15   0   1 214.731   6.426   3
   0 -15  -1 205.025   6.211   3
 -15   0   1 209.632   5.587   1
  15   0   1 205.737   6.107   2
   0  15  -1 201.925   5.647   1
  15   0  -1 202.699   6.226   2
  15   1   1 2.14664 1.50277   2
  15  -1  -1 2.20480 1.29301   3
  15   1   1 0.64983 1.37103   3
   1 -15   1 1.43834 1.61333   3
 -15   1  -1 0.91538 1.38838   1
  -1  15   1 5.40305 2.01958   2
   1  15  -1 3.22751 1.68614   2
  15  -1  -1 3.44563 1.25887   2
   1  15  -1 2.20157 1.19200   1
 -15  -1   1 1.87831 1.13710   1
  -1 -15  -1 1.93888 1.54604   3
  -1 -15  -1 2.23449 1.16455   1
 -15  -1  -1 3.62920 1.45286   1
  15  -1   1 1.00452 1.27402   2
   1 -15  -1 3.27578 1.24624   1
  15   1  -1 1.77255 1.40657   3
   1  15   1 4.85816 2.11053   2
  -1 -15   1 1.32698 1.64356   3
 -15   1   1 2.48854 1.27683   1
   1 -15  -1 0.33723 1.52697   3
  15   1  -1 0.14158 1.27849   2
  15  -1   1 2.55036 1.46027   3
  -1  15  -1 2.20597 1.27316   1
  -1  15  -1 2.41842 1.51336   2
   2 -15   1 34.7214  2.9040   3
  15  -2  -1 38.6297  2.8230   3
  -2 -15  -1 37.7615  2.3971   1
   2  15  -1 35.1674  3.2243   2
 -15   2  -1 35.9224  2.7895   1
  -2 -15  -1 33.7599  2.9191   3
  15  -2  -1 34.5319  2.5322   2
  15   2   1 32.1485  2.7300   3
  15   2   1 33.7876  3.0540   2
  -2  15   1 33.0018  2.9953   2
 -15  -2   1 32.7022  2.2314   1
   2  15  -1 37.5948  2.2634   1
  15  -2   1 39.5119  2.3679   2
  15   2  -1 40.2593  2.8176   3
  -2 -15   1 36.6143  3.0180   3
  15   2  -1 31.6334  2.7419   2
  15  -2   1 32.5971  2.8147   3
   2  15   1 33.2267  3.1599   2
 -15  -2  -1 38.1798  2.5963   1
  -2  15  -1 36.9263  2.6121   1
 -15   2   1 39.2099  2.6053   1
   2 -15  -1 35.2361  2.6665   1
  -2  15  -1 34.3479  2.8826   2
   2 -15  -1 35.4178  2.8753   3
  -3 -15  -1 43.1333  2.9782   3
 -15   3  -1 45.2889  3.0491   1
  15   3   1 40.9688  2.9421   3
  15   3   1 41.9870  3.1536   2
  15  -3  -1 43.2453  2.9072   3
 -15  -3   1 40.4234  2.3594   1
  -3 -15  -1 42.4431  2.3914   1
  -3  15   1 47.8759  3.6225   2
   3  15  -1 43.8544  2.2474   1
   3 -15   1 42.1721  3.0636   3
   3  15  -1 45.4177  3.5267   2
  15  -3  -1 41.3218  2.4073   2
   3 -15  -1 41.1702  2.9825   3
  15   3  -1 41.5222  3.1229   2
  -3 -15   1 46.5373  3.2211   3
   3 -15  -1 38.1741  2.8678   1
   3  15   1 42.6323  3.8643   2
 -15   3   1 42.4342  2.7903   1
 -15  -3  -1 37.5325  2.4903   1
  15   3  -1 45.3423  3.0251   3
  -3  15  -1 41.5567  2.7998   1
  -3  15  -1 41.5698  3.0007   2
  15  -3   1 43.1946  2.2958   2
  15  -3   1 45.6398  3.0760   3
 -15   4  -1 48.3727  3.2180   1
   4  15  -1 43.0342  3.3722   2
  15  -4  -1 44.3584  2.4723   2
   4  15  -1 51.7421  2.3109   1
   4 -15   1 43.5686  3.0903   3
  -4  15   1 41.7818  3.4489   2
 -15  -4   1 42.6580  2.2827   1
  -4 -15  -1 47.3152  2.3776   1
  15  -4  -1 46.0161  3.0252   3
  -4 -15  -1 45.2501  3.2253   3
  15   4   1 45.7407  3.4192   2
  15   4   1 49.4912  3.1420   3
 -15   4   1 42.5156  2.9323   1
 -15  -4  -1 43.6168  2.4324   1
  -4  15  -1 47.8724  2.8012   2
  15  -4   1 46.6598  2.1634   2
  15   4  -1 49.1349  3.3568   2
  -4  15  -1 49.5331  2.8676   1
   4  15   1 45.7080  4.0177   2
  15   4  -1 45.1041  3.1444   3
  -4 -15   1 43.0635  3.2322   3
  15  -4   1 43.3958  3.0665   3
   4 -15  -1 49.6498  2.9923   1
   4 -15  -1 45.4058  3.0927   3
   5 -15   1 18.3078  2.3742   3
  15   5   1 27.4982  2.9027   2
  -5  15   1 26.0202  2.5338   2
  15  -5  -1 22.3911  1.8335   2
 -15  -5   1 21.8150  1.7557   1
  15  -5  -1 24.5106  2.4814   3
 -15   5  -1 24.0872  2.4577   1
  -5 -15  -1 21.7880  1.8852   1
   5  15  -1 23.7150  1.7308   1
  -5 -15  -1 26.2905  2.6023   3
  15   5   1 21.9477  2.4718   3
   5  15  -1 23.4830  2.9019   2
 -15  -5   1 20.3112  2.4944   3
  -5 -15   1 25.3991  2.7427   3
 -15   5   1 21.6932  2.2567   1
  -5  15  -1 23.1736  2.0211   2
  15  -5   1 22.7897  1.5729   2
   5 -15  -1 25.2342  2.4570   3
  15  -5   1 22.4406  2.4809   3
   5 -15  -1 21.3568  2.3480   1
 -15  -5  -1 25.7487  1.9846   1
  15   5  -1 24.2875  2.6029   2
  -5  15  -1 23.2512  2.2568   1
   5  15   1 27.4840  3.2633   2
   6  15  -1 20.9196  2.8639   2
 -15  -6   1 16.8728  2.3739   3
  15  -6  -1 24.1251  2.5182   3
  15  -6  -1 19.6579  1.7661   2
  15   6   1 23.5468  2.8770   2
  -6  15   1 20.7183  2.3912   2
  -6  15   1 22.1558  2.3535   1
  -6 -15  -1 19.1952  1.5260   1
   6 -15   1 22.9112  2.5958   3
  -6 -15  -1 21.4229  2.5357   3
 -15   6  -1 20.3917  2.3769   1
  -6 -15   1 22.1073  2.6426   3
  15   6  -1 22.6887  2.7033   2
   6  15   1 22.9089  3.1926   2
   6 -15  -1 20.2737  2.2253   1
  -6  15  -1 22.4499  2.2652   1
   6 -15  -1 20.7564  2.3257   3
 -15   6   1 21.2447  2.2834   1
  -6  15  -1 22.6852  2.1379   2
 -15  -6  -1 21.3023  1.7207   1
 -15  -6  -1 22.1164  2.4654   3
  15  -6   1 19.4133  2.3764   3
 -15  -7   1 83.2827  4.1562   3
  -7  15   1 81.9209  3.9146   2
  -7 -15  -1 87.2829  2.8361   1
 -15   7  -1 85.0924  4.1387   1
  -7  15   1 76.9184  3.7839   1
   7  15  -1 78.4478  4.5659   2
  15   7   1 83.0526  4.7234   2
  -7 -15  -1 88.0687  4.2601   3
  15  -7  -1 80.7703  3.9725   3
   7 -15   1 82.7790  4.0929   3
  15  -7   1 89.9267  4.1588   3
   7  15   1 89.8143  5.1858   2
 -15   7   1 92.9654  3.0773   2
  15   7  -1 87.2422  4.6300   2
  -7  15  -1 91.6020  4.1628   1
   7 -15  -1 81.7884  3.8313   3
 -15   7   1 80.3583  3.9489   1
  -7 -15   1 87.2208  4.3034   3
 -15  -7  -1 84.5387  4.0514   3
 -15  -8   1 17.8103  2.4789   3
   8 -15   1 22.4043  2.6129   3
   8  15  -1 14.9283  2.6613   2
  15   8   1 21.8486  2.9100   2
  15  -8  -1 20.7557  2.4540   3
  -8  15   1 20.2546  2.2123   2
  -8 -15  -1 17.9273  2.4598   3
 -15   8  -1 18.6711  2.4509   1
  -8  15   1 20.0409  2.3010   1
   8  15   1 27.4025  3.3611   2
  15   8  -1 21.3644  2.8738   2
  -8  15  -1 17.6824  2.2620   1
  -8 -15   1 23.9292  2.8254   3
 -15   8   1 22.1889  2.4974   1
   8 -15  -1 17.4716  2.2836   3
 -15  -8  -1 18.6426  2.4609   3
  15  -8   1 20.4875  2.4993   3
 -15  -9   1 32.7132  3.1163   3
  15  -9  -1 36.3966  3.0563   3
   9  15  -1 31.4762  3.5468   2
 -15   9  -1 23.5617  2.6284   1
  -9  15   1 35.4516  3.0274   1
  -9 -15  -1 33.7392  3.0891   3
   9 -15   1 34.9155  3.0049   3
  15   9   1 27.8716  3.2741   2
  15   9  -1 32.1069  3.3934   2
  -9 -15   1 30.9102  3.1561   3
 -15   9   1 35.7022  2.9340   1
  15  -9   1 36.1463  3.0231   3
   9  15   1 36.8669  3.7830   2
  -9  15  -1 30.0385  2.8070   1
   9 -15  -1 35.1593  2.7741   3
 -15  -9  -1 28.2971  2.9111   3
  15 -10  -1 21.8505  2.5999   3
  15  10   1 23.5338  3.2858   2
 -10  15   1 32.2937  2.9173   1
 -10 -15  -1 25.6196  2.8580   3
  10 -15   1 24.2779  2.7143   3
 -15 -10   1 21.3259  2.7830   3
  10  15  -1 21.0811  3.2007   2
 -15  10  -1 25.1243  2.6940   1
 -10  15  -1 24.1880  2.6763   1
 -15 -10  -1 25.8337  2.8417   3
 -10 -15   1 31.0212  3.2052   3
  15  10  -1 26.6298  3.2781   2
  10  15   1 22.0178  3.1893   2
  15 -10   1 24.2069  2.7178   3
 -15  10   1 21.8405  2.4956   1
  10 -15  -1 25.7997  2.6252   3
  11 -15   1 12.7585  2.3094   3
 -11 -15  -1 14.1514  2.4701   3
  15  11   1 13.6913  2.7490   2
 -11  15   1 13.1158  2.1514   1
 -15  11  -1 12.2774  2.3104   1
  11  15  -1 12.1233  2.8023   2
 -15 -11   1 13.6495  2.4606   3
  15 -11  -1 11.2643  2.0746   3
  15 -11   1 12.1509  2.2666   3
  11  15   1 11.6908  2.7405   2
 -15 -11  -1 9.45323 2.30623   3
 -11  15  -1 16.4534  2.4140   1
 -11 -15   1 12.5563  2.4802   3
 -15  11   1 10.4547  2.0256   1
  15  11  -1 11.3557  2.6699   2
  11 -15  -1 13.2106  2.1182   3
 -15 -12   1 31.2611  3.3392   3
  15 -12  -1 40.0308  3.2479   3
 -12  15   1 36.2373  3.1395   1
  12 -15   1 31.2171  3.0971   3
  12  15  -1 41.3715  3.8734   2
 -15  12  -1 38.6455  3.3536   1
  15  12   1 35.7976  3.8460   2
 -12 -15  -1 35.0322  3.3944   3
 -15 -12  -1 32.5601  3.2752   3
  15  12  -1 34.4807  3.8589   2
  12  15   1 32.5015  3.8968   2
 -15  12   1 36.8148  3.1315   1
  12 -15  -1 33.5187  3.0847   3
 -12 -15   1 30.7174  3.3254   3
 -12  15  -1 31.7398  3.1297   1
  15 -12   1 30.3728  3.1062   3
 -15  13  -1 26.4904  2.9518   1
 -15 -13   1 25.4372  3.1029   3
 -13 -15  -1 31.7480  3.4037   3
  15  13   1 25.9030  3.4770   2
  13  15  -1 26.3106  3.6406   2
 -13  15   1 24.4617  2.8419   1
  15 -13  -1 26.6719  2.8501   3
  13 -15   1 23.8656  2.8659   3
 -15 -13  -1 24.6674  2.9686   3
 -15  13   1 30.3508  3.1033   1
  13  15   1 30.3210  3.8595   2
 -13 -15   1 24.3315  3.1295   3
  13 -15  -1 25.9086  2.8781   3
  15  13  -1 23.0648  3.3424   2
  15 -13   1 22.5149  2.7670   3
 -13  15  -1 26.0667  2.9868   1
  15  14   1 48.9616  4.7730   2
 -14  15   1 49.1553  3.6582   1
  14 -15   1 45.2826  3.5589   3
  15 -14  -1 62.2261  3.7720   3
 -14 -15  -1 47.9422  3.7690   3
  14  15  -1 50.1227  4.3354   2
 -15 -14   1 51.4968  3.9939   3
 -15  14  -1 52.7073  3.8388   1
  14 -15  -1 51.5754  3.6638   3
  15 -14   1 49.7600  3.6436   3
  15  14  -1 38.8136  4.2430   2
 -14 -15   1 46.3594  3.9264   3
 -14  15  -1 51.1598  3.8142   1
  14  15   1 40.0988  4.3987   2
 -15  14   1 51.9031  3.7079   1
 -15 -14  -1 50.7833  3.9323   3
  15  15  -1 11.9343  3.0633   2
 -15 -15  -1 12.7422  2.7404   3
  15 -15  -1 13.4893  2.4199   3
  15 -15   1 14.8112  2.4997   3
  15  15   1 16.5423  3.3286   2
 -15  15  -1 15.9986  2.6601   1
 -15  15   1 13.5634  2.4677   1
 -15 -15   1 11.7364  2.7298   3
  16   0   1 20.6561  2.4185   3
   0  16  -1 20.7465  1.9899   1
   0  16  -1 18.9283  2.4382   2
  16   0   1 22.9171  2.3069   2
  16   0  -1 22.0788  2.1773   2
   0 -16  -1 18.8595  1.9725   1
   0  16   1 18.5981  2.6693   2
  16   0  -1 21.2635  2.4543   3
   0 -16  -1 16.4272  2.2241   3
 -16   0  -1 22.4754  2.1911   1
 -16   0   1 20.0262  1.9761   1
   0 -16   1 22.4982  2.5421   3
  -1 -16  -1 40.8819  2.9675   3
  16  -1  -1 47.9748  2.8722   2
  16   1   1 42.5941  3.0679   2
  -1 -16  -1 38.2935  2.5537   1
 -16   1  -1 44.3856  2.9671   1
 -16  -1   1 43.2195  2.6491   1
  -1  16   1 42.5493  3.6406   2
   1  16  -1 45.2327  3.3613   2
   1 -16   1 36.7997  3.1195   3
  16   1   1 41.8594  3.0994   3
  16  -1  -1 46.5657  3.1592   3
   1  16  -1 47.6156  2.6857   1
 -16  -1  -1 38.3057  2.8872   1
   1 -16  -1 37.4232  3.0499   3
  -1  16  -1 46.1149  3.3245   2
  16  -1   1 43.0826  2.6655   2
  -1 -16   1 43.0073  3.2251   3
   1 -16  -1 42.7379  2.8514   1
   1  16   1 45.5003  3.8208   2
  16   1  -1 39.8362  2.8632   2
  16   1  -1 45.3231  3.1332   3
 -16   1   1 40.8850  2.7094   1
  -1  16  -1 41.9234  2.6890   1
  16  -1   1 38.0942  2.9637   3
 -16   2  -1 22.4473  2.2584   1
  16  -2  -1 22.1632  2.5030   3
  16  -2  -1 25.1324  2.2985   2
  16   2   1 19.2818  2.3760   2
  -2 -16  -1 19.4590  2.3529   3
  -2  16   1 18.3902  2.5473   2
  16   2   1 18.3479  2.3265   3
   2  16  -1 17.8896  2.4685   2
  -2 -16  -1 19.3563  1.8371   1
 -16  -2   1 20.0687  1.8211   1
   2  16  -1 19.0176  1.7906   1
   2 -16   1 21.8184  2.5751   3
   2 -16  -1 18.4055  2.0651   1
  -2 -16   1 23.8357  2.7225   3
   2 -16  -1 15.8827  2.1719   3
   2  16   1 21.5100  2.8803   2
  16   2  -1 19.0549  2.3530   2
  16  -2   1 16.9177  2.3486   3
 -16  -2  -1 21.1784  2.0298   1
  -2  16  -1 21.9434  2.1725   1
  16   2  -1 22.0166  2.4890   3
 -16   2   1 16.6378  1.9284   1
  16  -2   1 18.9332  1.8718   2
  -2  16  -1 18.5027  2.2219   2
  -3  16   1 97.5926  4.7340   2
   3  16  -1 95.1946  4.7774   2
  16   3   1 105.464   4.451   3
   3  16  -1 107.464   3.460   1
  -3 -16  -1 100.646   4.459   3
  16  -3  -1 101.139   4.318   3
   3 -16   1 93.0232  4.3745   3
  16  -3  -1 98.8595  3.7134   2
  -3 -16  -1 99.0072  3.5995   1
  16   3   1 93.8646  4.4159   2
 -16   3  -1 94.3266  4.1457   1
 -16  -3   1 100.038   3.459   1
 -16   3   1 91.9687  3.8825   1
   3  16   1 99.7970  5.1797   2
  -3 -16   1 94.1588  4.4912   3
  -3  16  -1 98.9114  4.1199   2
  16   3  -1 90.8395  4.3472   2
  16  -3   1 98.3466  4.3713   3
   3 -16  -1 97.5624  4.1834   1
  16   3  -1 92.5014  4.3340   3
   3 -16  -1 94.4591  4.2440   3
  16  -3   1 94.1762  3.4440   2
  -3  16  -1 101.443   4.048   1
 -16  -3  -1 102.185   3.733   1
   4  16  -1 65.3930  2.6849   1
   4 -16   1 59.5606  3.6013   3
  16  -4  -1 65.6215  2.9778   2
  -4 -16  -1 64.6885  2.8292   1
   4  16  -1 63.2230  4.2000   2
  16   4   1 62.6966  3.6030   3
  16   4   1 58.6392  3.8092   2
  16  -4  -1 65.7903  3.6347   3
 -16  -4   1 55.2174  3.5027   3
 -16  -4   1 61.7119  2.6105   1
  -4  16   1 66.0373  3.9406   2
  -4 -16  -1 64.9558  3.6528   3
 -16   4  -1 75.3752  3.7549   1
  -4 -16   1 65.4186  3.8456   3
   4 -16  -1 59.8196  3.3444   1
   4  16   1 68.7809  4.6791   2
 -16   4   1 55.2754  3.2705   1
   4 -16  -1 67.3231  3.6514   3
  16   4  -1 60.9880  3.4452   3
  16   4  -1 64.3465  3.8021   2
  -4  16  -1 65.0024  3.4796   1
  16  -4   1 65.4180  3.6563   3
  -4  16  -1 64.1672  3.3812   2
  16  -4   1 66.8322  2.6655   2
 -16  -4  -1 63.6046  2.9745   1
 -16   5  -1 6.20053 1.84459   1
  -5  16   1 6.30737 1.73446   1
  -5  16   1 4.87940 1.89312   2
  -5 -16  -1 5.46961 1.10903   1
  -5 -16  -1 6.41131 1.90874   3
   5  16  -1 6.46758 1.17109   1
   5  16  -1 4.67418 2.15921   2
 -16  -5   1 7.18448 1.95779   3
  16  -5  -1 6.90902 1.78718   3
  16   5   1 2.99527 2.01617   2
  16  -5  -1 4.07796 1.19810   2
   5 -16   1 8.43405 2.06865   3
  16   5   1 6.00538 1.81241   3
 -16  -5  -1 4.23157 1.25596   1
  -5  16  -1 8.75089 1.81757   1
  16  -5   1 5.36887 1.62625   3
   5  16   1 9.11091 2.39513   2
  -5 -16   1 7.91652 2.05542   3
  -5  16  -1 7.01465 1.59042   2
  16   5  -1 5.47176 1.95723   2
 -16   5   1 3.45790 1.61772   1
   5 -16  -1 5.56345 1.71441   3
  16   6   1 37.0502  3.5938   2
  -6 -16  -1 42.8633  3.1916   3
  -6 -16  -1 38.1745  2.1548   1
  -6  16   1 35.4858  3.2811   2
   6  16  -1 39.9619  3.7312   2
 -16   6  -1 46.5387  3.3161   1
  16  -6  -1 42.0901  2.2923   2
   6 -16   1 40.6948  3.1961   3
  16  -6  -1 43.8601  3.1300   3
  -6  16   1 42.9909  2.9535   1
 -16  -6   1 47.3454  3.3010   3
 -16  -6  -1 35.3615  2.0946   1
  16   6  -1 39.3503  3.4953   2
  -6 -16   1 41.5770  3.5297   3
  16  -6   1 45.6880  3.1070   3
   6  16   1 34.5481  3.6708   2
 -16   6   1 35.2448  2.8587   1
   6 -16  -1 40.6403  2.9334   3
  -6  16  -1 42.9503  3.1725   1
 -16  -6  -1 38.5439  3.0711   3
   7  16  -1 48.0215  4.1840   2
  -7  16   1 52.2926  3.4347   2
 -16   7  -1 62.4113  3.6941   1
  -7 -16  -1 62.6006  3.7225   3
  -7  16   1 58.4227  3.5397   1
   7 -16   1 53.7496  3.5232   3
  16   7   1 62.5314  4.2232   2
 -16  -7   1 59.4080  3.7400   3
  16  -7  -1 60.1034  3.5344   3
   7  16   1 59.0397  4.6050   2
 -16  -7  -1 54.1819  3.4706   3
 -16   7   1 53.8025  3.4706   1
  -7 -16   1 48.1109  3.5801   3
   7 -16  -1 55.3615  3.4501   3
  16  -7   1 57.3752  3.5647   3
  -7  16  -1 54.6832  3.5383   1
  16   7  -1 56.9373  3.8100   2
  16  -8  -1 0.20061 1.40812   3
   8 -16   1 0.00336 1.52146   3
 -16  -8   1 2.66434 1.73842   3
  -8  16   1 0.36658 1.38421   1
  -8 -16  -1 -2.1562  1.6896   3
   8  16  -1 -1.3533  1.8021   2
 -16   8  -1 0.57107 1.66127   1
  16   8   1 -0.9363  1.9763   2
   8 -16  -1 0.52469 1.41041   3
 -16  -8  -1 0.63392 1.59944   3
 -16   8   1 0.11704 1.56904   1
  16  -8   1 0.18924 1.43272   3
  16   8  -1 1.77384 2.00175   2
  -8  16  -1 -1.2092  1.4340   1
  -8 -16   1 3.30379 1.96436   3
   8  16   1 0.60119 2.30727   2
   9  16  -1 11.4082  2.5941   2
  16   9   1 8.85303 2.45993   2
 -16   9  -1 8.23511 2.03387   1
  -9 -16  -1 13.6748  2.4473   3
   9 -16   1 9.78541 2.18323   3
  -9  16   1 9.26722 2.03547   1
 -16  -9   1 7.43056 2.06491   3
  16  -9  -1 12.2080  2.1308   3
  -9  16  -1 9.83839 2.00952   1
  -9 -16   1 7.94849 2.35594   3
 -16   9   1 9.63168 1.94457   1
  16   9  -1 8.93905 2.44002   2
   9  16   1 8.48438 2.75741   2
   9 -16  -1 8.06476 1.86773   3
 -16  -9  -1 7.15841 2.07066   3
  16  -9   1 10.3865  2.0991   3
  10  16  -1 3.48800 2.20566   2
 -10  16   1 2.17211 1.66629   1
 -16 -10   1 3.74203 1.93122   3
  16  10   1 2.41904 2.33627   2
  16 -10  -1 1.29064 1.64946   3
 -10 -16  -1 4.19694 2.01528   3
  10 -16   1 2.81843 1.72738   3
 -16  10  -1 0.82211 1.70062   1
  16  10  -1 2.69213 2.17946   2
 -10  16  -1 4.83045 1.94580   1
  16 -10   1 1.54934 1.64699   3
  10 -16  -1 4.66896 1.70849   3
 -16 -10  -1 0.39191 1.72037   3
 -10 -16   1 -0.1332  1.9348   3
  10  16   1 4.67067 2.59371   2
 -16  10   1 1.87345 1.73237   1
  11  16  -1 3.91757 2.43750   2
 -11  16   1 1.77005 1.66083   1
  11 -16   1 1.23792 1.69548   3
 -16  11  -1 1.93991 1.75072   1
 -11 -16  -1 1.16248 1.91495   3
  16 -11  -1 3.08238 1.68530   3
 -16 -11   1 6.28676 2.14089   3
  16  11   1 3.11103 2.46365   2
 -11 -16   1 1.30792 1.90590   3
 -11  16  -1 1.17999 1.78775   1
  11 -16  -1 4.19067 1.76214   3
 -16 -11  -1 2.25351 1.88708   3
 -16  11   1 5.09483 1.90000   1
  11  16   1 2.06803 2.49577   2
  16  11  -1 1.44810 2.18534   2
  16 -11   1 1.49923 1.62699   3
  16  12   1 30.1798  3.8277   2
 -16  12  -1 30.5881  3.2085   1
 -12  16   1 21.5030  2.8323   1
  12  16  -1 25.3724  3.5917   2
 -16 -12   1 27.1031  3.1528   3
  12 -16   1 26.2783  2.9348   3
 -12 -16  -1 28.8740  3.2651   3
  16 -12  -1 26.2493  2.9036   3
 -12 -16   1 27.0710  3.2612   3
  16  12  -1 27.8727  3.5934   2
  16 -12   1 26.5540  2.9721   3
 -16 -12  -1 26.8137  3.2198   3
  12 -16  -1 25.0624  2.8697   3
 -12  16  -1 30.5638  3.0416   1
 -16  12   1 33.5146  3.2374   1
  12  16   1 31.2909  3.9296   2
  13 -16   1 3.32223 1.86605   3
 -16 -13   1 -0.2667  2.0188   3
  16  13   1 6.53404 2.79777   2
 -13  16   1 3.37653 1.98042   1
 -13 -16  -1 5.00245 2.28211   3
 -16  13  -1 2.90146 2.11427   1
  13  16  -1 6.60447 2.52906   2
  16 -13  -1 3.46391 1.81830   3
 -16  13   1 4.98854 1.94805   1
  13  16   1 3.06093 2.69969   2
  16  13  -1 0.67860 2.31292   2
 -13 -16   1 6.23962 2.35173   3
  16 -13   1 8.86232 2.19625   3
  13 -16  -1 3.95768 1.94087   3
 -13  16  -1 3.90353 2.08258   1
 -16 -13  -1 7.07092 2.25034   3
  14 -16   1 25.5492  3.0836   3
 -14 -16  -1 29.9177  3.4547   3
  16 -14  -1 31.0756  3.2145   3
 -14  16   1 26.2731  3.0091   1
 -16  14  -1 32.0758  3.3831   1
 -16 -14   1 24.4248  3.3631   3
  14  16  -1 27.9409  3.8923   2
  16  14   1 27.7802  3.7995   2
 -14  16  -1 32.6344  3.4595   1
 -16 -14  -1 33.5938  3.4588   3
 -14 -16   1 24.6755  3.4119   3
 -16  14   1 28.0070  3.1828   1
  16 -14   1 25.1018  3.0983   3
  16  14  -1 34.6762  4.0631   2
  14  16   1 28.7043  4.0304   2
  14 -16  -1 27.0230  3.0288   3
  16 -15  -1 0.50020 1.76584   3
  15  16  -1 -3.2510  2.0338   2
 -16  15  -1 1.83414 2.18714   1
 -16 -15   1 0.33748 2.17688   3
 -15  16   1 1.82088 1.89770   1
  15 -16   1 0.77873 1.77966   3
  16  15   1 -2.5713  2.5483   2
 -15 -16  -1 3.18301 2.17369   3
 -16 -15  -1 5.12830 2.42524   3
 -15  16  -1 -2.4419  1.9721   1
  16 -15   1 0.09772 1.74050   3
  15 -16  -1 0.35499 1.66265   3
 -16  15   1 -2.9541  1.6631   1
  16  15  -1 -0.7350  2.4407   2
  15  16   1 2.35050 2.62304   2
 -15 -16   1 1.34801 2.24286   3
  16  16  -1 19.8271  3.6826   2
  16  16   1 24.0917  3.8098   2
  16 -16  -1 20.0584  2.8659   3
 -16 -16  -1 20.5847  3.1170   3
 -16  16  -1 17.2091  2.9367   1
  16 -16   1 21.7871  3.0265   3
 -16 -16   1 25.7107  3.5006   3
 -16  16   1 15.8940  2.7489   1
   0  17  -1 103.653   3.880   1
  17   0   1 108.827   4.282   2
  17   0   1 113.325   4.768   3
   0 -17   1 101.581   4.673   3
  17   0  -1 103.695   4.601   3
 -17   0   1 101.066   3.833   1
 -17   0  -1 101.500   4.128   1
   0 -17  -1 98.2711  4.4013   3
   0 -17  -1 102.868   4.056   1
   0  17  -1 105.734   4.826   2
   0  17   1 103.416   5.084   2
  17   0  -1 103.743   4.332   2
   1 -17   1 6.94839 2.05206   3
  17   1   1 6.55933 1.85183   2
  -1 -17  -1 8.15893 1.54358   1
 -17   1  -1 9.42358 1.82183   1
  -1  17   1 4.76597 2.07717   2
  17  -1  -1 6.10231 1.62697   2
   1  17  -1 7.98153 1.48561   1
  17   1   1 7.05147 1.93669   3
  -1 -17  -1 3.86225 1.77630   3
   1  17  -1 4.34032 1.90441   2
 -17  -1   1 7.87937 1.57953   1
  17  -1  -1 9.20348 1.94899   3
   1 -17  -1 9.34897 1.70013   1
  17   1  -1 8.88357 1.86832   2
   1  17   1 7.12055 2.31264   2
 -17  -1  -1 7.05885 1.73824   1
  -1  17  -1 7.34282 1.58959   1
  17  -1   1 5.49461 1.84684   3
  -1  17  -1 7.76148 1.99067   2
  17   1  -1 4.31534 1.68268   3
  -1 -17   1 11.5269  2.2258   3
   1 -17  -1 6.74875 1.95531   3
 -17   1   1 6.71889 1.65602   1
  17  -1   1 6.67764 1.60252   2
   2  17  -1 43.8437  2.6194   1
  -2  17   1 52.2791  3.9659   2
 -17  -2   1 46.9332  2.8012   1
  17  -2  -1 50.4210  3.3328   3
   2  17  -1 51.4975  3.9309   2
  17   2   1 48.3027  3.3161   3
   2 -17   1 48.0426  3.4472   3
  -2 -17  -1 49.3394  2.8902   1
  17   2   1 48.4167  3.2607   2
  -2 -17  -1 51.8222  3.5180   3
 -17   2  -1 44.3827  3.1471   1
  17  -2  -1 50.5952  2.9582   2
   2 -17  -1 39.8714  3.0341   1
   2 -17  -1 46.6708  3.3570   3
   2  17   1 46.7732  4.0903   2
  -2  17  -1 48.6592  3.3836   2
  -2 -17   1 45.8487  3.4713   3
  17   2  -1 49.4150  3.2006   3
 -17  -2  -1 49.0562  3.0346   1
  -2  17  -1 45.2125  2.9578   1
  17  -2   1 48.4720  3.3708   3
 -17   2   1 46.2358  2.9859   1
  17   2  -1 46.4525  3.4195   2
  17  -2   1 47.9374  2.7740   2
  -3  17   1 1.74069 1.95465   2
 -17   3  -1 2.21849 1.59222   1
  -3 -17  -1 -1.6280  1.5880   3
 -17  -3   1 1.39668 1.27102   1
   3  17  -1 0.48292 1.78654   2
   3  17  -1 1.23852 1.20776   1
  17   3   1 -2.2267  1.6680   2
  17  -3  -1 -1.5908  1.2784   3
   3 -17   1 1.88677 1.68733   3
  17   3   1 -1.4184  1.4145   3
  -3 -17  -1 -1.2799  1.0523   1
  17  -3  -1 -0.7204  1.1702   2
  -3  17  -1 -0.6126  1.3820   1
  -3  17  -1 -1.7404  1.4735   2
 -17  -3  -1 0.65096 1.32282   1
  17  -3   1 -0.7275  1.4551   3
  17   3  -1 -0.9724  1.4430   3
   3  17   1 -1.3358  2.0495   2
   3 -17  -1 0.19247 1.61150   3
  17   3  -1 2.23949 1.61883   2
 -17   3   1 -0.0307  1.4092   1
  -3 -17   1 0.00190 1.74814   3
   3 -17  -1 -0.5388  1.2446   1
  17  -3   1 0.70696 1.09506   2
  -4  17   1 145.914   5.163   1
  17  -4  -1 146.249   5.430   3
  -4 -17  -1 140.657   5.478   3
  17  -4  -1 142.246   4.670   2
   4  17  -1 142.483   6.046   2
  17   4   1 141.842   5.786   2
 -17  -4   1 134.662   5.419   3
 -17   4  -1 149.163   5.311   1
   4 -17   1 141.975   5.482   3
   4  17  -1 147.623   4.213   1
  17   4   1 139.347   5.451   3
  -4 -17  -1 143.583   4.450   1
  -4  17   1 141.048   5.544   2
 -17   4   1 143.500   5.042   1
  -4 -17   1 143.009   5.644   3
 -17  -4  -1 139.459   4.511   1
  17   4  -1 140.346   5.627   2
  17  -4   1 135.457   5.411   3
   4  17   1 135.081   6.261   2
   4 -17  -1 138.696   5.280   3
  -4  17  -1 140.184   5.062   1
  -4  17  -1 133.403   4.988   2
 -17   5  -1 37.9204  3.2386   1
  -5 -17  -1 38.7435  2.3076   1
 -17  -5   1 34.4308  3.1847   3
  -5  17   1 36.2089  3.3450   2
   5  17  -1 41.9620  3.8668   2
  17  -5  -1 44.9598  3.2539   3
   5 -17   1 34.0131  3.1992   3
  17  -5  -1 42.4005  2.4112   2
  17   5   1 35.7409  3.0891   3
  -5  17   1 39.8531  3.0372   1
  -5 -17  -1 40.8788  3.2319   3
  17   5   1 37.8100  3.4785   2
   5 -17  -1 37.1702  2.9575   3
 -17  -5  -1 33.9365  2.3291   1
 -17   5   1 35.5998  2.7757   1
  -5 -17   1 35.3781  3.3712   3
  17   5  -1 32.0104  3.1650   2
  -5  17  -1 42.1983  2.8693   2
  -5  17  -1 39.8610  2.8925   1
   5  17   1 33.0030  3.6445   2
  17  -5   1 36.1511  3.0900   3
 -17   6  -1 25.6493  2.7190   1
  17  -6  -1 25.9638  2.7966   3
   6 -17   1 21.5581  2.7228   3
   6  17  -1 26.1382  3.2484   2
  17   6   1 21.9351  2.9371   2
 -17  -6   1 23.7176  2.7605   3
  -6 -17  -1 25.0717  2.8174   3
  -6  17   1 24.6397  2.5995   2
  -6  17   1 24.8918  2.5951   1
   6  17   1 22.7841  3.2268   2
   6 -17  -1 23.5280  2.5869   3
  17   6  -1 17.5618  2.5568   2
  -6 -17   1 23.4589  2.9498   3
  17  -6   1 24.9717  2.8190   3
 -17   6   1 22.6701  2.3947   1
 -17  -6  -1 26.5016  2.8760   3
  -6  17  -1 22.3511  2.4473   1
  -7 -17  -1 20.4384  2.6657   3
  -7  17   1 17.4244  2.3454   1
 -17   7  -1 19.1349  2.3744   1
 -17  -7   1 15.1596  2.5052   3
   7  17  -1 21.0998  3.1058   2
   7 -17   1 18.3922  2.5989   3
  17   7   1 18.2111  2.8812   2
  17  -7  -1 15.0277  2.3796   3
 -17  -7  -1 15.2214  2.3858   3
  17   7  -1 17.2640  2.7570   2
 -17   7   1 19.7155  2.4375   1
  -7  17  -1 18.2663  2.3673   1
   7  17   1 22.7633  3.3078   2
  17  -7   1 19.2838  2.5697   3
   7 -17  -1 21.0527  2.5158   3
  -7 -17   1 15.3581  2.6591   3
 -17  -8   1 6.25253 2.05540   3
  17   8   1 7.85172 2.48829   2
  -8  17   1 5.45453 1.74552   1
   8 -17   1 2.44832 1.80802   3
 -17   8  -1 3.51029 1.90976   1
   8  17  -1 2.80907 2.12104   2
  17  -8  -1 5.69695 1.84745   3
  -8 -17  -1 5.76748 2.05378   3
   8  17   1 2.69155 2.48042   2
  -8 -17   1 9.46518 2.40696   3
 -17   8   1 6.47094 1.93877   1
  -8  17  -1 4.71827 1.86817   1
  17  -8   1 4.00386 1.82854   3
 -17  -8  -1 4.70804 1.96256   3
  17   8  -1 2.79507 2.09851   2
   8 -17  -1 4.93058 1.78080   3
 -17  -9   1 8.34631 2.28474   3
   9 -17   1 6.51746 2.14821   3
  17   9   1 8.57095 2.58820   2
  -9  17   1 6.42729 1.99548   1
 -17   9  -1 10.4970  2.0908   1
  -9 -17  -1 9.66346 2.30622   3
   9  17  -1 9.65135 2.61072   2
  17  -9  -1 10.9797  2.1515   3
   9 -17  -1 9.42443 1.99410   3
 -17  -9  -1 4.40689 1.95252   3
  -9  17  -1 6.31710 1.96739   1
   9  17   1 5.61579 2.72586   2
  17  -9   1 6.96254 2.08876   3
 -17   9   1 7.52621 2.09101   1
  17   9  -1 4.96790 2.13859   2
  -9 -17   1 10.7273  2.5976   3
  10 -17   1 25.2159  2.9629   3
  10  17  -1 16.0726  3.0350   2
 -10 -17  -1 22.5961  2.9074   3
 -10  17   1 21.1112  2.5932   1
 -17 -10   1 22.5095  2.9666   3
  17  10   1 21.2699  3.2689   2
  17 -10  -1 19.8991  2.6528   3
 -17  10  -1 23.9859  2.8687   1
  10  17   1 19.7452  3.2775   2
 -17  10   1 24.9978  2.7261   1
  17  10  -1 26.4720  3.3461   2
 -17 -10  -1 23.5994  2.9537   3
  10 -17  -1 24.7902  2.8429   3
 -10 -17   1 24.1338  3.1248   3
  17 -10   1 24.5352  2.9038   3
 -10  17  -1 27.7771  2.9954   1
  17  11   1 10.0863  2.9073   2
 -17  11  -1 10.4884  2.2660   1
 -17 -11   1 10.1083  2.4402   3
  17 -11  -1 13.5428  2.3314   3
  11 -17   1 12.9603  2.3872   3
 -11  17   1 10.8385  2.3827   1
 -11 -17  -1 13.7433  2.5683   3
  11  17  -1 11.2787  2.7599   2
  11  17   1 12.8354  2.9891   2
 -17  11   1 12.0538  2.2874   1
  11 -17  -1 11.7452  2.2185   3
  17  11  -1 10.9382  2.7623   2
  17 -11   1 10.5658  2.3252   3
 -11  17  -1 16.6730  2.5947   1
 -11 -17   1 13.7263  2.7231   3
 -17 -11  -1 10.9869  2.4486   3
 -17 -12   1 17.8742  2.9532   3
  17 -12  -1 18.2477  2.5836   3
 -12 -17  -1 12.3699  2.5626   3
 -12  17   1 14.0390  2.4683   1
  17  12   1 10.1108  3.0910   2
  12  17  -1 13.7761  3.1749   2
  12 -17   1 9.24720 2.28479   3
 -17  12  -1 18.8051  2.7000   1
 -17  12   1 15.5322  2.5573   1
 -12  17  -1 12.8688  2.4019   1
 -17 -12  -1 10.9592  2.5349   3
  12 -17  -1 17.4451  2.5259   3
  17  12  -1 10.9293  2.8913   2
 -12 -17   1 18.3454  2.9456   3
  17 -12   1 17.5070  2.6698   3
  12  17   1 18.9541  3.3179   2
  13 -17   1 1.62811 1.92025   3
 -13 -17  -1 2.04592 2.08770   3
  17  13   1 0.79527 2.54800   2
  17 -13  -1 3.23832 1.82235   3
  13  17  -1 1.58392 2.55083   2
 -17 -13   1 4.63223 2.38445   3
 -17  13  -1 3.48680 2.07549   1
 -13  17   1 1.72348 1.86032   1
  13 -17  -1 4.36300 1.86595   3
 -13 -17   1 3.74101 2.26441   3
  13  17   1 -0.0346  2.6174   2
 -13  17  -1 2.44414 1.97575   1
  17 -13   1 3.25159 1.93393   3
 -17  13   1 1.44599 1.81118   1
  17  13  -1 3.87671 2.58506   2
 -17 -13  -1 3.98156 2.11476   3
  14  17  -1 7.16667 2.73808   2
 -17  14  -1 10.5704  2.4959   1
  17  14   1 9.20131 3.14313   2
  17 -14  -1 11.4623  2.4932   3
 -14 -17  -1 7.91359 2.40569   3
 -14  17   1 11.4053  2.5087   1
 -17 -14   1 9.42984 2.64235   3
  14 -17   1 11.1151  2.4425   3
  17  14  -1 12.3470  3.1136   2
 -14  17  -1 12.7441  2.5629   1
  17 -14   1 12.5973  2.5615   3
 -17 -14  -1 10.3675  2.5797   3
 -14 -17   1 11.1172  2.7715   3
 -17  14   1 10.2443  2.5144   1
  14  17   1 11.3968  3.2534   2
  14 -17  -1 8.07823 2.20513   3
  17  15   1 0.14223 2.68145   2
  17 -15  -1 1.23400 1.82603   3
  15  17  -1 -3.4180  2.4211   2
 -15  17   1 -0.5881  2.0150   1
 -17  15  -1 0.71566 2.01302   1
  15 -17   1 -0.8070  1.7343   3
 -17 -15   1 0.36907 2.13409   3
 -15 -17  -1 2.83624 2.24445   3
 -15 -17   1 -1.4758  2.1455   3
  15 -17  -1 1.19746 1.86204   3
  17  15  -1 -3.0048  2.3924   2
  17 -15   1 0.24447 1.80381   3
 -17 -15  -1 -0.8026  2.0185   3
 -15  17  -1 -1.7263  2.1263   1
 -17  15   1 2.06970 2.15153   1
  15  17   1 -0.2647  2.4923   2
  16 -17   1 15.4534  2.7302   3
 -16  17   1 15.4101  2.7849   1
  17  16   1 17.9088  3.7443   2
 -17  16  -1 18.5197  3.1256   1
 -16 -17  -1 12.2891  2.8867   3
 -17 -16   1 17.2895  3.2585   3
  16  17  -1 15.7631  3.3534   2
  17 -16  -1 12.7345  2.5799   3
 -17 -16  -1 18.0967  3.1591   3
 -16 -17   1 21.7467  3.3669   3
 -16  17  -1 17.8634  3.0424   1
  16 -17  -1 19.5717  2.8312   3
 -17  16   1 16.1879  2.8398   1
  17  16  -1 14.9973  3.4475   2
  17 -16   1 14.6977  2.8390   3
 -17 -17  -1 -1.3101  2.1197   3
  17  17   1 0.16761 2.58240   2
 -17 -17   1 5.15033 2.73120   3
  17 -17  -1 -1.8345  1.6451   3
 -17  17   1 -1.6851  1.9266   1
  17  17  -1 -2.0800  2.6226   2
  17 -17   1 -1.6453  1.7923   3
 -17  17  -1 -3.0727  1.9788   1
   0  18  -1 14.7298  1.9139   1
   0  18  -1 15.1245  2.4494   2
 -18   0   1 16.0228  2.0342   1
  18   0  -1 16.4648  2.3784   3
  18   0   1 16.7589  2.1650   2
   0  18   1 13.4538  2.6556   2
  18   0   1 16.5303  2.4197   3
   0 -18   1 15.7675  2.6254   3
   0 -18  -1 17.3987  2.4802   3
  18   0  -1 16.2611  2.1735   2
   0 -18  -1 12.2645  1.8680   1
 -18   0  -1 13.6812  2.0358   1
  18   1   1 9.64776 2.09945   3
   1 -18   1 6.98862 2.13155   3
   1  18  -1 8.26974 2.14344   2
  -1  18   1 9.83072 2.44293   2
   1  18  -1 8.26446 1.66293   1
  -1 -18  -1 9.65945 2.07676   3
 -18  -1   1 7.37600 1.61622   1
  18  -1  -1 7.82746 1.97311   3
  18   1   1 9.27623 1.96220   2
  18  -1  -1 11.7945  1.9319   2
  -1 -18  -1 10.5494  1.7285   1
 -18   1  -1 7.35210 1.86360   1
  -1 -18   1 11.8212  2.3703   3
  18   1  -1 7.81087 1.95354   2
   1 -18  -1 8.67443 1.79321   1
  18  -1   1 11.5989  1.8002   2
   1  18   1 10.3401  2.6276   2
 -18   1   1 9.44878 1.78244   1
  18   1  -1 11.2259  2.1998   3
  -1  18  -1 11.9063  1.9121   1
  -1  18  -1 8.82209 2.07129   2
 -18  -1  -1 8.95134 1.76574   1
   1 -18  -1 14.1040  2.2566   3
  18  -1   1 8.56252 2.10329   3
   2  18  -1 5.19570 2.19964   2
 -18   2  -1 5.79783 1.83161   1
  -2  18   1 7.95961 1.69626   1
  -2 -18  -1 6.78637 1.52465   1
 -18  -2   1 9.12206 1.67813   1
  18  -2  -1 8.86200 1.74749   2
  18   2   1 5.67853 1.89615   3
   2 -18   1 7.01476 2.11529   3
  18   2   1 6.07854 1.99481   2
  -2  18   1 5.28438 2.11660   2
  -2 -18  -1 7.61460 2.00846   3
   2  18  -1 9.21973 1.59647   1
  18  -2  -1 8.77273 2.03645   3
  -2  18  -1 10.0591  2.0468   2
  -2 -18   1 9.18893 2.31736   3
 -18  -2  -1 7.01238 1.67884   1
 -18   2   1 9.72394 1.82461   1
  18   2  -1 9.86769 2.11590   3
   2 -18  -1 10.3494  2.1742   3
  18   2  -1 11.0747  2.1506   2
   2  18   1 7.20406 2.41902   2
  18  -2   1 7.53708 1.93469   3
  -2  18  -1 5.92536 1.69674   1
  18  -2   1 7.44026 1.58110   2
  18  -3  -1 47.1407  2.8768   2
  -3 -18  -1 47.8893  3.4541   3
   3 -18   1 48.8993  3.5807   3
  -3  18   1 44.8829  3.7934   2
   3  18  -1 40.7882  3.8118   2
 -18   3  -1 43.8435  3.2787   1
  18   3   1 42.8690  3.3646   2
   3  18  -1 48.8533  2.6939   1
  18  -3  -1 43.3654  3.2795   3
  -3 -18  -1 51.1900  2.9261   1
  -3  18   1 49.3199  3.1674   1
  18   3   1 47.3067  3.4011   3
  -3 -18   1 47.6847  3.6136   3
   3 -18  -1 47.8624  3.4383   3
   3  18   1 46.9925  4.2658   2
 -18  -3  -1 46.0478  2.9085   1
  -3  18  -1 46.0140  3.3247   2
  18  -3   1 45.5097  3.4271   3
  18   3  -1 45.6665  3.4496   3
 -18   3   1 36.6925  2.9297   1
  -3  18  -1 48.1796  3.1724   1
  18   3  -1 46.2617  3.5792   2
  18   4   1 3.01241 2.00156   2
  18  -4  -1 4.11138 1.69474   3
  18  -4  -1 5.82661 1.47121   2
 -18  -4   1 4.54601 1.99746   3
  -4  18   1 3.78182 2.09592   2
 -18   4  -1 6.83448 1.93052   1
  -4 -18  -1 4.53122 1.39438   1
   4  18  -1 6.04535 2.27540   2
  -4  18   1 6.46748 1.76715   1
  18   4   1 4.57105 1.86560   3
   4 -18   1 7.94917 2.08960   3
  -4 -18  -1 5.79047 2.02002   3
  18  -4   1 5.08252 1.86843   3
 -18   4   1 6.21072 1.78526   1
  -4  18  -1 7.06998 1.82335   2
  -4 -18   1 6.64898 2.20605   3
  18   4  -1 5.73802 2.01026   2
  -4  18  -1 6.72970 1.83879   1
 -18  -4  -1 3.28370 1.43866   1
   4  18   1 5.10420 2.48469   2
   4 -18  -1 3.90800 1.79639   3
  18   5   1 21.4184  2.8759   2
  -5 -18  -1 17.9422  2.7096   3
  -5  18   1 17.7190  2.5170   2
  18  -5  -1 18.6840  2.5862   3
   5  18  -1 15.3454  2.7914   2
  -5  18   1 18.6477  2.2597   1
 -18  -5   1 18.7169  2.6949   3
 -18   5  -1 20.5095  2.5342   1
  18   5   1 18.4390  2.6093   3
   5 -18   1 17.4571  2.5668   3
 -18   5   1 18.6074  2.3025   1
  -5  18  -1 15.3521  2.2926   1
   5  18   1 16.0072  3.0261   2
  18   5  -1 16.3090  2.6422   2
   5 -18  -1 24.7348  2.7364   3
  -5 -18   1 19.9263  2.9030   3
  18  -5   1 17.6985  2.5640   3
 -18   6  -1 7.01379 2.04856   1
  -6  18   1 7.21255 1.78868   1
   6 -18   1 4.32621 2.01993   3
  18   6   1 3.93452 2.22748   2
 -18  -6   1 6.44975 2.04923   3
   6  18  -1 2.92426 2.24267   2
  -6  18   1 7.60704 2.04954   2
  -6 -18  -1 3.32965 2.06660   3
  18  -6  -1 7.12156 1.95566   3
  -6  18  -1 6.84768 1.98657   1
   6  18   1 3.96023 2.48947   2
  18   6  -1 4.00525 2.07753   2
   6 -18  -1 8.08057 2.02775   3
 -18  -6  -1 7.06177 2.08686   3
 -18   6   1 4.21986 1.74213   1
  18  -6   1 5.77411 2.00856   3
  -6 -18   1 3.95678 2.07316   3
  -7  18   1 -0.0113  1.4384   1
  -7 -18  -1 -2.2684  1.6383   3
   7  18  -1 -0.0803  2.1262   2
   7 -18   1 2.13641 1.76951   3
  18   7   1 2.43763 2.19750   2
  18  -7  -1 -0.7674  1.4115   3
 -18   7  -1 -0.0687  1.5973   1
 -18  -7   1 0.93029 1.82744   3
  18  -7   1 -1.0804  1.5430   3
   7  18   1 4.40313 2.34155   2
 -18   7   1 2.37009 1.70501   1
  -7 -18   1 -0.0132  1.8906   3
  18   7  -1 -0.1634  1.9018   2
 -18  -7  -1 0.88339 1.82193   3
  -7  18  -1 -0.0654  1.6526   1
   7 -18  -1 -0.1337  1.4448   3
 -18  -8   1 26.5110  3.0429   3
   8  18  -1 20.8073  3.2668   2
  -8  18   1 24.0115  2.7643   1
  -8 -18  -1 23.0805  2.9307   3
 -18   8  -1 28.3059  2.9413   1
   8 -18   1 23.2256  2.8737   3
  18   8   1 24.2114  3.2837   2
  18  -8  -1 25.9333  2.9312   3
  -8  18  -1 21.0296  2.6089   1
 -18  -8  -1 20.7063  2.7827   3
   8 -18  -1 26.6708  2.8564   3
   8  18   1 24.6236  3.6216   2
  -8 -18   1 23.7175  3.1136   3
 -18   8   1 22.0072  2.6476   1
  18   8  -1 19.7570  2.8776   2
  18  -8   1 23.5167  2.8665   3
  18  -9  -1 4.15358 1.90819   3
 -18   9  -1 1.43276 1.92006   1
  18   9   1 7.87730 2.58694   2
 -18  -9   1 4.80476 2.14495   3
   9 -18   1 8.45336 2.18232   3
  -9  18   1 4.74247 1.94943   1
   9  18  -1 4.30083 2.45879   2
  -9 -18  -1 3.96933 2.21732   3
   9  18   1 6.38717 2.78944   2
  18  -9   1 5.96307 1.96651   3
  -9  18  -1 4.05728 1.99638   1
  18   9  -1 -0.7331  2.0867   2
 -18   9   1 7.52172 2.10165   1
  -9 -18   1 3.65941 2.16921   3
 -18  -9  -1 2.63187 1.97008   3
 -18  10  -1 23.2442  2.9807   1
 -18 -10   1 24.6737  3.1978   3
  18  10   1 21.0077  3.3813   2
 -10  18   1 22.9575  2.7566   1
  10  18  -1 26.2082  3.5252   2
  18 -10  -1 26.3371  3.0132   3
  10 -18   1 25.5431  2.9595   3
 -10 -18  -1 26.7001  3.1770   3
  18  10  -1 24.4045  3.4361   2
  10 -18  -1 25.0584  2.8663   3
 -10 -18   1 28.2890  3.3875   3
 -18  10   1 25.2193  2.8102   1
  10  18   1 24.6034  3.7363   2
 -18 -10  -1 22.3449  2.9513   3
 -10  18  -1 28.2985  2.9741   1
  18 -10   1 22.1642  2.8487   3
 -11  18   1 9.19164 2.30487   1
  11 -18   1 7.93668 2.27372   3
  18 -11  -1 10.9982  2.2181   3
 -11 -18  -1 9.37540 2.46285   3
  18  11   1 9.50120 2.88266   2
 -18  11  -1 8.10797 2.31432   1
  11  18  -1 5.48608 2.55176   2
 -18 -11   1 8.99109 2.48370   3
  18 -11   1 6.03943 2.05279   3
  18  11  -1 6.51150 2.62833   2
 -11 -18   1 9.10112 2.59055   3
 -11  18  -1 6.14568 2.21226   1
 -18 -11  -1 7.65089 2.34517   3
  11 -18  -1 7.65232 2.02893   3
  11  18   1 9.50215 3.10030   2
 -18  11   1 6.85001 2.24712   1
 -18  12  -1 0.25073 1.92079   1
 -12 -18  -1 0.81977 2.06600   3
 -18 -12   1 1.41695 2.14970   3
  12  18  -1 4.95431 2.63852   2
  18 -12  -1 -1.7061  1.5441   3
  18  12   1 4.54363 2.47317   2
  12 -18   1 1.22124 1.96635   3
 -12  18   1 1.97134 1.89019   1
 -18 -12  -1 0.94024 1.95600   3
 -18  12   1 0.23461 1.90570   1
 -12 -18   1 2.72095 2.40834   3
  12 -18  -1 0.82128 1.65869   3
  12  18   1 -0.0797  2.5932   2
 -12  18  -1 1.15147 2.04191   1
  18 -12   1 1.76746 1.82881   3
  18  12  -1 1.40288 2.37605   2
  18  13   1 28.5580  3.8755   2
 -13  18   1 27.9641  3.2935   1
  13 -18   1 23.4823  3.1111   3
 -13 -18  -1 29.0261  3.5669   3
  18 -13  -1 31.4740  3.2977   3
 -18  13  -1 26.5218  3.3281   1
 -18 -13   1 29.2726  3.5554   3
  13  18  -1 24.9853  3.8548   2
  18 -13   1 33.5838  3.5094   3
  13  18   1 27.4540  3.9434   2
 -18  13   1 32.3521  3.4856   1
 -13 -18   1 30.0327  3.7168   3
  18  13  -1 27.0010  3.7912   2
 -13  18  -1 28.1510  3.2299   1
 -18 -13  -1 27.1232  3.3649   3
  13 -18  -1 27.6346  3.1461   3
 -14  18   1 2.95633 2.05774   1
  18  14   1 4.56718 2.74429   2
 -18 -14   1 4.51336 2.38321   3
  18 -14  -1 2.23535 1.97522   3
 -18  14  -1 2.11217 2.25739   1
 -14 -18  -1 2.27033 2.27446   3
  14  18  -1 4.49893 2.82673   2
  14 -18   1 1.64531 2.02079   3
 -18 -14  -1 -0.3602  2.0849   3
  14  18   1 5.87032 2.89162   2
 -14 -18   1 7.44369 2.63291   3
 -14  18  -1 2.20134 2.10727   1
  18  14  -1 1.72285 2.60877   2
  14 -18  -1 3.45795 2.00445   3
  18 -14   1 1.21686 1.84892   3
 -18  14   1 0.91904 1.93918   1
 -18 -15   1 8.58332 2.70366   3
 -18  15  -1 6.28788 2.54521   1
 -15 -18  -1 6.67780 2.65274   3
  18  15   1 7.44897 3.13655   2
  18 -15  -1 7.59414 2.29833   3
 -15  18   1 5.06344 2.20478   1
  15 -18   1 8.89889 2.38962   3
  15  18  -1 8.57297 2.93970   2
  15 -18  -1 4.66735 2.09902   3
 -18 -15  -1 3.40794 2.46734   3
  18  15  -1 3.10706 2.58332   2
  18 -15   1 6.80950 2.28518   3
 -15 -18   1 0.96285 2.53790   3
  15  18   1 6.04118 3.01704   2
 -15  18  -1 8.54601 2.49475   1
 -18  15   1 8.69749 2.53887   1
 -16  18   1 12.6361  2.9282   1
 -18  16  -1 4.88927 2.43781   1
  16  18  -1 7.92327 3.27984   2
  18 -16  -1 7.94365 2.45461   3
 -16 -18  -1 11.4883  2.8930   3
  16 -18   1 9.90224 2.58518   3
  18  16   1 12.5171  3.5678   2
 -18 -16   1 11.2639  2.9727   3
 -18  16   1 6.72581 2.41705   1
  16  18   1 7.69042 3.17496   2
  18 -16   1 10.5558  2.6309   3
 -16 -18   1 9.77941 2.96198   3
  16 -18  -1 5.94814 2.31179   3
 -16  18  -1 15.7003  3.0708   1
  18  16  -1 11.1760  3.1167   2
 -18 -16  -1 9.71233 2.76778   3
  17  18  -1 17.6628  3.6443   2
 -17  18   1 20.0072  3.2955   1
  18 -17  -1 23.6213  3.1891   3
  17 -18   1 21.2817  3.1694   3
  18  17   1 21.5673  4.0965   2
 -18 -17   1 18.1329  3.4401   3
 -17 -18  -1 18.5465  3.4165   3
 -18  17  -1 18.6696  3.3297   1
  18  17  -1 18.9824  3.7940   2
 -18 -17  -1 19.0404  3.4028   3
 -18  17   1 18.9962  3.0983   1
 -17  18  -1 25.4473  3.5749   1
  17  18   1 21.0470  3.9394   2
  17 -18  -1 25.9694  3.3227   3
  18 -17   1 25.2789  3.3530   3
 -17 -18   1 24.9413  3.7498   3
 -18 -18  -1 4.20872 2.53269   3
  18  18  -1 0.09298 2.94872   2
  18 -18   1 5.77669 2.28725   3
 -18  18  -1 4.93779 2.52622   1
  18  18   1 4.64531 3.03109   2
 -18  18   1 4.05674 2.40288   1
 -18 -18   1 5.89552 2.78199   3
  18 -18  -1 2.97972 2.23416   3
   0  19   1 67.0850  3.3626   1
   0  19  -1 63.0471  3.2557   1
 -19   0   1 60.7750  3.2333   1
   0 -19  -1 61.5849  3.8205   3
 -19   0  -1 58.0316  3.4926   1
  19   0   1 58.0628  3.6112   2
  19   0  -1 62.1325  3.9031   3
  19   0  -1 69.1930  3.7093   2
  19   0   1 54.8857  3.7922   3
   0  19   1 50.0235  4.4476   2
   0  19  -1 51.8691  3.8622   2
   0 -19   1 60.3720  4.0255   3
 -19  -1   1 47.7109  3.0430   1
 -19   1  -1 44.5811  3.2591   1
  19   1   1 47.8497  3.3888   2
  -1  19   1 47.4072  3.0759   1
  19   1   1 46.8708  3.5223   3
   1  19  -1 49.9148  3.0186   1
  -1 -19  -1 49.6763  3.5166   3
   1  19  -1 40.3025  3.6217   2
  -1  19   1 39.5916  3.7174   2
   1 -19   1 47.5107  3.8510   3
  19  -1  -1 46.0800  3.4869   3
  19  -1  -1 43.8955  3.1806   2
 -19   1   1 48.5701  3.2773   1
  19   1  -1 51.1912  3.5989   3
  19  -1   1 44.3321  3.4916   3
  19  -1   1 41.4005  3.0775   2
  19   1  -1 48.0066  3.4438   2
  -1  19  -1 45.9886  3.7603   2
   1  19   1 46.8716  4.1761   2
   1  19   1 52.5308  3.0949   1
   1 -19  -1 53.5377  3.5331   3
 -19  -1  -1 44.2527  3.2709   1
  -1  19  -1 49.4783  3.0793   1
  -1 -19   1 51.2133  3.7902   3
   2 -19   1 25.6713  3.0200   3
   2  19  -1 24.2353  3.1103   2
   2  19  -1 27.2463  2.4016   1
  -2  19   1 25.3837  2.5067   1
  19  -2  -1 22.3792  2.8159   3
  -2  19   1 24.3087  3.0731   2
  19  -2  -1 22.2715  2.3353   2
  -2 -19  -1 29.2464  3.0228   3
 -19   2  -1 28.3719  2.7443   1
  19   2   1 27.2821  3.0110   3
 -19  -2   1 28.0553  2.3242   1
  19   2   1 21.2414  2.6332   2
  -2 -19   1 24.2172  3.0389   3
  19   2  -1 27.9214  3.0395   3
   2  19   1 24.7366  3.3345   2
  -2  19  -1 29.6636  2.9018   2
   2 -19  -1 24.9589  2.7736   3
 -19   2   1 24.6215  2.4300   1
  19  -2   1 28.0247  3.0763   3
   2  19   1 24.8486  2.2237   1
  19   2  -1 28.2532  2.9531   2
 -19  -2  -1 25.8517  2.4611   1
  -2  19  -1 23.2651  2.4421   1
   3 -19   1 21.8309  2.9163   3
 -19   3  -1 23.8396  2.6347   1
   3  19  -1 18.3925  2.8725   2
  19   3   1 22.8027  2.8295   3
  19   3   1 21.6421  2.7786   2
  -3  19   1 20.1987  2.8657   2
  19  -3  -1 23.2883  2.2892   2
  -3 -19  -1 26.0791  2.9756   3
  -3  19   1 21.9728  2.3326   1
  19  -3  -1 25.1189  2.9040   3
 -19  -3  -1 22.7452  2.3343   1
  -3  19  -1 20.8162  2.3905   1
  19   3  -1 22.7251  2.7987   2
  -3 -19   1 16.2538  2.7465   3
   3  19   1 23.7132  3.2874   2
  19   3  -1 16.5583  2.6616   3
   3 -19  -1 21.6479  2.6384   3
  19  -3   1 22.9091  2.8775   3
 -19   3   1 21.8589  2.3581   1
   3  19   1 20.2796  2.0009   1
   4 -19   1 85.4058  4.5131   3
  19   4   1 81.1608  4.4672   3
  -4  19   1 91.8997  4.2360   1
  19   4   1 85.3125  4.7266   2
  19  -4  -1 86.9880  4.4824   3
 -19  -4   1 80.0263  4.4971   3
  -4  19   1 86.7201  4.7866   2
   4  19  -1 82.0119  4.9913   2
 -19   4  -1 80.4649  4.2676   1
  -4 -19  -1 78.7226  4.3983   3
  19  -4   1 96.1012  4.7382   3
 -19   4   1 90.0921  4.1706   1
   4  19   1 81.7477  4.9444   2
  -4  19  -1 82.6305  4.1108   1
  -4 -19   1 82.2711  4.6834   3
  19   4  -1 84.9735  4.5796   2
   4 -19  -1 89.4426  4.5124   3
   4  19   1 98.2264  3.5946   1
  19   5   1 6.28535 2.23418   2
   5 -19   1 3.46400 1.95954   3
  19  -5  -1 7.10616 1.97494   3
  19   5   1 5.76623 2.08969   3
   5  19  -1 5.33669 2.38661   2
  -5  19   1 5.73324 1.74674   1
  -5  19   1 5.59862 2.19849   2
  -5 -19  -1 6.55592 2.19105   3
 -19   5  -1 4.52206 2.01523   1
 -19  -5   1 5.79953 2.17652   3
   5 -19  -1 5.01520 1.95503   3
  19  -5   1 7.06754 2.07944   3
  19   5  -1 7.72456 2.20179   2
   5  19   1 3.98355 2.32929   2
 -19   5   1 6.57403 1.91260   1
  -5  19  -1 5.28028 1.90523   1
  -5 -19   1 7.14376 2.32789   3
  -6 -19  -1 6.49983 2.30124   3
  -6  19   1 3.43048 1.62139   1
   6  19  -1 0.45915 2.14979   2
  19   6   1 1.98495 2.24683   2
  19  -6  -1 2.59354 1.72454   3
 -19  -6   1 5.10325 2.13794   3
   6 -19   1 2.89287 1.93290   3
 -19   6  -1 4.11924 2.00877   1
  19  -6   1 3.82967 1.85985   3
  -6  19  -1 3.13917 1.88354   1
 -19   6   1 3.19051 1.82683   1
   6 -19  -1 3.35157 1.76628   3
 -19  -6  -1 0.92371 1.86982   3
  -6 -19   1 2.67891 2.15733   3
   6  19   1 6.96028 2.72780   2
  19   6  -1 3.30805 2.11658   2
   7 -19   1 1.94664 2.03512   3
  -7  19   1 1.46924 1.61176   1
  19  -7  -1 1.52748 1.83187   3
  -7 -19  -1 6.19537 2.21784   3
 -19   7  -1 3.14637 1.83654   1
   7  19  -1 8.05161 2.65916   2
  19   7   1 3.40823 2.31827   2
 -19  -7   1 1.38645 1.92364   3
   7 -19  -1 2.24539 1.66849   3
  -7  19  -1 3.36666 1.91709   1
   7  19   1 4.61542 2.68173   2
  19   7  -1 4.01501 2.16139   2
 -19  -7  -1 3.08744 1.96611   3
  -7 -19   1 5.59708 2.33923   3
  19  -7   1 5.17806 1.98220   3
 -19   7   1 2.78181 1.85518   1
  -8  19   1 19.9921  2.5825   1
 -19   8  -1 18.2262  2.7485   1
   8  19  -1 19.0052  3.2593   2
   8 -19   1 19.4608  2.7935   3
  19  -8  -1 21.6327  2.8099   3
 -19  -8   1 19.4037  2.8520   3
  19   8   1 20.8255  3.2316   2
  -8 -19  -1 20.8914  2.8988   3
  19  -8   1 25.7340  3.0358   3
  -8  19  -1 18.9005  2.6906   1
   8 -19  -1 18.3457  2.6496   3
  -8 -19   1 19.0697  3.0362   3
 -19  -8  -1 20.3545  2.9213   3
 -19   8   1 23.4044  2.7544   1
   8  19   1 18.6981  3.3927   2
  19   8  -1 17.8423  3.0065   2
   9 -19   1 8.05565 2.26559   3
  19   9   1 6.73606 2.66920   2
 -19  -9   1 4.14203 2.27446   3
  -9  19   1 7.45403 2.06870   1
 -19   9  -1 11.3316  2.4395   1
  -9 -19  -1 14.2952  2.7739   3
   9  19  -1 11.8791  2.9726   2
  19  -9  -1 8.38138 2.17597   3
   9  19   1 5.99168 2.88888   2
 -19  -9  -1 10.7932  2.4885   3
   9 -19  -1 6.02118 2.00076   3
  -9 -19   1 6.24240 2.46746   3
  -9  19  -1 5.84168 2.02144   1
 -19   9   1 6.20886 2.08880   1
  19  -9   1 7.93820 2.21830   3
  19   9  -1 6.49975 2.56148   2
  19  10   1 8.13669 2.82109   2
  10 -19   1 10.2681  2.3104   3
  10  19  -1 10.9035  2.9721   2
  19 -10  -1 9.81518 2.37357   3
 -19  10  -1 5.46623 2.31181   1
 -10 -19  -1 11.7845  2.6908   3
 -10  19   1 6.87155 2.09566   1
 -19 -10   1 6.74236 2.36442   3
  10 -19  -1 6.35048 2.07805   3
 -19  10   1 8.68878 2.27387   1
 -19 -10  -1 2.51871 2.10364   3
  10  19   1 7.64255 2.98872   2
  19 -10   1 5.36396 2.06723   3
 -10 -19   1 8.69021 2.59021   3
  19  10  -1 8.10471 2.70488   2
 -10  19  -1 8.65676 2.28411   1
  11 -19   1 0.36528 1.81443   3
 -11 -19  -1 0.72539 2.21454   3
 -11  19   1 1.79950 2.01979   1
 -19  11  -1 1.98650 2.12723   1
  19  11   1 0.20433 2.51201   2
  11  19  -1 -2.9909  2.2855   2
 -19 -11   1 0.59527 2.11640   3
  19 -11  -1 0.40209 1.66527   3
  11  19   1 -0.1370  2.6234   2
  19 -11   1 1.43647 1.85886   3
  19  11  -1 -1.4760  2.2686   2
 -19  11   1 0.80785 1.83866   1
 -19 -11  -1 1.17634 2.15345   3
 -11  19  -1 -0.3657  1.8482   1
 -11 -19   1 1.28535 2.14875   3
  11 -19  -1 -0.1364  1.7311   3
 -19 -12   1 2.20004 2.26076   3
  19 -12  -1 0.78503 1.87155   3
  19  12   1 5.24384 2.76626   2
 -12 -19  -1 5.81905 2.45905   3
 -12  19   1 4.04141 2.06802   1
 -19  12  -1 2.17745 2.07170   1
  12 -19   1 5.35782 2.12326   3
  12  19  -1 -1.0891  2.4848   2
  19  12  -1 -0.1984  2.4010   2
  12  19   1 2.81933 2.69287   2
 -19  12   1 2.77013 1.94225   1
 -12  19  -1 0.50318 2.13465   1
 -19 -12  -1 3.75788 2.22059   3
 -12 -19   1 0.34468 2.21410   3
  12 -19  -1 4.84290 2.06550   3
  19 -12   1 4.00830 2.03369   3
  19 -13  -1 31.2689  3.3356   3
  13 -19   1 34.4191  3.6377   3
  19  13   1 31.3478  4.2155   2
 -13  19   1 32.1977  3.4012   1
 -19 -13   1 34.4370  3.9066   3
 -19  13  -1 32.2775  3.6118   1
  13  19  -1 29.1765  4.2050   2
 -13 -19  -1 47.0400  4.2400   3
  13  19   1 37.8063  4.6496   2
 -13 -19   1 32.2171  3.9600   3
 -19 -13  -1 35.8647  3.7775   3
 -13  19  -1 34.8574  3.6696   1
  13 -19  -1 39.8156  3.6458   3
 -19  13   1 22.5890  3.0388   1
  19  13  -1 27.0295  3.9829   2
  19 -13   1 29.7976  3.4020   3
  19 -14  -1 2.62969 2.03289   3
  14  19  -1 3.02451 2.84494   2
 -14  19   1 2.40692 2.23855   1
  19  14   1 -1.8066  2.6702   2
 -19  14  -1 0.40128 2.02061   1
 -19 -14   1 0.89832 2.24351   3
 -14 -19  -1 -0.0666  2.1703   3
  14 -19   1 -0.5178  1.8668   3
  19  14  -1 -1.1461  2.2174   2
  14 -19  -1 1.09825 1.89662   3
 -14 -19   1 -0.5426  2.2913   3
 -19  14   1 0.87744 1.97609   1
  19 -14   1 -1.2322  1.7834   3
 -14  19  -1 0.09489 2.17630   1
 -19 -14  -1 -2.2772  2.0216   3
  14  19   1 -0.2966  2.8575   2
 -19 -15   1 7.33142 2.79190   3
  19 -15  -1 7.94899 2.40548   3
  19  15   1 6.75144 3.21958   2
  15 -19   1 5.42555 2.35723   3
  15  19  -1 4.32044 3.00918   2
 -15  19   1 6.52114 2.39184   1
 -19  15  -1 6.26304 2.46161   1
 -15 -19  -1 8.40545 2.71404   3
 -15 -19   1 10.1600  3.0463   3
  19  15  -1 7.67245 3.11132   2
 -19 -15  -1 6.48749 2.63419   3
 -15  19  -1 4.67000 2.59118   1
 -19  15   1 6.23994 2.49292   1
  15 -19  -1 4.27533 2.12888   3
  15  19   1 7.51294 3.33915   2
  19 -15   1 4.18130 2.18382   3
  19  16   1 10.7289  3.3726   2
  16 -19   1 14.2970  2.7723   3
 -16  19   1 11.1708  2.7224   1
 -16 -19  -1 11.3216  3.0890   3
 -19 -16   1 9.70337 2.90982   3
 -19  16  -1 9.84044 2.92587   1
  16  19  -1 6.70197 3.19426   2
  19 -16  -1 14.6862  2.8641   3
  16  19   1 8.96456 3.34366   2
 -16  19  -1 5.53437 2.76663   1
 -19 -16  -1 9.58526 2.86592   3
  16 -19  -1 12.7518  2.6993   3
 -16 -19   1 7.43868 2.84298   3
  19  16  -1 8.34798 3.34388   2
 -19  16   1 11.7894  2.8561   1
  19 -16   1 8.98864 2.70329   3
 -17  19   1 -0.7236  2.3529   1
  19  17   1 -2.5234  2.8424   2
 -17 -19  -1 0.33007 2.32502   3
 -19 -17   1 0.91219 2.50634   3
  19 -17  -1 4.52362 2.14100   3
  17  19  -1 4.03605 3.03832   2
  17 -19   1 -1.1346  1.8966   3
 -19  17  -1 -0.6199  2.2242   1
  17 -19  -1 0.22394 1.98672   3
 -17  19  -1 2.91335 2.64381   1
 -17 -19   1 -0.7870  2.5945   3
  17  19   1 1.19567 2.87370   2
 -19 -17  -1 5.82433 2.60932   3
  19 -17   1 1.27115 2.03735   3
  19  17  -1 5.18888 2.88067   2
 -19  17   1 2.02635 2.29479   1
  18 -19   1 3.47931 2.30531   3
  18  19  -1 0.93372 2.90640   2
 -19  18  -1 7.18616 2.89465   1
  19  18   1 3.19247 3.34554   2
 -18 -19  -1 4.99394 2.78373   3
 -19 -18   1 2.36805 2.66744   3
 -18  19   1 9.70986 2.91206   1
  19 -18  -1 5.04725 2.31358   3
 -19  18   1 2.80862 2.43489   1
  18 -19  -1 7.84743 2.47302   3
 -19 -18  -1 4.74412 2.76594   3
  19  18  -1 8.26403 3.36168   2
 -18  19  -1 7.75319 2.76918   1
 -18 -19   1 4.29295 2.77968   3
  18  19   1 8.20258 3.38553   2
  20   0  -1 5.46772 1.89469   2
   0  20   1 3.18350 2.46863   2
 -20   0   1 -0.2861  1.5614   1
   0 -20   1 4.24992 2.16822   3
   0  20  -1 3.50122 1.66665   1
  20   0  -1 4.09736 1.88566   3
  20   0   1 1.25702 1.69512   2
   0 -20  -1 2.77399 1.96064   3
   0  20  -1 3.92470 2.14603   2
  20   0   1 3.07078 1.85534   3
 -20   0  -1 0.97906 1.72653   1
   0  20   1 3.91159 1.59284   1
 -20  -1   1 42.9012  3.0820   1
  -1  20   1 42.0895  3.9395   2
  20  -1  -1 37.1931  3.0940   2
  -1 -20  -1 45.1911  3.5221   3
  20   1   1 45.0575  3.3898   2
  -1  20   1 43.0921  3.0363   1
 -20   1  -1 42.5983  3.3851   1
  20  -1  -1 40.7273  3.4310   3
   1 -20   1 45.8248  3.7547   3
   1  20  -1 47.1438  2.8976   1
  20   1   1 45.0276  3.6136   3
   1  20  -1 44.4025  4.0276   2
  -1 -20   1 51.8144  3.9375   3
   1 -20  -1 42.5176  3.6279   3
  -1  20  -1 45.0812  3.2709   1
  -1  20  -1 39.0548  3.6428   2
  20  -1   1 51.9986  3.7308   3
   1  20   1 37.4542  3.8009   2
   1  20   1 38.5669  2.9560   1
  20   1  -1 45.8597  3.5653   3
 -20  -1  -1 42.5815  3.4080   1
  20   1  -1 41.6982  3.4227   2
 -20   1   1 38.6661  3.2161   1
  -2 -20  -1 11.4254  2.3496   3
  20  -2  -1 7.34374 2.12196   3
   2  20  -1 11.5895  1.8759   1
  -2  20   1 9.89709 1.92777   1
  20   2   1 7.27879 2.18054   2
  20   2   1 12.2564  2.4322   3
 -20   2  -1 10.5806  2.1721   1
  -2  20   1 8.70020 2.61730   2
   2 -20   1 9.41289 2.41517   3
  20  -2  -1 11.7320  2.0465   2
   2  20  -1 10.7786  2.5489   2
   2 -20  -1 6.04162 2.04480   3
  -2  20  -1 7.74666 2.23587   2
 -20   2   1 12.1129  2.1096   1
  20  -2   1 5.97076 2.11551   3
  -2 -20   1 8.09766 2.41158   3
   2  20   1 8.15627 2.63170   2
  -2  20  -1 9.92870 2.01422   1
  20   2  -1 11.5688  2.4202   3
   2  20   1 8.50237 1.73582   1
  20   2  -1 10.1381  2.1968   2
 -20  -2  -1 9.17731 1.99945   1
   3  20  -1 48.4646  4.1183   2
  -3  20   1 48.5456  3.8933   2
  20   3   1 47.5350  3.7506   2
  -3 -20  -1 50.4071  3.9152   3
   3 -20   1 45.1672  3.7008   3
  -3  20   1 52.6425  3.4059   1
 -20   3  -1 53.9720  3.6666   1
  20   3   1 47.6726  3.6913   3
  20  -3  -1 43.2222  3.5337   3
   3  20   1 49.1259  2.9100   1
   3 -20  -1 47.6196  3.6724   3
   3  20   1 42.9435  4.1354   2
  20   3  -1 51.7800  3.7191   2
  -3 -20   1 46.8976  3.8958   3
  -3  20  -1 47.1306  3.3414   1
  20   3  -1 45.4254  3.6662   3
 -20   3   1 41.4087  3.2163   1
  20  -3   1 46.7431  3.6626   3
  -4  20   1 25.1270  2.7090   1
 -20   4  -1 24.4754  2.8304   1
  20  -4  -1 27.6490  3.1180   3
 -20  -4   1 30.9834  3.3401   3
  20   4   1 25.2315  3.0865   3
  20   4   1 27.4835  3.1385   2
  -4 -20  -1 24.9883  3.0805   3
   4 -20   1 30.7126  3.3786   3
   4  20  -1 31.2131  3.5593   2
  -4  20   1 26.9226  3.0621   2
  -4  20  -1 31.7697  2.9350   1
 -20   4   1 28.0519  2.7395   1
  20   4  -1 26.9173  3.1724   2
  -4 -20   1 30.7937  3.4843   3
   4  20   1 20.1404  3.3140   2
   4 -20  -1 28.2996  3.0644   3
  20  -4   1 27.8549  3.2078   3
   5 -20   1 11.3507  2.4451   3
  -5  20   1 11.2128  2.0760   1
  20   5   1 9.58967 2.48624   2
 -20  -5   1 12.3678  2.5624   3
  20  -5  -1 9.88075 2.28631   3
   5  20  -1 14.6643  2.8960   2
 -20   5  -1 10.6445  2.3062   1
  -5 -20  -1 11.6045  2.5442   3
  -5  20  -1 11.9649  2.1277   1
   5  20   1 8.86395 2.87566   2
 -20   5   1 9.93089 2.13397   1
  -5 -20   1 8.36820 2.51586   3
   5 -20  -1 11.0768  2.2690   3
 -20  -5  -1 14.8306  2.6277   3
  20   5  -1 10.3035  2.4346   2
  20  -5   1 6.99078 2.11743   3
  -6 -20  -1 13.7024  2.6506   3
  -6  20   1 10.0960  2.2565   1
 -20  -6   1 11.7500  2.4894   3
   6 -20   1 6.90121 2.19519   3
  20  -6  -1 13.4343  2.4012   3
 -20   6  -1 13.0721  2.4651   1
   6  20  -1 12.3410  2.8583   2
  20   6   1 6.80451 2.49599   2
  20   6  -1 10.5716  2.5002   2
   6  20   1 10.7606  2.9606   2
 -20  -6  -1 11.0512  2.5536   3
  -6  20  -1 10.9695  2.2760   1
  20  -6   1 10.6167  2.3263   3
   6 -20  -1 11.1664  2.2759   3
  -6 -20   1 12.0439  2.6922   3
 -20   6   1 11.9881  2.3108   1
   7 -20   1 41.2997  3.5439   3
   7  20  -1 37.2345  3.9295   2
 -20   7  -1 44.0902  3.7815   1
 -20  -7   1 45.6345  3.8397   3
  -7 -20  -1 50.9823  4.1288   3
  20   7   1 43.7609  4.2388   2
  -7  20   1 39.9444  3.4909   1
  20   7  -1 39.7619  3.8969   2
  -7  20  -1 43.6473  3.6275   1
  20  -7   1 43.6665  3.6190   3
  -7 -20   1 39.5661  3.9903   3
   7 -20  -1 42.3375  3.5457   3
 -20   7   1 47.1923  3.6550   1
   7  20   1 50.0575  4.7353   2
 -20  -7  -1 45.8006  3.7366   3
   8 -20   1 31.4525  3.3842   3
  20   8   1 32.6953  3.8521   2
  -8  20   1 29.4864  3.1636   1
  20  -8  -1 29.2340  3.2729   3
   8  20  -1 35.6338  4.0717   2
 -20  -8   1 29.4443  3.4247   3
 -20   8  -1 28.9852  3.2423   1
  -8 -20  -1 35.9448  3.6727   3
 -20   8   1 26.4310  2.9459   1
   8  20   1 28.4185  3.8624   2
  -8  20  -1 32.5619  3.2666   1
  -8 -20   1 26.8899  3.4460   3
 -20  -8  -1 32.8636  3.5105   3
  20  -8   1 35.1418  3.4943   3
   8 -20  -1 34.6553  3.4142   3
  20   8  -1 26.4341  3.5057   2
  20  -9  -1 16.2541  2.6184   3
 -20  -9   1 10.8056  2.5974   3
 -20   9  -1 13.7320  2.7013   1
  -9  20   1 10.9427  2.4166   1
   9 -20   1 6.92404 2.33443   3
   9  20  -1 7.01658 2.76438   2
  20   9   1 5.79647 2.77991   2
  -9 -20  -1 9.92276 2.73912   3
  20   9  -1 12.0564  2.9105   2
  -9  20  -1 14.4656  2.6355   1
  -9 -20   1 14.8363  3.0603   3
 -20   9   1 15.2974  2.5283   1
   9  20   1 18.3651  3.4889   2
  20  -9   1 9.62622 2.32513   3
 -20  -9  -1 12.5477  2.6600   3
   9 -20  -1 15.8100  2.5552   3
  10  20  -1 3.04747 2.61743   2
  20  10   1 8.40271 2.89666   2
 -10 -20  -1 6.44656 2.56770   3
  10 -20   1 9.00791 2.40329   3
 -20 -10   1 5.63429 2.46177   3
 -20  10  -1 6.78836 2.49320   1
  20 -10  -1 9.31382 2.29883   3
 -10  20   1 7.29552 2.28485   1
 -10  20  -1 10.2671  2.3908   1
  10  20   1 8.55700 3.13850   2
 -20  10   1 7.84161 2.33748   1
 -10 -20   1 11.3448  2.8287   3
  20 -10   1 7.47987 2.33533   3
  20  10  -1 5.85311 2.59417   2
 -20 -10  -1 8.57987 2.53271   3
  10 -20  -1 8.14845 2.17323   3
  11  20  -1 1.17636 2.53955   2
 -11 -20  -1 5.74175 2.46548   3
 -11  20   1 2.53922 2.10467   1
 -20 -11   1 1.32330 2.12799   3
  20  11   1 1.07778 2.57608   2
 -20  11  -1 2.78994 2.24100   1
  20 -11  -1 3.99317 1.96473   3
  11 -20   1 0.38292 1.86712   3
 -20 -11  -1 4.04225 2.24871   3
 -20  11   1 4.85574 2.27302   1
  20 -11   1 1.20906 1.88252   3
 -11  20  -1 3.67657 2.31408   1
  20  11  -1 0.46538 2.39797   2
  11  20   1 0.58683 2.78168   2
  11 -20  -1 2.00219 1.81467   3
 -11 -20   1 3.40514 2.40647   3
 -20  12  -1 13.2525  2.8306   1
 -12  20   1 9.38237 2.57650   1
  20  12   1 10.2039  3.2348   2
 -12 -20  -1 11.0275  2.9574   3
  12 -20   1 9.14942 2.56444   3
  20 -12  -1 10.6091  2.4270   3
  12  20  -1 9.20683 3.19908   2
 -20 -12   1 11.6110  2.8983   3
 -20  12   1 11.9793  2.6944   1
  12  20   1 9.07054 3.41614   2
 -20 -12  -1 12.0531  2.7168   3
  12 -20  -1 11.2515  2.4312   3
 -12 -20   1 13.1801  3.0201   3
  20 -12   1 12.4331  2.6717   3
 -12  20  -1 11.5784  2.6480   1
  20  12  -1 12.4744  3.1839   2
  13  20  -1 30.9159  4.3455   2
  20  13   1 19.7441  3.7246   2
 -20  13  -1 24.2910  3.3216   1
  20 -13  -1 22.8353  3.1795   3
 -13  20   1 21.8962  3.1280   1
  13 -20   1 19.8622  3.0540   3
 -13 -20  -1 21.0050  3.4326   3
 -20 -13   1 26.6933  3.6239   3
  13  20   1 21.5776  4.0446   2
 -20  13   1 23.1554  3.2272   1
  13 -20  -1 23.5936  3.1568   3
 -20 -13  -1 22.1907  3.2933   3
 -13 -20   1 27.9169  3.7847   3
  20  13  -1 19.2984  3.6433   2
 -13  20  -1 21.7752  3.2865   1
  20 -13   1 23.8218  3.2373   3
  20  14   1 18.8413  3.6920   2
 -14 -20  -1 23.3147  3.5579   3
 -20 -14   1 26.9141  3.7023   3
 -14  20   1 22.5532  3.3755   1
 -20  14  -1 18.7540  3.1409   1
  20 -14  -1 22.8516  3.1723   3
  14  20  -1 22.2795  4.0583   2
  14 -20   1 23.8170  3.3982   3
 -14 -20   1 28.6664  3.9496   3
  14  20   1 21.8029  3.8960   2
 -20 -14  -1 24.2476  3.4923   3
 -14  20  -1 27.1118  3.6071   1
  20 -14   1 25.6695  3.4059   3
 -20  14   1 23.0323  3.3959   1
  20  14  -1 26.4142  3.8784   2
  14 -20  -1 21.1187  3.0228   3
  20  15   1 20.6191  4.0358   2
 -15 -20  -1 28.7209  3.7919   3
  15  20  -1 23.0054  4.0460   2
 -15  20   1 26.2832  3.4479   1
 -20  15  -1 22.7114  3.4173   1
  20 -15  -1 28.4884  3.4366   3
  15 -20   1 29.1165  3.5606   3
 -20 -15   1 26.5039  3.8126   3
 -20 -15  -1 24.6094  3.5702   3
  20  15  -1 28.0333  4.1623   2
 -15 -20   1 27.3087  3.8612   3
  15 -20  -1 26.0470  3.3136   3
 -15  20  -1 28.6738  3.7806   1
  20 -15   1 16.0754  2.9560   3
 -20  15   1 21.7152  3.2498   1
  15  20   1 26.5351  4.4417   2
 -16 -20  -1 6.12187 2.73242   3
  16 -20   1 4.61257 2.33377   3
 -20 -16   1 5.41514 2.71159   3
 -20  16  -1 5.24299 2.64812   1
  20 -16  -1 5.13383 2.27462   3
  16  20  -1 1.94440 2.75021   2
  20  16   1 9.16448 3.51039   2
 -16  20   1 6.22908 2.70883   1
  16 -20  -1 6.34097 2.38009   3
 -16 -20   1 10.8376  3.0733   3
 -20  16   1 7.29188 2.87172   1
  20  16  -1 3.10353 3.00537   2
 -20 -16  -1 3.25631 2.54856   3
  16  20   1 2.42061 3.21787   2
 -16  20  -1 5.35066 2.73956   1
  20 -16   1 6.17616 2.41495   3
 -20  17  -1 21.3023  3.6289   1
  20 -17  -1 27.1748  3.5133   3
 -17 -20  -1 19.4857  3.5638   3
  17 -20   1 24.9412  3.5047   3
  17  20  -1 24.7128  4.3241   2
  20  17   1 16.8615  4.0494   2
 -20 -17   1 16.1134  3.4341   3
 -17  20   1 20.5213  3.3673   1
  20  17  -1 21.9531  4.0957   2
  17 -20  -1 24.7562  3.4417   3
 -20 -17  -1 18.8596  3.5994   3
 -17  20  -1 24.5351  3.7107   1
 -20  17   1 20.0553  3.3428   1
  17  20   1 23.2954  4.3264   2
  20 -17   1 18.2100  3.1712   3
 -17 -20   1 22.4208  3.9187   3
  21   0  -1 -2.1907  1.6157   2
   0 -21   1 -1.8601  1.8527   3
   0  21  -1 -1.9690  1.9347   2
 -21   0   1 0.96815 1.64368   1
 -21   0  -1 -0.1418  1.6818   1
   0  21   1 -0.2254  1.4400   1
  21   0   1 -0.7214  1.6670   3
   0  21  -1 -3.2767  1.4365   1
  21   0  -1 3.29812 1.88684   3
   0 -21  -1 -0.4738  1.8777   3
   0  21   1 -0.3050  2.1347   2
  -1  21   1 13.1789  2.8498   2
  21  -1  -1 13.9881  2.6078   3
  21   1   1 12.2668  2.4999   3
  21  -1  -1 15.7622  2.3020   2
  21   1   1 12.7741  2.3532   2
   1 -21   1 8.86468 2.46515   3
 -21   1  -1 13.1543  2.3069   1
   1  21  -1 12.3530  2.5944   2
   1  21  -1 11.2463  1.9148   1
  -1 -21  -1 12.8213  2.5372   3
  -1  21   1 13.8760  2.1768   1
  21   1  -1 12.9465  2.3073   2
  21   1  -1 13.6050  2.5519   3
   1 -21  -1 10.8106  2.4298   3
  -1  21  -1 8.72180 2.42098   2
  21  -1   1 14.9644  2.5758   3
   1  21   1 12.8155  2.8941   2
   1  21   1 14.4156  2.0258   1
  -1  21  -1 12.5236  2.1565   1
 -21  -1  -1 14.0903  2.3375   1
 -21   1   1 12.9885  2.1241   1
  -1 -21   1 14.1897  2.7987   3
 -21   2  -1 -0.2184  1.8084   1
  21  -2  -1 2.45486 1.87025   3
   2  21  -1 0.97015 2.02749   2
  -2  21   1 -2.3305  2.1095   2
  -2  21   1 0.24892 1.55406   1
  21   2   1 0.87591 1.83633   3
   2 -21   1 1.55692 2.00866   3
  21   2   1 -0.1465  1.8612   2
  -2 -21  -1 3.75226 2.03297   3
  -2  21  -1 -0.5439  1.8179   2
  -2 -21   1 0.40470 2.00027   3
 -21   2   1 2.33899 1.79577   1
  21  -2   1 1.79887 1.86386   3
   2 -21  -1 1.95093 1.82193   3
  21   2  -1 -0.6069  1.8889   2
   2  21   1 1.26560 2.45000   2
  21   2  -1 3.55664 1.95134   3
   2  21   1 2.11254 1.47069   1
  -2  21  -1 1.01058 1.66032   1
  21   3   1 1.10598 2.03719   2
  21  -3  -1 0.76404 1.79408   3
   3 -21   1 0.16030 1.87133   3
  -3  21   1 4.32376 1.81088   1
  -3  21   1 1.16901 2.19880   2
  -3 -21  -1 3.05992 2.17434   3
 -21   3  -1 5.71510 2.08779   1
  21   3   1 0.90951 1.80809   3
   3  21  -1 1.20938 2.10181   2
   3  21   1 1.13318 2.44652   2
  21   3  -1 4.08151 2.10881   2
  21  -3   1 5.36048 2.12629   3
  -3  21  -1 1.53766 1.71959   1
  -3 -21   1 5.02949 2.39435   3
 -21   3   1 2.24089 1.86161   1
   3 -21  -1 -0.3504  1.8177   3
  21   3  -1 1.58840 1.84272   3
  21  -4  -1 12.0223  2.4960   3
  -4 -21  -1 17.0962  2.8775   3
  21   4   1 13.8741  2.6077   3
 -21   4  -1 10.2928  2.3658   1
  -4  21   1 14.2767  2.2803   1
 -21  -4   1 10.9504  2.5948   3
   4  21  -1 10.5334  2.6805   2
   4 -21   1 15.7976  2.7487   3
  21   4   1 10.2248  2.6032   2
  21  -4   1 9.60391 2.39679   3
  21   4  -1 12.2524  2.5854   2
   4 -21  -1 9.45675 2.27539   3
  -4  21  -1 10.1271  2.1782   1
   4  21   1 12.3375  3.0145   2
  -4 -21   1 13.0045  2.8880   3
 -21   4   1 11.7991  2.2501   1
   5  21  -1 20.2713  3.3016   2
   5 -21   1 21.6509  2.9841   3
  21  -5  -1 15.6190  2.7065   3
  -5 -21  -1 18.8386  2.9468   3
  -5  21   1 18.3328  2.5196   1
 -21  -5   1 12.2988  2.6942   3
  21   5   1 18.4744  2.9089   2
 -21   5  -1 15.8776  2.6797   1
  -5 -21   1 17.5226  3.1495   3
 -21   5   1 15.8105  2.4230   1
  -5  21  -1 19.8412  2.6275   1
  21   5  -1 15.1399  2.7796   2
  21  -5   1 15.7540  2.7381   3
   5 -21  -1 18.0346  2.7393   3
   5  21   1 15.2816  3.2925   2
 -21  -5  -1 19.8862  2.9927   3
   6 -21   1 3.62205 2.13389   3
   6  21  -1 7.00842 2.63649   2
  -6  21   1 6.30789 2.04015   1
 -21  -6   1 8.28831 2.44026   3
 -21   6  -1 4.77866 2.14711   1
  -6 -21  -1 6.66502 2.35593   3
  21  -6  -1 5.71271 2.08124   3
  21   6   1 2.94368 2.30641   2
  21   6  -1 6.93411 2.40860   2
   6  21   1 5.49620 2.79514   2
  -6 -21   1 5.08896 2.43274   3
 -21  -6  -1 7.14164 2.42171   3
   6 -21  -1 4.18447 2.02418   3
  21  -6   1 4.58618 2.12640   3
  -6  21  -1 3.52507 2.00654   1
 -21   6   1 2.70104 1.94529   1
   7 -21   1 9.98638 2.49339   3
 -21   7  -1 10.4598  2.5280   1
   7  21  -1 7.44208 2.79876   2
  -7 -21  -1 10.4638  2.6422   3
  21  -7  -1 15.4524  2.6803   3
  -7  21   1 9.34116 2.29679   1
 -21  -7   1 12.4676  2.7169   3
  21   7   1 11.4727  2.8188   2
  -7  21  -1 13.4008  2.5212   1
  21   7  -1 11.0533  2.7936   2
   7 -21  -1 10.0589  2.3457   3
   7  21   1 12.2331  3.3348   2
 -21   7   1 10.7243  2.4268   1
 -21  -7  -1 15.2595  2.7798   3
  -7 -21   1 13.2442  2.9292   3
  21  -7   1 14.8936  2.7757   3
 -21   8  -1 9.94537 2.60401   1
  21  -8  -1 3.58174 2.13231   3
   8  21  -1 4.82111 2.73262   2
  -8 -21  -1 5.91828 2.58903   3
  -8  21   1 5.12212 2.05904   1
   8 -21   1 6.26063 2.26628   3
  21   8   1 7.52475 2.73943   2
 -21  -8   1 2.36318 2.19799   3
   8 -21  -1 7.59196 2.20404   3
  -8  21  -1 6.30547 2.32696   1
  21  -8   1 8.48044 2.37831   3
 -21  -8  -1 7.16730 2.51685   3
  21   8  -1 6.22015 2.74246   2
 -21   8   1 7.73762 2.22510   1
  -8 -21   1 5.75171 2.61077   3
   8  21   1 9.34774 3.16321   2
 -21  -9   1 16.5765  2.9733   3
  -9 -21  -1 8.85319 2.78449   3
   9 -21   1 13.1371  2.7735   3
   9  21  -1 11.8086  3.1777   2
 -21   9  -1 12.1679  2.7122   1
  21   9   1 10.7161  3.0513   2
  21  -9  -1 14.7553  2.6470   3
  -9  21   1 11.0481  2.5021   1
 -21   9   1 14.7555  2.6895   1
  -9 -21   1 15.7318  3.1815   3
  -9  21  -1 10.2114  2.5111   1
 -21  -9  -1 10.9679  2.6984   3
   9  21   1 8.21964 3.15186   2
  21   9  -1 9.92832 2.87709   2
   9 -21  -1 10.4753  2.3687   3
  21  -9   1 7.64788 2.30471   3
  10  21  -1 8.45140 3.02582   2
 -10  21   1 7.36983 2.35214   1
  21  10   1 0.78391 2.54710   2
 -10 -21  -1 6.64100 2.72633   3
  21 -10  -1 8.96000 2.32775   3
 -21  10  -1 8.46323 2.58587   1
  10 -21   1 5.41126 2.23645   3
 -21 -10   1 5.32856 2.48342   3
  21  10  -1 5.46019 2.69752   2
 -21 -10  -1 6.05749 2.42443   3
  10 -21  -1 5.76905 2.09684   3
 -21  10   1 4.32023 2.12978   1
 -10 -21   1 8.20279 2.84677   3
  21 -10   1 8.12071 2.51404   3
  10  21   1 2.73336 2.92866   2
 -10  21  -1 6.42725 2.41617   1
  11  21  -1 7.10830 2.72604   2
 -11  21   1 9.33952 2.50412   1
 -21  11  -1 6.28788 2.54618   1
  21 -11  -1 7.66048 2.34511   3
  11 -21   1 11.6827  2.5544   3
 -11 -21  -1 10.5940  2.8180   3
 -21 -11   1 5.73663 2.54330   3
  21  11   1 6.82619 2.97474   2
 -11  21  -1 8.24002 2.45421   1
 -21  11   1 8.61292 2.59054   1
 -21 -11  -1 1.71922 2.27264   3
 -11 -21   1 4.41535 2.67138   3
  21 -11   1 6.18383 2.28291   3
  21  11  -1 4.72825 2.76054   2
  11  21   1 1.67776 2.92099   2
  11 -21  -1 7.07469 2.20292   3
 -12 -21  -1 7.37359 2.86364   3
  12 -21   1 10.0910  2.6317   3
  21 -12  -1 15.0115  2.7639   3
 -12  21   1 14.8861  2.8061   1
  12  21  -1 9.05260 3.26933   2
 -21  12  -1 10.7186  2.8783   1
 -21 -12   1 12.5442  2.9516   3
  21  12   1 16.6766  3.5617   2
 -12  21  -1 13.2027  2.9249   1
  21 -12   1 10.6713  2.6782   3
  21  12  -1 15.4265  3.3862   2
  12  21   1 10.0510  3.5430   2
 -12 -21   1 13.4127  3.1982   3
 -21 -12  -1 5.63379 2.50740   3
 -21  12   1 12.6885  2.6734   1
  12 -21  -1 11.1397  2.6094   3
 -21 -13   1 26.5883  3.8174   3
 -13  21   1 29.6717  3.5038   1
 -13 -21  -1 33.3376  4.0213   3
  21 -13  -1 36.2389  3.7782   3
 -21  13  -1 28.1426  3.5768   1
  13  21  -1 30.1642  4.3356   2
  13 -21   1 34.3758  3.7725   3
  21  13   1 27.5074  4.1634   2
  13  21   1 24.2424  4.1244   2
  21  13  -1 27.6953  4.0263   2
 -13 -21   1 31.6037  4.0285   3
  13 -21  -1 31.5857  3.4770   3
 -21  13   1 27.6140  3.5198   1
  21 -13   1 33.8132  3.7643   3
 -13  21  -1 30.1768  3.6820   1
 -21 -13  -1 30.8943  3.9401   3
 -14 -21  -1 12.8664  3.1988   3
  14 -21   1 11.6011  2.7668   3
 -21  14  -1 7.89623 2.89455   1
 -21 -14   1 10.0988  3.0047   3
  21 -14  -1 9.43818 2.66841   3
  21  14   1 9.05884 3.43251   2
 -14  21   1 4.46560 2.56340   1
  14  21  -1 12.6148  3.4889   2
 -14  21  -1 10.4665  2.8568   1
 -21  14   1 8.01497 2.66019   1
  14  21   1 12.4832  3.8104   2
 -21 -14  -1 12.7273  2.9731   3
  21  14  -1 6.87822 3.05664   2
 -14 -21   1 11.2459  3.2568   3
  21 -14   1 12.9011  2.8567   3
  14 -21  -1 12.9010  2.7918   3
  15 -21   1 17.0948  3.1520   3
 -15  21   1 18.6662  3.3054   1
  15  21  -1 21.9281  3.8692   2
  21 -15  -1 13.1948  2.8478   3
 -15 -21  -1 16.7277  3.2686   3
  21  15   1 13.9248  3.7260   2
 -21  15  -1 12.2306  3.1934   1
 -15  21  -1 11.2210  2.8880   1
  21  15  -1 19.4818  3.8421   2
 -15 -21   1 18.0749  3.4491   3
 -21  15   1 17.6454  3.1427   1
  15  21   1 13.5446  3.8474   2
  21 -15   1 19.6157  3.1192   3
 -21 -15  -1 15.4720  3.2087   3
  15 -21  -1 16.9023  2.9322   3
 -21 -16   1 16.0856  3.4970   3
  16  21  -1 11.2484  3.6676   2
  21 -16  -1 19.4362  3.0940   3
 -16 -21  -1 14.9250  3.3629   3
 -21  16  -1 13.3223  3.2502   1
  21  16   1 12.5251  3.7815   2
  16 -21   1 17.8341  3.2266   3
 -16  21   1 13.9537  3.0257   1
  16 -21  -1 20.0373  3.1550   3
 -21 -16  -1 18.0926  3.4714   3
 -16  21  -1 8.94231 3.00159   1
  21  16  -1 9.39171 3.46158   2
  16  21   1 11.0726  3.7833   2
  21 -16   1 16.4767  3.0637   3
 -16 -21   1 14.1807  3.4578   3
 -21  16   1 16.0342  3.3454   1
   0  22  -1 49.7898  3.4630   1
  22   0   1 45.2280  3.7897   3
   0  22   1 53.7958  3.3385   1
  22   0  -1 46.0333  3.7643   3
   0 -22  -1 50.7144  3.8671   3
  22   0  -1 46.0084  3.5964   2
   0  22   1 43.7506  4.2330   2
 -22   0  -1 47.9159  3.5807   1
   0  22  -1 43.0176  4.0598   2
   0 -22   1 42.0398  4.0381   3
  22   1   1 69.8476  4.4377   3
   1 -22   1 62.1872  4.5536   3
   1  22  -1 64.3831  4.6648   2
  22  -1  -1 67.3585  4.3505   3
  -1  22   1 66.7678  3.8476   1
  -1  22   1 55.0406  4.6869   2
  -1 -22  -1 65.6294  4.2653   3
 -22   1  -1 54.8705  3.9938   1
  -1  22  -1 61.6641  4.3679   2
   1  22   1 66.0868  3.6695   1
 -22   1   1 63.2789  3.9292   1
  22  -1   1 67.2912  4.3865   3
  22   1  -1 66.4501  4.1789   2
   1  22   1 53.6216  4.6252   2
   1 -22  -1 59.3604  4.0667   3
  -1 -22   1 68.2320  4.7782   3
  -1  22  -1 71.2283  3.7944   1
  22   1  -1 59.5936  4.2612   3
 -22   2  -1 49.7195  3.9600   1
   2  22  -1 48.3236  4.1425   2
  22   2   1 43.7960  3.6602   2
  -2 -22  -1 53.3330  4.2066   3
  22  -2  -1 36.3149  3.7077   3
   2 -22   1 40.2505  3.9555   3
  -2  22   1 47.0566  4.3782   2
  -2  22   1 52.1981  3.4478   1
  22   2   1 40.8501  3.9698   3
 -22   2   1 41.2716  3.3154   1
   2 -22  -1 44.6360  3.8310   3
  22   2  -1 36.1763  3.8272   3
  -2 -22   1 38.5667  3.9884   3
   2  22   1 42.0207  4.2599   2
  22  -2   1 38.8846  3.7909   3
  -2  22  -1 45.3353  3.5200   1
  22   2  -1 42.2265  3.7371   2
  22   3   1 8.00560 2.42427   3
  22   3   1 6.70596 2.37685   2
   3 -22   1 6.16843 2.37474   3
  -3 -22  -1 10.4294  2.5349   3
 -22   3  -1 3.89216 2.08681   1
   3  22  -1 11.8392  2.7593   2
  -3  22   1 8.29063 2.05686   1
 -22  -3   1 14.9154  2.8319   3
  22  -3  -1 6.64871 2.25477   3
  -3 -22   1 16.2201  3.0081   3
   3 -22  -1 7.27908 2.36375   3
  -3  22  -1 12.0779  2.2701   1
  22  -3   1 8.46235 2.35554   3
  22   3  -1 9.02641 2.31241   2
 -22   3   1 9.63927 2.18319   1
   3  22   1 7.18609 2.83361   2
  22   4   1 -1.7803  1.8219   3
   4  22  -1 -1.3141  2.2629   2
   4 -22   1 0.70631 2.09327   3
  -4  22   1 0.00367 1.76752   1
 -22  -4   1 -0.9525  2.0503   3
  22   4   1 -1.9100  2.0340   2
  -4 -22  -1 0.44732 2.20725   3
 -22   4  -1 -1.8219  1.8144   1
  22  -4  -1 -0.8052  1.7065   3
  22   4  -1 -0.3652  2.0445   2
   4  22   1 -0.4700  2.6311   2
  22  -4   1 0.97518 1.91220   3
 -22   4   1 -1.0380  1.6953   1
  -4 -22   1 0.21996 2.12517   3
   4 -22  -1 -0.0200  1.9832   3
  -4  22  -1 -1.3594  1.7552   1
   5  22  -1 66.3258  4.9680   2
  -5  22   1 67.2366  4.1364   1
  -5 -22  -1 78.0370  4.9425   3
  22   5   1 70.3876  4.7847   2
 -22  -5   1 74.0055  4.6741   3
   5 -22   1 75.0914  4.6257   3
  22  -5  -1 69.2793  4.4408   3
 -22   5  -1 69.1732  4.4187   1
  -5  22  -1 71.8610  4.2289   1
 -22  -5  -1 65.3852  4.5031   3
  22  -5   1 62.6721  4.3266   3
  -5 -22   1 70.5426  4.8118   3
   5 -22  -1 68.7217  4.4420   3
  22   5  -1 73.7719  4.8330   2
   5  22   1 69.9336  5.3382   2
 -22   5   1 67.3108  4.3518   1
  22   6   1 16.5020  3.1490   2
   6 -22   1 12.4029  2.6685   3
 -22   6  -1 10.2829  2.3948   1
  -6  22   1 12.7709  2.4955   1
  22  -6  -1 18.0661  2.8673   3
 -22  -6   1 17.6524  3.0423   3
  -6 -22  -1 14.2348  3.0293   3
   6  22  -1 13.2619  3.1240   2
 -22  -6  -1 13.2797  2.9741   3
  -6  22  -1 11.3068  2.3225   1
   6 -22  -1 10.0249  2.4966   3
  -6 -22   1 12.2297  3.0470   3
  22   6  -1 14.0097  2.8667   2
  22  -6   1 15.9346  2.8119   3
 -22   6   1 14.9840  2.5840   1
   6  22   1 14.5223  3.3951   2
 -22   7  -1 4.08580 2.32113   1
 -22  -7   1 8.40729 2.59067   3
  -7  22   1 4.43551 1.99043   1
  -7 -22  -1 6.27051 2.70175   3
  22  -7  -1 6.86273 2.23412   3
   7 -22   1 3.25450 2.13629   3
  22   7   1 6.85841 2.67998   2
   7  22  -1 7.07538 2.81013   2
 -22  -7  -1 5.28995 2.38737   3
 -22   7   1 4.34313 2.15838   1
   7  22   1 1.23030 2.55238   2
  -7  22  -1 5.10641 2.24860   1
  22  -7   1 4.51475 2.23329   3
   7 -22  -1 8.00960 2.33534   3
  22   7  -1 7.38832 2.71877   2
  -7 -22   1 3.99343 2.59295   3
   8 -22   1 6.74421 2.48569   3
 -22  -8   1 12.4090  2.8654   3
  -8  22   1 8.98999 2.43824   1
   8  22  -1 8.00119 2.91634   2
  -8 -22  -1 11.9946  2.8385   3
  22   8   1 13.3257  3.0825   2
  22  -8  -1 11.4210  2.4785   3
 -22   8  -1 11.3028  2.7139   1
 -22   8   1 12.1974  2.4471   1
   8  22   1 7.50906 3.12002   2
  22   8  -1 11.0408  2.8829   2
 -22  -8  -1 10.8612  2.7479   3
  -8 -22   1 10.0363  2.9481   3
   8 -22  -1 14.4109  2.6905   3
  22  -8   1 11.3064  2.6281   3
  -8  22  -1 12.3734  2.6993   1
   9  22  -1 -0.2847  2.6206   2
   9 -22   1 3.80803 2.21392   3
  -9  22   1 2.31944 2.16282   1
  22   9   1 1.60132 2.62114   2
  -9 -22  -1 4.36174 2.53208   3
 -22  -9   1 2.95998 2.28671   3
 -22   9  -1 2.63873 2.19333   1
  22  -9  -1 4.77699 2.22080   3
   9  22   1 1.19939 2.88470   2
  22   9  -1 1.62299 2.49026   2
  22  -9   1 5.03114 2.18704   3
   9 -22  -1 3.57024 2.06067   3
 -22   9   1 6.09164 2.31652   1
 -22  -9  -1 2.87272 2.35655   3
  -9  22  -1 2.97257 2.35094   1
  -9 -22   1 -0.3309  2.5616   3
  22 -10  -1 41.1380  3.9588   3
  22  10   1 28.4738  3.9833   2
  10 -22   1 28.7368  3.5073   3
 -10  22   1 34.5720  3.5683   1
 -22  10  -1 30.9892  3.7381   1
 -22 -10   1 36.2895  4.0235   3
  10  22  -1 35.7514  4.3632   2
 -10 -22  -1 42.3397  4.3576   3
  22  10  -1 34.4973  4.1970   2
 -22  10   1 28.6942  3.4935   1
  10  22   1 28.2494  4.1486   2
 -10 -22   1 26.9998  3.8124   3
 -10  22  -1 30.9442  3.5899   1
  22 -10   1 31.3345  3.6714   3
  10 -22  -1 40.3358  3.8400   3
 -22 -10  -1 37.0621  4.0145   3
  11 -22   1 17.2684  3.0422   3
  22  11   1 15.6805  3.5155   2
  11  22  -1 17.8419  3.7727   2
 -22  11  -1 20.3276  3.3050   1
 -11  22   1 21.5409  3.0676   1
  22 -11  -1 14.8745  2.8368   3
 -22 -11   1 18.7801  3.3067   3
 -11 -22  -1 19.9603  3.5621   3
 -22  11   1 13.9073  2.7991   1
 -11  22  -1 15.9739  2.9065   1
 -22 -11  -1 27.5356  3.6983   3
  22  11  -1 14.9336  3.3040   2
 -11 -22   1 22.1604  3.7621   3
  11 -22  -1 15.8233  2.7771   3
  11  22   1 9.98077 3.63527   2
  22 -11   1 21.1551  3.2367   3
  12  22  -1 5.52738 3.16795   2
 -12  22   1 6.29998 2.49327   1
  22  12   1 6.44843 3.11306   2
 -22  12  -1 12.3027  2.9997   1
 -22 -12   1 8.91079 2.89174   3
  12 -22   1 3.83843 2.42673   3
 -12 -22  -1 6.84636 2.88611   3
  22 -12  -1 10.4844  2.6861   3
 -22  12   1 5.36648 2.61831   1
  22  12  -1 7.61596 3.02457   2
  12 -22  -1 6.53921 2.43931   3
 -12  22  -1 9.49593 2.85345   1
 -12 -22   1 11.3949  3.2666   3
  12  22   1 4.32087 3.30068   2
 -22 -12  -1 5.86128 2.62682   3
  22 -12   1 6.93364 2.59667   3
 -13 -22  -1 27.1890  3.9453   3
  22  13   1 22.9520  3.9978   2
 -13  22   1 20.5332  3.2296   1
 -22 -13   1 24.6174  3.6924   3
 -22  13  -1 19.0823  3.3122   1
  13 -22   1 21.0305  3.2848   3
  13  22  -1 19.2341  3.8730   2
  22  13  -1 18.2554  3.7033   2
 -13  22  -1 24.3258  3.4394   1
  22 -13   1 20.8141  3.2622   3
 -22  13   1 25.1053  3.4800   1
 -22 -13  -1 24.2784  3.6699   3
  13 -22  -1 25.4879  3.3306   3
  13  22   1 18.4698  4.1489   2
 -13 -22   1 27.8813  4.0713   3
  14 -22   1 0.04559 2.06635   3
 -14 -22  -1 3.30920 2.74617   3
  22 -14  -1 2.18614 2.09971   3
 -14  22   1 6.29886 2.67623   1
  22  14   1 0.09879 2.92653   2
 -22 -14   1 0.94056 2.49198   3
 -22  14  -1 2.84809 2.68173   1
  14  22  -1 -1.9909  2.6825   2
 -14 -22   1 5.37479 2.87243   3
  14  22   1 5.74368 3.42320   2
  22 -14   1 5.86168 2.48047   3
 -22  14   1 0.12116 2.47971   1
  22  14  -1 4.39014 2.93954   2
  14 -22  -1 4.36692 2.28796   3
 -14  22  -1 5.75912 2.77856   1
 -22 -14  -1 7.25798 2.75686   3
  23   0   1 65.7483  4.5252   3
   0 -23   1 58.0015  4.6326   3
   0 -23  -1 58.7979  4.2307   3
   0  23   1 67.0994  5.1011   2
  23   0  -1 65.7180  4.5577   3
   0  23   1 65.6385  3.8523   1
   0  23  -1 65.2311  4.4493   2
  -1  23   1 16.1975  3.1574   2
 -23   1  -1 16.0666  2.7591   1
  23   1   1 14.2841  2.8871   3
  -1 -23  -1 13.7268  2.8457   3
  23  -1  -1 13.9681  2.7012   3
  -1  23   1 17.3716  2.4754   1
   1  23  -1 16.3204  2.9953   2
   1 -23   1 14.5114  2.9020   3
  -1  23  -1 18.9668  2.5251   1
  -1 -23   1 20.4184  3.1555   3
  23  -1   1 18.3285  3.0260   3
   1 -23  -1 17.9680  2.9853   3
  23   1  -1 15.9152  2.8777   3
   1  23   1 17.6263  3.3169   2
   2 -23   1 -1.1541  1.9671   3
   2  23  -1 0.26121 2.23895   2
  23  -2  -1 -0.2019  1.9538   3
 -23   2  -1 -1.9053  1.8861   1
  23   2   1 0.55370 2.02533   3
  -2 -23  -1 2.28436 2.34322   3
  -2  23   1 0.65790 1.70767   1
   2 -23  -1 -1.0885  1.9232   3
   2  23   1 0.14520 2.49965   2
  23  -2   1 -0.4160  1.9815   3
  -2  23  -1 1.01306 1.91775   1
  23   2  -1 0.62343 1.97000   2
  23   2  -1 -0.3230  1.9088   3
  -2 -23   1 3.52377 2.35845   3
 -23   3  -1 13.3974  2.7400   1
 -23  -3   1 13.6284  2.9242   3
  -3 -23  -1 12.8684  2.9171   3
  23   3   1 9.60535 2.54561   3
   3 -23   1 9.05063 2.62150   3
   3  23  -1 11.5604  2.9524   2
  -3  23   1 13.0933  2.3827   1
  23  -3  -1 11.1389  2.6275   3
  23   3   1 12.8289  2.6272   2
  23  -3   1 10.5121  2.6367   3
  -3 -23   1 9.37274 2.74275   3
   3  23   1 13.4274  3.1825   2
 -23   3   1 14.5526  2.4758   1
  -3  23  -1 11.6687  2.3598   1
   3 -23  -1 14.2264  2.7529   3
  23   3  -1 14.5397  2.7000   2
 -23  -4   1 7.62264 2.57549   3
   4 -23   1 4.11679 2.32332   3
  23  -4  -1 6.08971 2.24836   3
  -4 -23  -1 4.84613 2.41433   3
 -23   4  -1 1.94789 2.16991   1
  -4  23   1 6.16175 2.07703   1
  23   4   1 4.54841 2.36944   2
   4  23  -1 2.38274 2.50302   2
 -23   4   1 4.18094 2.08052   1
  -4  23  -1 7.93992 2.26130   1
  23  -4   1 5.82578 2.25742   3
  23   4  -1 3.30016 2.18841   2
  -4 -23   1 -2.0997  2.4083   3
 -23  -4  -1 7.66042 2.61111   3
   4  23   1 -0.6591  2.5934   2
   4 -23  -1 1.79159 2.08669   3
   5  23  -1 8.93632 2.86542   2
 -23  -5   1 11.2096  2.8479   3
  -5 -23  -1 9.08959 2.76040   3
   5 -23   1 8.05699 2.56210   3
  23   5   1 12.5515  2.8016   2
 -23   5  -1 8.99703 2.51612   1
  23  -5  -1 10.3768  2.6627   3
  -5  23   1 10.4038  2.3920   1
  23   5  -1 12.9305  2.8256   2
  23  -5   1 10.6711  2.6228   3
   5  23   1 6.35421 3.00576   2
   5 -23  -1 9.49297 2.39587   3
 -23   5   1 10.0008  2.4279   1
 -23  -5  -1 13.4304  2.8927   3
  -5 -23   1 10.5563  2.8831   3
  -5  23  -1 12.1422  2.4916   1
   6  23  -1 9.88912 2.95758   2
 -23  -6   1 10.3284  2.7274   3
 -23   6  -1 4.44716 2.45914   1
   6 -23   1 9.73020 2.67915   3
  -6 -23  -1 9.21348 2.87156   3
  23  -6  -1 12.0955  2.6643   3
  23   6   1 7.60095 2.71037   2
  -6  23   1 10.1901  2.4711   1
   6  23   1 9.25199 3.33731   2
   6 -23  -1 7.79102 2.33843   3
 -23  -6  -1 9.55598 2.67023   3
  -6  23  -1 9.56169 2.53667   1
  23   6  -1 7.24416 2.59078   2
  23  -6   1 11.1653  2.6630   3
  -6 -23   1 12.3980  3.1240   3
 -23   6   1 11.4081  2.5039   1
  -7  23   1 0.95810 1.82360   1
   7  23  -1 -3.3951  2.2810   2
 -23   7  -1 -1.0155  2.1363   1
 -23  -7   1 0.61820 2.17304   3
   7 -23   1 1.13510 2.09488   3
  -7 -23  -1 -4.3698  1.9564   3
  23   7   1 -4.3799  2.3265   2
  23  -7  -1 1.61452 1.95587   3
  -7  23  -1 3.79714 2.07869   1
  23  -7   1 -1.3909  1.7958   3
   7 -23  -1 -0.6245  1.9061   3
 -23   7   1 0.79401 2.13182   1
   7  23   1 -1.8217  2.6108   2
  -7 -23   1 0.28262 2.39915   3
 -23  -7  -1 1.19623 2.21485   3
  23   7  -1 0.97709 2.32408   2
  -8  23   1 7.14157 2.33464   1
  -8 -23  -1 5.28027 2.69987   3
   8  23  -1 0.96388 2.61328   2
   8 -23   1 0.80214 2.24322   3
 -23   8  -1 3.09628 2.45105   1
  23   8   1 4.48272 2.69278   2
  23  -8  -1 6.79215 2.31933   3
 -23  -8   1 1.28541 2.35760   3
   8 -23  -1 2.95310 2.16703   3
 -23   8   1 2.87060 2.21369   1
   8  23   1 0.84356 3.01260   2
  -8  23  -1 1.54316 2.16372   1
  23   8  -1 3.74692 2.72895   2
  23  -8   1 3.02580 2.16299   3
  -8 -23   1 7.03245 2.99123   3
 -23  -8  -1 7.05198 2.63479   3
  23   9   1 -1.2408  2.5065   2
   9  23  -1 -1.8500  2.4427   2
  -9 -23  -1 -0.2803  2.4364   3
 -23   9  -1 2.82440 2.22677   1
  -9  23   1 1.45760 2.04239   1
   9 -23   1 -2.1310  1.9333   3
  23  -9  -1 0.42242 1.91785   3
 -23  -9   1 -0.9653  2.1829   3
 -23  -9  -1 -0.2749  2.1889   3
  23  -9   1 -0.4912  1.9977   3
   9 -23  -1 -0.7411  2.0305   3
 -23   9   1 -1.3543  2.0980   1
   9  23   1 2.42959 2.96528   2
  -9 -23   1 0.89315 2.71604   3
  23   9  -1 -3.5841  2.1429   2
  -9  23  -1 -0.0743  2.2323   1
  23 -10  -1 35.4882  3.8314   3
 -23  10  -1 25.2490  3.5631   1
  10  23  -1 26.1247  4.1594   2
  10 -23   1 26.4550  3.5908   3
  23  10   1 31.2414  4.1468   2
 -10  23   1 30.7967  3.6091   1
 -10 -23  -1 28.8736  3.8109   3
 -23 -10   1 28.0080  3.7433   3
  10 -23  -1 27.0655  3.3597   3
 -23  10   1 26.9859  3.4805   1
 -10  23  -1 27.6253  3.5837   1
  23 -10   1 33.3332  3.8234   3
 -23 -10  -1 28.0807  3.6880   3
  10  23   1 29.0116  4.4863   2
 -10 -23   1 27.9110  3.9237   3
  23  10  -1 35.9025  4.2068   2
  23  11   1 22.5843  4.0257   2
 -11  23   1 26.4865  3.5506   1
  11  23  -1 15.0125  3.6289   2
  11 -23   1 25.4700  3.5486   3
 -23 -11   1 24.7811  3.7035   3
 -11 -23  -1 17.3807  3.5284   3
 -23  11  -1 24.0228  3.5557   1
  23 -11  -1 25.5734  3.4789   3
  23  11  -1 25.1193  3.8874   2
 -11  23  -1 21.3065  3.2353   1
 -23  11   1 24.3718  3.4386   1
  11  23   1 15.2899  3.9327   2
  11 -23  -1 24.0419  3.2980   3
  23 -11   1 20.9432  3.2971   3
 -23 -11  -1 19.4290  3.5226   3
 -11 -23   1 26.9002  3.9273   3
  23 -12  -1 10.8887  2.8187   3
 -12  23   1 9.24175 2.79309   1
 -12 -23  -1 14.2713  3.4165   3
  23  12   1 9.14547 3.25372   2
  12 -23   1 12.1373  2.8749   3
 -23 -12   1 9.83955 3.18197   3
  12  23  -1 18.0245  3.6816   2
 -23  12  -1 16.4702  3.3091   1
 -23  12   1 13.0782  2.8046   1
  23  12  -1 11.7199  3.3192   2
  12 -23  -1 11.3499  2.7849   3
  12  23   1 17.7489  4.0090   2
 -12  23  -1 6.64237 2.77056   1
 -23 -12  -1 14.6824  3.3197   3
  23 -12   1 8.18140 2.63366   3
 -12 -23   1 9.00333 3.12881   3
 -23 -13   1 4.69999 2.77046   3
 -13  23   1 0.00096 2.41801   1
 -23  13  -1 5.70183 2.71723   1
 -13 -23  -1 2.22567 2.78923   3
 -23 -13  -1 4.97581 2.80698   3
 -13 -23   1 0.60139 2.69465   3
 -23  13   1 5.80259 2.67829   1
 -13  23  -1 1.70988 2.58870   1
   0 -24  -1 8.08308 2.55923   3
  24   0  -1 1.65879 2.14804   3
   0 -24   1 0.04177 2.08969   3
   0  24   1 0.07154 2.57651   2
  24   0   1 0.50503 2.02433   3
  -1 -24  -1 11.7034  2.8505   3
   1  24  -1 5.51382 2.57285   2
   1 -24   1 10.9051  2.7759   3
  24   1   1 7.62041 2.66842   3
  24  -1  -1 7.79857 2.45451   3
  -1  24   1 8.86636 2.17782   1
  24  -1   1 13.1617  2.7914   3
   1 -24  -1 7.59539 2.45442   3
  -1 -24   1 7.08682 2.63493   3
  24   1  -1 9.41147 2.62121   3
   1  24   1 3.72033 2.68288   2
  -2 -24  -1 18.1143  3.0622   3
  24   2   1 11.2045  2.8164   3
  24  -2  -1 13.1850  2.7528   3
   2 -24   1 13.9154  3.0280   3
  -2  24   1 18.6195  2.6428   1
 -24   2  -1 12.9958  2.6635   1
   2  24  -1 11.1216  2.9344   2
   2  24   1 9.83467 3.04114   2
  24  -2   1 13.1002  2.8602   3
  -2 -24   1 17.1827  3.2243   3
  24   2  -1 14.7333  2.9783   3
   2 -24  -1 12.4946  2.8058   3
  24   3   1 2.78627 2.22595   3
 -24  -3   1 4.67646 2.42714   3
   3  24  -1 -0.5447  2.2581   2
 -24   3  -1 1.71947 2.22249   1
  24  -3  -1 2.54414 2.07154   3
  -3 -24  -1 0.42249 2.44527   3
   3 -24   1 2.89504 2.31296   3
  -3  24   1 3.95640 1.97044   1
  -3 -24   1 0.68831 2.50207   3
  24   3  -1 0.48671 1.99043   2
  24  -3   1 2.24061 2.26823   3
   3  24   1 -2.9821  2.5508   2
  -3  24  -1 2.58812 2.01239   1
   3 -24  -1 -0.2239  2.0859   3
  -4  24   1 0.64961 1.91015   1
 -24  -4   1 -0.2508  2.2686   3
  24  -4  -1 1.86334 2.00295   3
  -4 -24  -1 0.17438 2.19371   3
   4 -24   1 2.80750 2.31061   3
 -24   4  -1 -0.3123  2.1470   1
   4  24  -1 2.70417 2.57317   2
  -4 -24   1 7.33482 2.68689   3
   4  24   1 -0.2719  2.6213   2
   4 -24  -1 3.58723 2.16196   3
 -24  -4  -1 -0.8199  2.3726   3
  24  -4   1 1.06063 1.95787   3
 -24   4   1 -0.5339  2.0244   1
  -4  24  -1 1.02458 2.03662   1
  24   4  -1 -0.1787  2.1332   2
  -5 -24  -1 3.34554 2.42007   3
   5  24  -1 4.75179 2.72407   2
 -24  -5   1 2.61708 2.36911   3
 -24   5  -1 0.41090 2.24381   1
  24   5   1 -0.2378  2.3699   2
   5 -24   1 1.05976 2.32020   3
  24  -5  -1 4.36814 2.20214   3
  -5  24   1 4.64899 2.15169   1
 -24   5   1 2.66070 2.18485   1
  24   5  -1 2.26478 2.29901   2
  -5 -24   1 3.03746 2.68340   3
   5  24   1 0.26053 2.75631   2
   5 -24  -1 2.60622 2.19070   3
 -24  -5  -1 2.83675 2.39151   3
  24  -5   1 1.38869 2.12022   3
  -5  24  -1 2.55889 2.12616   1
  24   6   1 -0.0938  2.4483   2
  -6 -24  -1 3.21304 2.48086   3
   6 -24   1 -1.2800  2.0087   3
 -24  -6   1 -0.8771  2.3648   3
  -6  24   1 4.07880 2.20678   1
  24  -6  -1 0.20813 1.99165   3
 -24   6  -1 1.93977 2.41977   1
   6  24  -1 0.21582 2.51953   2
  -6 -24   1 1.90975 2.49792   3
   6  24   1 -1.3433  2.7307   2
  24   6  -1 -0.3563  2.3711   2
  24  -6   1 2.86646 2.20704   3
  -6  24  -1 3.06807 2.22248   1
   6 -24  -1 2.43143 2.22459   3
 -24   6   1 0.72750 2.14571   1
 -24  -6  -1 3.90617 2.42076   3
  24   7   1 -2.5900  2.4265   2
   7 -24   1 -0.3516  2.0973   3
 -24  -7   1 -0.5582  2.1493   3
   7  24  -1 -1.9968  2.3771   2
  -7 -24  -1 2.97028 2.45867   3
 -24   7  -1 1.39042 2.41946   1
  -7  24   1 2.37817 2.15288   1
  24  -7  -1 3.54243 2.19153   3
  24  -7   1 2.41556 2.21106   3
  24   7  -1 -0.1223  2.5026   2
   7 -24  -1 2.70347 2.16257   3
 -24   7   1 2.54147 2.35878   1
  -7 -24   1 1.64033 2.52185   3
  -7  24  -1 1.01529 2.24037   1
   7  24   1 -2.8957  2.7380   2
 -24  -7  -1 4.26340 2.47188   3
 -24   8  -1 28.2435  3.5967   1
  24   8   1 25.9668  3.8338   2
  24  -8  -1 24.1047  3.5155   3
  -8  24   1 26.0900  3.3202   1
  -8 -24  -1 23.3145  3.6457   3
 -24  -8   1 23.9791  3.5924   3
   8  24  -1 19.1201  3.7248   2
   8 -24   1 20.1653  3.4232   3
  -8  24  -1 24.7019  3.3070   1
  24  -8   1 29.0017  3.7078   3
 -24   8   1 26.3901  3.3855   1
  24   8  -1 25.0789  3.7594   2
   8  24   1 19.9606  4.0168   2
   8 -24  -1 28.3316  3.5395   3
  -8 -24   1 24.6064  3.9691   3
 -24  -8  -1 23.4465  3.5996   3
  -9 -24  -1 18.6806  3.4508   3
  24  -9  -1 18.5438  3.1898   3
  24   9   1 14.3210  3.4334   2
  -9  24   1 19.6120  3.1288   1
 -24  -9   1 12.6358  3.0325   3
   9  24  -1 16.7274  3.6224   2
   9 -24   1 17.5097  3.2484   3
 -24   9  -1 13.2298  3.1263   1
  -9 -24   1 15.9679  3.4547   3
   9 -24  -1 15.0585  2.8271   3
 -24  -9  -1 21.9408  3.5152   3
   9  24   1 13.5972  3.8128   2
  24   9  -1 12.5942  3.1749   2
 -24   9   1 17.5816  3.1486   1
  24  -9   1 19.1165  3.2964   3
  -9  24  -1 16.7527  3.0588   1
  24 -10  -1 17.1717  3.0514   3
 -24 -10   1 14.1558  3.1621   3
  10 -24   1 20.8445  3.2821   3
  24  10   1 15.8021  3.4885   2
 -10  24   1 20.5054  3.2314   1
  10  24  -1 23.1619  4.1033   2
 -24  10  -1 12.4849  3.1670   1
 -10 -24  -1 22.2693  3.8722   3
  24  10  -1 17.4787  3.5687   2
  24 -10   1 18.8321  3.3213   3
  10  24   1 16.7425  4.0096   2
 -10  24  -1 20.6521  3.3369   1
  10 -24  -1 18.3383  3.1142   3
 -24  10   1 21.0060  3.3001   1
 -10 -24   1 19.7039  3.8587   3
 -24 -10  -1 16.2798  3.3243   3
 -24 -11   1 2.84452 2.61442   3
 -11  24   1 2.62835 2.28542   1
  11 -24   1 1.28051 2.49441   3
  11  24  -1 3.09895 3.06946   2
 -24  11  -1 -2.0388  2.4704   1
 -11 -24  -1 -0.0398  2.5470   3
  24 -11  -1 2.73380 2.23765   3
  24  11   1 5.12776 3.23876   2
  11  24   1 1.65093 3.34224   2
 -24 -11  -1 3.93093 2.62548   3
  24 -11   1 -0.3378  2.3032   3
  24  11  -1 4.37538 2.83946   2
 -24  11   1 2.71331 2.56293   1
 -11  24  -1 1.38302 2.32748   1
  11 -24  -1 3.46770 2.19480   3
 -11 -24   1 3.90909 2.85592   3
  25   0   1 1.36827 2.13483   3
   0 -25   1 4.98934 2.56050   3
  25   0  -1 3.83293 2.29550   3
   0 -25  -1 5.64603 2.65201   3
  -1 -25  -1 -0.7445  2.2945   3
   1 -25   1 3.96446 2.48627   3
  25  -1  -1 2.36809 2.20233   3
  25   1   1 1.13072 2.16710   3
  -1 -25   1 4.97233 2.58773   3
   1 -25  -1 -2.2252  2.1579   3
  25  -1   1 -0.6772  2.1936   3
  25   1  -1 3.33464 2.28985   3
   1  25   1 -2.8625  2.5504   2
   2  25  -1 28.9629  3.7629   2
  -2 -25  -1 40.2091  4.2249   3
  25   2   1 35.4754  4.0516   3
  25  -2  -1 34.7144  3.9162   3
  -2  25   1 32.2799  3.2125   1
 -25  -2   1 37.4081  4.1989   3
   2 -25   1 38.5055  4.1262   3
   2  25   1 38.2481  4.4120   2
  -2 -25   1 38.3392  4.3469   3
   2 -25  -1 31.7692  3.7712   3
  25  -2   1 24.1943  3.5271   3
  -3 -25  -1 21.9199  3.5729   3
 -25  -3   1 23.0114  3.6459   3
   3 -25   1 33.8912  3.9806   3
  -3  25   1 26.0219  3.0949   1
  25  -3  -1 32.2000  3.8568   3
   3  25  -1 23.1421  3.5492   2
  25   3   1 26.5536  3.6241   3
  25  -3   1 27.0942  3.6013   3
   3 -25  -1 24.0167  3.4657   3
  -3 -25   1 32.2151  4.0102   3
   3  25   1 23.9617  3.8791   2
 -25  -4   1 0.27988 2.27300   3
  25  -4  -1 -2.8726  1.8397   3
 -25   4  -1 0.31340 2.31407   1
  -4  25   1 -0.8221  1.9417   1
   4 -25   1 1.95067 2.33743   3
   4  25  -1 -1.4623  2.3886   2
  -4 -25  -1 -1.4039  2.3542   3
   4  25   1 -2.8102  2.6844   2
 -25  -4  -1 3.82653 2.70464   3
  -4 -25   1 2.05201 2.71735   3
  -4  25  -1 4.41533 2.28567   1
   4 -25  -1 1.03905 2.10884   3
  25  -4   1 2.71000 2.16287   3
  25   4  -1 0.12719 2.27859   2
 -25  -5   1 11.2463  2.9458   3
   5 -25   1 9.08660 2.80218   3
  -5 -25  -1 11.8230  3.0047   3
  -5  25   1 10.0535  2.5439   1
 -25   5  -1 5.83792 2.73426   1
  25  -5  -1 9.60049 2.60997   3
   5  25  -1 7.29649 3.07740   2
  25  -5   1 11.7225  2.8750   3
   5  25   1 7.77366 3.23515   2
  25   5  -1 11.1134  2.9075   2
 -25  -5  -1 7.82384 2.90749   3
   5 -25  -1 12.9324  2.8579   3
  -5  25  -1 10.1538  2.5966   1
  -5 -25   1 12.3829  3.2313   3
 -25   5   1 7.00150 2.51482   1
   6 -25   1 -0.3527  2.3421   3
 -25  -6   1 2.23957 2.53199   3
  25  -6  -1 2.50574 2.27075   3
 -25   6  -1 -2.7718  2.2108   1
  25   6   1 -3.3555  2.0897   2
   6  25  -1 -3.6244  2.3481   2
  -6 -25  -1 0.46883 2.55156   3
  -6  25   1 1.98624 2.20130   1
  -6  25  -1 1.40135 2.27918   1
  -6 -25   1 2.31142 2.62318   3
  25   6  -1 3.20342 2.42812   2
   6  25   1 -1.3319  2.8619   2
 -25  -6  -1 3.42873 2.49494   3
 -25   6   1 -1.2755  2.2982   1
  25  -6   1 2.39330 2.28862   3
   6 -25  -1 1.46189 2.08953   3
 -25  -7   1 8.37984 2.91631   3
 -25   7  -1 10.8478  2.9753   1
  -7 -25  -1 17.9777  3.4574   3
  25   7   1 13.0572  3.1620   2
   7 -25   1 10.0110  2.9437   3
  -7  25   1 13.9048  2.7265   1
  25  -7  -1 13.9924  2.9691   3
   7  25  -1 7.51262 3.17594   2
  -7 -25   1 9.99021 3.17181   3
  -7  25  -1 12.0010  2.8220   1
  25  -7   1 15.6608  3.0746   3
  25   7  -1 11.9465  3.0917   2
   7  25   1 11.1528  3.5628   2
   7 -25  -1 11.2963  2.7292   3
 -25   7   1 8.97089 2.77379   1
 -25  -8   1 33.1892  4.1026   3
   8  25  -1 34.3335  4.5593   2
  -8 -25  -1 38.2125  4.4135   3
  -8  25   1 32.3144  3.6607   1
  25   8   1 33.6194  4.2567   2
  25  -8  -1 41.1957  4.2512   3
 -25   8  -1 27.1801  3.7738   1
   8 -25   1 34.9081  4.0336   3
  -8  25  -1 33.6274  3.8019   1
  -8 -25   1 30.5263  4.3049   3
   8 -25  -1 38.0021  4.0067   3
  25   8  -1 28.0747  4.0600   2
 -25  -8  -1 27.3408  3.9556   3
 -25   8   1 33.3954  3.7903   1
  25  -8   1 40.3656  4.2985   3
   8  25   1 28.3714  4.5301   2
   0 -26  -1 8.20717 2.87312   3
  26   0   1 15.7785  3.1585   3
  26   0  -1 15.0316  3.0629   3
   0 -26   1 12.9645  3.2589   3
   1 -26   1 4.17176 2.71269   3
  -1 -26  -1 4.41630 2.65525   3
  26   1   1 1.80848 2.48899   3
  26  -1  -1 4.28242 2.37318   3
  -1 -26   1 4.17971 2.74497   3
  26   1  -1 2.80962 2.36123   3
  26  -1   1 4.43139 2.40169   3
   1 -26  -1 2.31882 2.49272   3
  -2 -26  -1 6.30374 2.81784   3
  26   2   1 10.5848  2.9820   3
   2 -26   1 7.14515 2.93027   3
 -26  -2   1 7.00605 2.77953   3
  26  -2  -1 7.06845 2.80078   3
  -2 -26   1 3.77654 2.91585   3
   2  26   1 8.66787 3.11858   2
   2 -26  -1 6.72555 2.74538   3
  26  -2   1 7.65679 2.74819   3
  -3 -26  -1 28.6368  3.8940   3
 -26  -3   1 29.8873  4.0990   3
   3 -26   1 28.1924  3.8356   3
  26  -3  -1 25.2348  3.5990   3
  -3 -26   1 30.1125  4.0836   3
   3 -26  -1 34.9026  3.9757   3
  26  -3   1 30.0959  3.8657   3
   3  26   1 25.2453  4.1529   2
 -26  -3  -1 24.1151  3.8152   3
  26  -4  -1 11.5242  2.8334   3
  -4 -26  -1 9.53281 3.11003   3
  -4  26   1 11.7776  2.7065   1
   4 -26   1 10.9765  2.9337   3
   4  26  -1 7.29550 2.95151   2
 -26  -4   1 10.6042  3.0157   3
   4 -26  -1 9.05666 2.65353   3
 -26  -4  -1 13.4909  3.2328   3
  26  -4   1 13.2886  3.0170   3
   4  26   1 12.1644  3.4885   2
  -4 -26   1 10.4323  3.2039   3
   0   0   2 -0.2782  0.5321   2
   0   0  -2 0.74041 0.50864   1
   0   0   2 -0.0849  0.4003   3
  -1   0   2 942.797  18.051   3
   1   0   2 970.894  20.045   2
   1   0  -2 956.722  20.110   2
   1   0   2 971.614  17.951   3
   0   1  -2 958.316  20.041   2
   1   0  -2 948.683  18.536   1
   0   1   2 962.971  20.131   2
   0  -1   2 964.569  17.767   3
   0   1  -2 960.376  18.556   1
  -1   0  -2 962.299  18.627   1
   0  -1  -2 966.829  18.622   1
   1  -1  -2 154.840   3.575   1
   1   1   2 149.556   3.045   3
  -1  -1   2 151.590   3.308   3
   1  -1   2 158.405   3.387   3
  -1  -1  -2 154.486   3.629   1
   1   1  -2 158.515   3.524   1
   1   1  -2 152.039   3.860   2
  -1   1   2 154.802   3.000   3
   1   1   2 145.935   3.856   2
  -1   1   2 161.730   3.982   2
  -1   1  -2 163.278   3.695   1
   0   2  -2 1258.34   27.68   2
  -2   0   2 1302.10   24.53   3
   0  -2   2 1260.80   23.60   3
   2   0  -2 1288.98   26.54   2
   0  -2  -2 1297.63   24.89   1
   2   0  -2 1294.31   24.89   1
   2   0   2 1274.27   26.37   2
   2   0   2 1273.30   24.25   3
  -2   0  -2 1272.79   24.54   1
   0   2   2 1260.30   26.94   2
   0   2  -2 1240.71   24.95   1
  -2   1  -2 592.196  11.869   1
   1  -2   2 586.042  11.356   3
   2  -1  -2 593.032  12.771   2
  -1   2   2 591.301  12.784   2
   2   1   2 586.357  12.738   2
   2   1   2 650.271  11.112   3
   2  -1  -2 581.111  11.017   3
  -2  -1   2 589.984  11.260   3
   2  -1  -2 587.250  11.725   1
   1   2  -2 586.915  12.712   2
  -1  -2  -2 595.691  11.823   1
   1   2  -2 601.248  11.639   1
  -1   2  -2 611.116  11.832   1
   1  -2  -2 569.937  10.879   3
   1   2   2 568.801  12.788   2
  -1  -2   2 580.920  11.338   3
  -1   2  -2 586.538  12.531   2
   1  -2  -2 592.852  11.789   1
   2  -1   2 603.985  11.318   3
   2  -1   2 593.761  12.531   2
   2   1  -2 591.216  11.611   1
  -2  -1  -2 601.422  11.840   1
   2   1  -2 581.320  12.768   2
   2  -2  -2 379.724   7.866   1
  -2  -2  -2 377.225   7.910   1
   2   2   2 356.698   8.621   2
   2  -2  -2 372.390   7.198   3
   2   2   2 416.114   7.329   3
   2   2  -2 387.466   7.656   1
  -2   2   2 385.777   8.575   2
   2  -2   2 391.128   8.239   2
   2   2  -2 375.729   8.533   2
   2  -2   2 392.103   7.682   3
  -2   2  -2 366.872   7.956   1
  -2  -2   2 374.924   7.602   3
   0  -3   2 273.028   5.871   3
   3   0   2 272.762   5.638   3
   3   0  -2 276.276   6.448   2
   0   3  -2 275.571   6.289   2
   0   3   2 268.182   6.490   2
   3   0  -2 276.884   5.760   1
   0  -3  -2 274.484   5.939   1
  -3   0   2 281.593   5.613   3
   3   0   2 276.366   6.308   2
   0   3  -2 281.184   5.856   1
  -3   0  -2 272.652   6.019   1
   0  -3  -2 277.452   5.228   3
  -3   1  -2 168.935   4.148   1
   3  -1  -2 165.295   3.837   1
   3   1   2 170.467   4.375   2
   1   3  -2 170.138   3.780   1
   3   1   2 172.021   3.707   3
  -3  -1   2 178.028   3.828   3
   3  -1  -2 172.715   4.316   2
  -1  -3  -2 173.911   3.436   3
  -1   3   2 171.115   4.424   2
   1  -3   2 177.537   4.074   3
   1   3  -2 174.786   4.291   2
   3  -1  -2 165.736   3.605   3
  -1  -3  -2 175.125   4.003   1
   3   1  -2 169.139   3.727   1
  -3  -1  -2 170.368   4.050   1
   3  -1   2 175.014   3.859   3
   1  -3  -2 172.768   3.982   1
   1   3   2 152.304   4.564   2
  -1   3  -2 169.982   4.043   2
   3  -1   2 160.603   4.024   2
  -1  -3   2 159.669   3.928   3
   3   1  -2 166.526   4.398   2
   1  -3  -2 174.954   3.379   3
  -2   3   2 592.220  12.922   2
   2   3  -2 605.091  11.625   1
  -3   2  -2 597.119  11.995   1
  -2  -3  -2 598.921  11.941   1
   3  -2  -2 592.929  11.224   3
  -2  -3  -2 613.233  11.223   3
   3  -2  -2 599.284  11.905   1
  -3  -2   2 584.773  11.558   3
   3  -2  -2 600.068  12.923   2
   3   2   2 584.705  11.310   3
   3   2   2 619.715  13.089   2
   2   3  -2 597.563  12.967   2
   2  -3   2 598.736  11.659   3
   2  -3  -2 593.795  11.123   3
  -3  -2  -2 601.076  11.963   1
  -2   3  -2 588.451  11.951   1
   3   2  -2 606.086  11.593   1
   2   3   2 574.074  13.082   2
   3   2  -2 578.147  12.945   2
   3  -2   2 592.335  11.608   3
  -2   3  -2 597.618  12.517   2
   2  -3  -2 590.449  11.946   1
   3  -2   2 602.064  12.492   2
  -2  -3   2 576.627  11.603   3
  -3   3  -2 1612.88   33.21   1
   3   3  -2 1663.03   35.53   2
   3   3   2 1669.76   30.82   3
  -3  -3  -2 1668.02   32.01   1
   3   3  -2 1649.89   31.38   1
  -3   3   2 1692.19   34.69   2
   3  -3  -2 1624.41   30.84   3
   3   3   2 1634.70   34.36   2
  -3  -3   2 1619.44   30.62   3
   3  -3   2 1684.07   33.88   2
   3  -3   2 1638.86   30.68   3
   3  -3  -2 1606.02   31.59   1
   4   0  -2 4.98198 0.76787   3
   0  -4   2 6.10789 1.04616   3
   0   4  -2 5.97118 0.82485   2
   0   4  -2 6.10807 0.82173   1
  -4   0  -2 5.86197 0.87109   1
   4   0  -2 4.60702 0.84616   2
   0  -4  -2 5.71492 0.61301   3
   4   0   2 5.15721 0.83141   3
   4   0  -2 4.62518 0.62238   1
   4   0   2 5.88325 0.99064   2
   0   4   2 3.04812 1.09382   2
   0  -4  -2 5.21166 0.79722   1
   1  -4   2 519.830  10.533   3
   4  -1  -2 529.950  11.587   2
   1   4  -2 524.804  11.559   2
   4   1   2 518.441  11.560   2
   4  -1  -2 519.139  10.195   3
  -4   1  -2 543.815  10.838   1
   4  -1  -2 522.849  10.571   1
   1   4  -2 524.007  10.435   1
  -1  -4  -2 525.477   9.981   3
   4   1   2 518.919  10.258   3
  -1   4   2 516.069  11.629   2
  -4  -1   2 541.276  10.382   3
  -1  -4  -2 517.731  10.682   1
   1  -4  -2 540.345   9.958   3
   4   1  -2 531.298  10.379   1
   4  -1   2 521.997  11.262   2
  -1   4  -2 515.809  11.273   2
   1  -4  -2 532.329  10.727   1
   4   1  -2 536.364  11.688   2
   4  -1   2 543.312  10.434   3
   1   4   2 520.998  11.753   2
  -4  -1  -2 532.468  10.736   1
  -1  -4   2 524.663  10.517   3
  -1   4  -2 522.114  10.638   1
  -2   4   2 249.031   6.052   2
   4  -2  -2 251.783   5.989   2
  -2  -4  -2 254.129   5.543   1
  -2  -4  -2 255.158   5.131   3
  -4  -2   2 248.123   5.469   3
   4   2   2 245.867   5.237   3
   4  -2  -2 241.907   5.182   3
   2   4  -2 242.244   6.069   2
  -4   2  -2 247.249   5.649   1
   2  -4   2 250.261   5.600   3
   2   4  -2 256.071   5.199   1
   4  -2  -2 246.595   5.483   1
   4   2   2 246.694   6.188   2
  -2   4  -2 250.237   5.597   1
   2  -4  -2 248.235   5.580   1
   4   2  -2 244.596   5.094   1
  -2  -4   2 246.986   5.564   3
   4   2  -2 254.449   6.128   2
   2  -4  -2 258.945   5.065   3
   4  -2   2 245.462   5.531   2
   4  -2   2 252.747   5.520   3
  -4  -2  -2 251.247   5.542   1
  -2   4  -2 241.184   5.552   2
   2   4   2 242.862   6.339   2
  -4   3  -2 17.8112  1.4744   1
   3   4  -2 17.9910  1.5325   2
   4   3   2 18.8803  1.6775   2
  -4  -3   2 17.3218  1.4514   3
   3   4  -2 19.0530  0.9183   1
   4   3   2 18.6674  1.2420   3
   4  -3  -2 17.5050  1.2403   1
   3  -4   2 16.4800  1.3562   3
  -3  -4  -2 18.8586  1.1737   1
   4  -3  -2 19.9049  1.1225   3
  -3   4   2 15.2170  1.4366   2
  -3  -4  -2 17.9976  1.2031   3
   4   3  -2 20.2787  1.5745   2
  -4   3   2 18.9617  1.4389   2
  -3   4  -2 19.1513  1.4244   1
  -4  -3  -2 18.5152  1.3175   1
   3   4   2 16.4139  1.5726   2
  -3  -4   2 17.0297  1.3839   3
   4   3  -2 21.2788  0.8566   1
   4  -3   2 18.1187  1.4632   3
  -3   4  -2 19.1912  0.9770   2
   3  -4  -2 17.7790  1.1152   3
   3  -4  -2 19.6744  1.3524   1
   4  -3   2 15.3607  0.9360   2
   4   4  -2 4.15729 0.45997   1
   4  -4  -2 4.44029 0.74022   3
   4   4   2 4.81623 1.34091   2
  -4   4  -2 3.96898 1.00490   1
   4  -4  -2 3.43122 0.76185   1
   4  -4   2 3.85575 0.99898   3
  -4  -4  -2 2.23237 0.77590   3
   4   4  -2 2.82204 0.95695   2
  -4  -4  -2 3.13388 0.76342   1
   4  -4   2 4.12149 0.48615   2
  -4   4   2 2.35190 0.85049   2
  -4  -4   2 4.58198 0.94150   3
   0  -5  -2 680.964  12.582   3
   0   5  -2 667.896  14.292   2
   5   0   2 665.927  14.259   2
   5   0  -2 666.093  14.476   2
   0  -5   2 658.321  13.162   3
   5   0  -2 656.556  13.076   1
  -5   0  -2 651.155  13.362   1
   0   5  -2 669.889  13.146   1
   5   0  -2 667.378  12.887   3
   5   0   2 658.130  12.942   3
   0   5   2 646.421  14.555   2
   0  -5  -2 674.418  13.343   1
   5  -1  -2 97.9707  3.0254   2
   5   1   2 95.3904  2.6645   3
  -5   1  -2 94.9107  2.8540   1
   5  -1  -2 93.8923  2.6243   1
  -1   5   2 91.7595  3.0958   2
  -5  -1   2 98.6386  2.7933   3
   1   5  -2 91.0472  2.9913   2
  -1  -5  -2 96.3059  2.6837   1
   5   1   2 91.4202  3.1008   2
   1   5  -2 96.2729  2.5022   1
  -1  -5  -2 98.0118  2.4404   3
   5  -1  -2 92.1028  2.6119   3
   1  -5   2 99.0568  2.9768   3
  -1   5  -2 96.4430  2.7602   1
   1  -5  -2 100.686   2.806   1
   5  -1   2 97.8619  2.8492   2
  -1  -5   2 97.9007  2.9720   3
   5   1  -2 99.5715  3.1497   2
   1  -5  -2 102.677   2.467   3
  -5  -1  -2 99.8484  2.8594   1
   5   1  -2 96.1005  2.4029   1
   5  -1   2 96.4338  2.8060   3
  -1   5  -2 98.1769  2.7589   2
  -2  -5  -2 320.100   6.568   3
   5   2   2 322.817   7.784   2
   2   5  -2 316.273   7.717   2
  -5   2  -2 320.327   7.171   1
   2   5  -2 331.812   6.634   1
  -2   5   2 331.307   7.689   2
   5  -2  -2 329.109   7.018   1
  -5  -2   2 334.494   7.004   3
   2  -5   2 330.391   7.143   3
   5   2   2 322.639   6.788   3
   5  -2  -2 324.563   7.571   2
  -2  -5  -2 330.572   6.981   1
   5  -2  -2 319.418   6.709   3
   5   2  -2 319.491   6.524   1
  -2   5  -2 315.252   7.128   2
  -2  -5   2 318.116   7.067   3
   5  -2   2 320.152   7.109   2
   2  -5  -2 323.520   7.079   1
   5  -2   2 326.619   7.011   3
   5   2  -2 334.253   7.825   2
   2  -5  -2 333.982   6.563   3
   2   5   2 328.534   8.007   2
  -2   5  -2 323.213   7.054   1
  -5  -2  -2 308.760   6.970   1
  -5   3  -2 539.647  11.206   1
   3  -5   2 538.466  11.026   3
   5  -3  -2 543.963  11.904   2
  -3  -5  -2 538.832  10.568   3
   5  -3  -2 525.067  10.576   3
   5   3   2 540.968  12.262   2
   3   5  -2 539.450  10.501   1
  -3  -5  -2 543.847  10.986   1
   5   3   2 535.618  10.699   3
  -3   5   2 528.784  11.944   2
   3   5  -2 527.536  12.168   2
  -5  -3   2 535.598  10.941   3
   5  -3  -2 532.078  11.120   1
  -3   5  -2 541.749  11.138   1
   5  -3   2 528.402  11.249   2
  -3  -5   2 542.189  11.007   3
  -3   5  -2 540.164  11.334   2
  -5  -3  -2 550.272  11.028   1
   3  -5  -2 541.315  11.173   1
   3   5   2 531.039  12.332   2
   3  -5  -2 552.658  10.505   3
   5   3  -2 536.827  10.422   1
   5  -3   2 545.805  10.993   3
   4   5  -2 373.820   9.150   2
  -5  -4   2 380.187   8.243   3
  -4   5   2 385.956   8.806   2
  -4  -5  -2 385.183   8.073   1
   5   4   2 385.720   9.264   2
  -5   4  -2 382.298   8.387   1
   4  -5   2 380.366   8.294   3
   5  -4  -2 383.266   7.847   3
  -4  -5  -2 384.559   7.895   3
   4   5  -2 390.680   7.475   1
   5   4   2 383.914   7.966   3
  -4   5  -2 381.402   8.036   2
   5   4  -2 379.095   7.404   1
   5   4  -2 369.976   9.130   2
   5  -4   2 383.796   8.284   3
   4  -5  -2 379.201   8.314   1
  -4   5  -2 382.303   8.362   1
  -5   4   2 389.528   8.804   2
   4   5   2 372.694   9.261   2
  -5  -4  -2 382.519   8.089   1
  -4  -5   2 368.361   8.253   3
   4  -5  -2 387.852   7.808   3
  -5  -5   2 24.6095  1.7947   3
   5   5   2 20.7285  1.9852   2
   5   5  -2 20.1252  1.8414   2
  -5   5   2 23.6409  1.5827   2
  -5   5  -2 20.6160  1.7018   1
  -5  -5  -2 21.9291  1.3678   1
  -5  -5  -2 22.3936  1.4214   3
   5   5  -2 22.9634  0.7248   1
   5  -5  -2 22.8988  1.5756   1
   5  -5   2 22.9151  1.7704   3
   5  -5  -2 23.8190  1.4534   3
  -6   0  -2 83.4065  2.7303   1
   0   6  -2 82.9714  2.4318   1
   0  -6  -2 82.8290  2.3084   3
   6   0  -2 81.9932  2.3658   1
   6   0  -2 81.7271  2.8620   2
   6   0   2 77.5133  2.5433   3
   0   6   2 77.9519  3.1976   2
   0  -6   2 81.9574  2.8496   3
   6   0   2 79.7114  2.8175   2
   0  -6  -2 81.0647  2.4982   1
   0   6  -2 81.9743  2.7188   2
   6   0  -2 80.9493  2.5162   3
   6  -1  -2 221.376   5.008   1
   1  -6   2 221.237   5.277   3
   6  -1  -2 222.855   5.027   3
   6   1   2 221.504   5.617   2
  -6   1  -2 217.276   5.216   1
  -1  -6  -2 212.139   5.041   1
  -1   6   2 213.075   5.736   2
   6  -1  -2 217.972   5.534   2
   1   6  -2 220.753   4.813   1
  -1  -6  -2 216.627   4.749   3
   6   1   2 217.738   5.038   3
   1   6  -2 215.651   5.573   2
   1  -6  -2 219.016   4.745   3
   1   6   2 210.523   5.952   2
   6   1  -2 219.497   5.659   2
   6   1  -2 215.074   5.102   3
   6  -1   2 216.847   5.284   2
   6  -1   2 219.228   5.150   3
   1  -6  -2 214.001   5.148   1
   6   1  -2 218.065   4.749   1
  -6  -1  -2 215.955   5.146   1
  -1   6  -2 215.434   5.279   2
  -1  -6   2 219.386   5.313   3
  -1   6  -2 227.060   5.102   1
   6   2   2 174.540   4.299   3
  -6  -2   2 184.476   4.511   3
   2   6  -2 177.969   3.993   1
   2   6  -2 176.004   4.925   2
   6  -2  -2 179.933   4.395   1
   6   2   2 179.749   5.052   2
   6  -2  -2 183.338   4.296   3
  -2  -6  -2 176.475   4.103   3
  -2  -6  -2 176.396   4.261   1
  -6   2  -2 181.997   4.622   1
  -2   6   2 176.784   4.825   2
   6  -2  -2 179.474   4.703   2
   2  -6   2 181.596   4.575   3
  -6  -2  -2 176.025   4.374   1
   6   2  -2 176.771   4.973   2
  -2   6  -2 176.341   4.338   2
   6  -2   2 181.065   4.499   3
   6  -2   2 175.823   4.324   2
  -2  -6   2 172.458   4.586   3
   2  -6  -2 181.966   4.476   1
   2   6   2 182.136   5.242   2
   2  -6  -2 179.562   4.105   3
  -2   6  -2 174.990   4.452   1
   6   2  -2 174.203   3.881   1
   6  -3  -2 2.71427 0.81686   3
  -6   3  -2 4.06016 0.99181   1
   3  -6   2 3.10535 1.04967   3
   3   6  -2 4.64612 0.63273   1
  -6  -3   2 3.25051 1.01066   3
  -3  -6  -2 2.62737 0.80721   3
   6   3   2 3.14103 0.88127   3
   6  -3  -2 2.09744 0.81168   2
  -3  -6  -2 4.30408 0.79700   1
  -3   6   2 2.84392 1.04911   2
   6   3   2 4.41597 1.39085   2
   6  -3  -2 3.81524 0.79405   1
   3   6  -2 4.13417 1.06131   2
   6  -3   2 3.43547 0.69748   2
  -6  -3  -2 3.87966 0.84486   1
  -3   6  -2 3.52941 0.61261   2
   6  -3   2 3.71179 1.01169   3
  -3  -6   2 3.28862 1.07895   3
   6   3  -2 2.77285 1.00395   2
   3  -6  -2 2.93488 0.80052   3
   3  -6  -2 3.21880 0.82107   1
  -3   6  -2 2.16633 0.92040   1
   3   6   2 3.30758 1.49127   2
   6   3  -2 2.94247 0.44984   1
   6  -4  -2 494.185  11.024   2
  -4   6   2 475.349  11.058   2
   6   4   2 500.030  11.677   2
  -6  -4   2 500.693  10.396   3
   6  -4  -2 492.627   9.988   3
   4  -6   2 493.841  10.440   3
   6   4   2 493.556  10.108   3
   6  -4  -2 501.115  10.457   1
   4   6  -2 501.886   9.557   1
   4   6  -2 495.518  11.545   2
  -6   4  -2 485.277  10.512   1
  -4  -6  -2 501.586  10.182   1
  -4  -6  -2 503.234  10.021   3
   4  -6  -2 494.958   9.894   3
  -4  -6   2 499.773  10.419   3
  -4   6  -2 433.610  10.273   2
   4  -6  -2 482.721  10.508   1
   6   4  -2 492.833  11.529   2
  -4   6  -2 504.242  10.490   1
  -6  -4  -2 496.737  10.215   1
   6   4  -2 487.988   9.466   1
   6  -4   2 492.444  10.386   3
   6  -5  -2 52.5726  2.2901   1
  -5  -6  -2 55.5565  2.0009   1
  -5  -6  -2 58.4779  2.2597   3
   5   6  -2 61.4866  2.9228   2
   5  -6   2 52.5580  2.3689   3
   6   5   2 59.7945  3.3522   2
   6  -5  -2 57.0645  2.1941   3
  -6   5  -2 61.4639  2.5445   1
  -6  -5   2 54.0236  2.5043   3
  -5   6   2 52.5915  2.2988   2
   6   5  -2 54.1823  2.7037   2
   5  -6  -2 54.8123  2.1153   3
  -6  -5  -2 58.0565  2.0607   1
  -5   6  -2 58.4139  2.6016   1
   5  -6  -2 56.2761  2.3509   1
  -5  -6   2 60.6462  2.6025   3
  -6  -5  -2 59.0764  2.3098   3
   5   6   2 62.4806  3.1892   2
   6  -5   2 60.1907  2.5662   3
  -6   5   2 54.3418  2.2971   2
  -6  -6  -2 503.686  10.301   1
  -6  -6   2 472.122  10.638   3
   6   6   2 500.343  12.052   2
  -6  -6  -2 505.638  10.390   3
   6  -6   2 493.416  10.717   3
   6  -6  -2 495.512  10.817   1
   6   6  -2 480.162  11.811   2
  -6   6  -2 496.486  10.780   1
   6  -6  -2 501.886  10.241   3
  -6   6   2 504.695  11.215   2
   0   7   2 524.650  12.140   2
   0   7  -2 536.444  10.742   1
   0  -7   2 509.737  10.959   3
   0  -7  -2 532.511  10.442   3
   7   0   2 527.942  10.799   3
   0  -7  -2 525.577  10.927   1
  -7   0  -2 526.471  10.995   1
   7   0   2 525.129  11.709   2
   7   0  -2 521.957  10.748   3
   7   0  -2 526.288  10.682   1
   7   0  -2 514.203  11.847   2
   0   7  -2 527.155  11.770   2
   1   7  -2 161.394   3.851   1
   7  -1  -2 162.631   4.473   2
  -1   7   2 154.169   4.735   2
   7   1   2 153.698   4.126   3
   1  -7   2 166.864   4.447   3
  -1  -7  -2 158.319   3.890   3
   7  -1  -2 160.331   3.992   1
   7   1   2 160.913   4.657   2
  -1  -7  -2 155.737   3.999   1
   7  -1  -2 159.806   4.089   3
  -7   1  -2 155.259   4.203   1
   1   7  -2 163.419   4.557   2
   7   1  -2 157.628   4.177   3
   7  -1   2 156.061   4.212   3
   1  -7  -2 158.357   4.135   1
   7   1  -2 161.142   4.539   2
  -1  -7   2 158.716   4.417   3
  -1   7  -2 168.637   4.113   1
  -7  -1  -2 161.375   4.187   1
   1   7   2 165.687   4.922   2
  -1   7  -2 160.192   4.267   2
   7   1  -2 157.221   3.741   1
   7  -1   2 156.624   4.259   2
   1  -7  -2 161.808   3.898   3
  -2   7   2 33.7612  2.2732   2
  -7  -2   2 28.6267  1.8031   3
  -7   2  -2 34.5839  1.9359   1
  -2  -7  -2 32.1653  1.7071   3
   7   2   2 30.9618  1.7150   3
   2   7  -2 33.4887  1.5147   1
   2  -7   2 32.1404  1.9002   3
   7  -2  -2 29.9636  1.7033   1
   2   7  -2 32.7256  2.1863   2
  -2  -7  -2 32.5444  1.5955   1
   7   2   2 32.8371  2.3610   2
   7  -2  -2 31.6803  1.7861   2
   7  -2  -2 31.4784  1.6795   3
   2   7   2 36.5426  2.8209   2
   7   2  -2 33.5370  1.9730   2
  -7  -2  -2 33.4927  1.7850   1
   7  -2   2 32.1092  1.7599   3
   2  -7  -2 33.5081  1.5660   3
  -2   7  -2 31.2126  1.6227   2
  -2  -7   2 30.6037  1.8550   3
   7  -2   2 29.8950  1.6954   2
   7   2  -2 30.2558  1.2936   1
  -2   7  -2 30.5536  1.7516   1
   2  -7  -2 31.2383  1.8444   1
   7   3   2 180.502   5.480   2
  -3   7   2 190.451   5.184   2
   7   3   2 187.640   4.687   3
  -7   3  -2 184.847   4.865   1
   7  -3  -2 184.382   4.571   3
   3   7  -2 193.147   4.112   1
   7  -3  -2 189.721   4.968   2
  -7  -3   2 185.166   4.842   3
   3   7  -2 180.645   5.368   2
  -3  -7  -2 191.699   4.527   3
  -3  -7  -2 191.124   4.515   1
   3  -7   2 184.203   4.947   3
   7  -3  -2 187.716   4.751   1
   7  -3   2 190.588   4.904   3
   7   3  -2 187.323   5.391   2
  -3   7  -2 186.381   4.756   1
  -3   7  -2 189.108   4.472   2
   7  -3   2 187.327   4.374   2
  -3  -7   2 181.421   4.950   3
   3  -7  -2 189.722   4.496   3
  -7  -3  -2 193.004   4.625   1
   3   7   2 187.760   5.766   2
   3  -7  -2 184.996   4.805   1
   7   3  -2 188.543   4.010   1
  -4  -7  -2 151.842   3.870   1
   7  -4  -2 159.540   4.060   3
   7   4   2 159.569   5.112   2
   7  -4  -2 153.693   4.212   1
  -4   7   2 158.044   4.539   2
   7   4   2 151.494   4.162   3
  -7  -4   2 156.343   4.382   3
   4  -7   2 154.622   4.478   3
  -4  -7  -2 154.715   4.027   3
   4   7  -2 153.305   4.862   2
   7  -4  -2 153.512   4.257   2
   4   7  -2 156.124   3.368   1
  -7   4  -2 156.300   4.386   1
   4  -7  -2 153.017   4.334   1
  -7  -4  -2 157.578   4.009   1
   4  -7  -2 155.773   3.977   3
  -4   7  -2 147.014   3.626   2
   7  -4   2 168.155   4.418   3
   7   4  -2 151.702   3.259   1
  -4   7  -2 148.938   4.247   1
  -4  -7   2 151.610   4.422   3
   7   4  -2 166.306   4.926   2
  -7   5  -2 128.991   3.921   1
   7   5   2 129.510   4.707   2
   7  -5  -2 121.395   3.519   3
  -5  -7  -2 128.344   3.394   1
  -7  -5   2 122.018   3.925   3
  -5  -7  -2 131.369   3.691   3
   7  -5  -2 119.687   3.817   1
  -5   7   2 119.509   3.813   2
   5  -7   2 118.181   3.923   3
   5  -7  -2 127.886   3.898   1
   7  -5   2 129.349   3.946   3
   7   5  -2 134.667   4.489   2
  -7  -5  -2 129.541   3.434   1
  -5   7  -2 123.924   3.846   1
   5   7   2 132.866   4.705   2
  -5  -7   2 123.064   3.957   3
  -7   5   2 125.782   3.746   2
  -7  -5  -2 125.893   3.664   3
   5  -7  -2 128.610   3.528   3
   7   6   2 114.835   4.443   2
  -7  -6   2 107.539   3.756   3
   7  -6  -2 111.230   3.381   3
   6   7  -2 116.063   4.170   2
  -6  -7  -2 113.750   3.119   1
  -6   7   2 105.936   3.489   2
   6  -7   2 113.639   3.767   3
  -7   6  -2 112.872   3.796   1
   7  -6  -2 112.614   3.594   1
  -6  -7  -2 113.079   3.514   3
  -7  -6  -2 112.718   3.484   3
   7  -6   2 103.433   3.669   3
   6   7   2 112.665   4.491   2
  -6   7  -2 110.072   3.661   1
  -6  -7   2 103.868   3.714   3
   6  -7  -2 114.869   3.386   3
   6  -7  -2 110.701   3.603   1
  -7   6   2 106.853   3.383   2
  -7  -6  -2 110.940   3.138   1
   7   6  -2 112.763   4.106   2
  -7  -7   2 48.9053  2.6202   3
   7   7  -2 51.6070  2.8567   2
  -7   7  -2 49.2569  2.5511   1
   7  -7   2 49.1219  2.5966   3
   7  -7  -2 47.6498  2.4371   1
  -7  -7  -2 49.8012  1.9518   1
  -7   7   2 49.0777  2.2879   2
   7   7   2 43.4384  3.4436   2
  -7  -7  -2 53.9203  2.3774   3
   7  -7  -2 48.9147  2.2561   3
   8   0  -2 82.0033  2.9865   2
   0   8  -2 82.3274  2.9660   2
   0   8  -2 80.2722  2.5827   1
   0  -8   2 76.1973  3.0172   3
   8   0  -2 75.8037  2.4810   1
   0  -8  -2 80.5183  2.5743   3
  -8   0  -2 77.5097  2.7478   1
   0  -8  -2 81.4797  2.7363   1
   8   0   2 78.3333  2.8264   3
   8   0   2 82.5291  3.1784   2
   8   0  -2 84.8612  2.8239   3
   0   8   2 81.6425  3.4199   2
   8  -1  -2 16.7021  1.4465   3
  -1   8   2 18.8059  1.9287   2
   8   1   2 21.2954  1.6335   3
   1   8  -2 18.4636  1.6477   2
   8   1   2 19.2926  1.7706   2
  -1  -8  -2 19.1434  1.4873   1
   8  -1  -2 19.1520  1.4697   1
  -8   1  -2 16.7257  1.4857   1
   1   8  -2 18.4264  1.4558   1
   1  -8   2 16.3054  1.6464   3
  -1  -8  -2 18.6377  1.4400   3
   8  -1  -2 17.0590  1.5021   2
   1   8   2 18.9781  2.0726   2
  -8  -1  -2 23.4668  1.8102   1
  -1   8  -2 19.0861  1.5401   2
   8  -1   2 20.9261  1.9027   2
   8   1  -2 17.8700  1.2528   1
   8  -1   2 16.8763  1.5349   3
   8   1  -2 19.4306  1.6323   3
   1  -8  -2 18.8682  1.4981   1
   8   1  -2 19.9427  1.7934   2
   1  -8  -2 19.9371  1.4915   3
  -1   8  -2 20.9597  1.6521   1
  -1  -8   2 16.1287  1.6599   3
   8   2   2 73.7025  2.6911   3
   2   8  -2 73.8168  3.1386   2
   2   8  -2 75.2492  2.2648   1
  -2  -8  -2 74.5650  2.5012   1
   8  -2  -2 75.6587  2.6627   3
  -2   8   2 72.2625  3.2616   2
  -8   2  -2 75.5115  2.8364   1
   8   2   2 77.2286  3.2482   2
  -2  -8  -2 75.5720  2.5456   3
   8  -2  -2 70.9951  2.5029   1
   2  -8   2 78.9273  3.0452   3
   8  -2  -2 74.5724  2.7980   2
   8   2  -2 75.8652  2.1415   1
  -2   8  -2 77.3696  2.6676   1
   8   2  -2 74.4719  2.7879   3
   2   8   2 72.3225  3.4500   2
  -8  -2  -2 72.3063  2.5995   1
   2  -8  -2 72.7887  2.4929   3
   2  -8  -2 73.8883  2.6731   1
   8   2  -2 70.5740  3.0590   2
   8  -2   2 79.5728  2.8874   3
  -2   8  -2 75.0940  2.5822   2
   8  -2   2 79.6726  2.5848   2
  -2  -8   2 74.1227  2.9749   3
   8   3   2 6.77106 1.52354   2
   8  -3  -2 7.52574 1.09350   3
  -8   3  -2 9.39933 1.31312   1
   8  -3  -2 7.60633 1.03966   1
   3  -8   2 7.36786 1.35350   3
  -3   8   2 4.52234 1.43385   2
  -8  -3   2 9.38123 1.38307   3
  -3  -8  -2 10.3504  1.1993   3
  -3  -8  -2 7.30261 0.91897   1
   8   3   2 7.40894 1.15741   3
   8  -3  -2 7.05278 1.06204   2
   3   8  -2 8.81673 0.87890   1
   3   8  -2 8.27828 1.39869   2
   8  -3   2 10.5923  0.9359   2
   3  -8  -2 9.37961 1.14769   3
  -8  -3  -2 10.5016  1.1420   1
   8  -3   2 10.8669  1.3133   3
   8   3  -2 8.29808 0.69325   1
   3   8   2 7.79139 1.73965   2
  -3  -8   2 6.62213 1.35539   3
   8   3  -2 6.44138 1.32449   2
  -3   8  -2 7.05018 0.87718   2
   3  -8  -2 7.90079 1.11333   1
  -3   8  -2 7.40621 1.24529   1
   4   8  -2 7.38038 0.74088   1
   8   4   2 6.86975 1.67493   2
  -4  -8  -2 7.95523 0.96768   1
  -8  -4   2 8.92530 0.78623   1
   8  -4  -2 8.07467 1.10956   2
   8   4   2 7.77147 1.19885   3
   8  -4  -2 5.97921 1.07138   1
   4  -8   2 7.61290 1.38626   3
  -8   4  -2 6.47404 1.26612   1
  -4   8   2 4.78338 1.32071   2
   4   8  -2 8.77361 1.53971   2
  -8  -4   2 7.63422 1.27473   3
  -4  -8  -2 9.30583 1.23324   3
   8  -4  -2 7.22281 1.12978   3
  -4  -8   2 7.81080 1.43897   3
  -8  -4  -2 8.16516 1.02941   1
  -4   8  -2 9.90629 0.82701   2
   4   8   2 8.72895 2.01728   2
  -4   8  -2 7.97100 1.27236   1
   8   4  -2 9.20856 1.43933   2
   8  -4   2 9.09707 0.83024   2
   8  -4   2 6.99055 1.29273   3
   4  -8  -2 8.23444 1.15747   1
   4  -8  -2 9.61852 1.16463   3
   8  -5  -2 36.7823  2.1847   1
  -5  -8  -2 30.7808  1.9440   3
   8  -5  -2 32.5773  1.8379   3
   8   5   2 34.5119  2.9670   2
   5   8  -2 34.7057  2.4562   2
  -5   8   2 27.4086  2.1674   2
   5   8  -2 30.6296  1.0442   1
   8   5   2 31.2023  1.9531   3
  -5  -8  -2 33.1722  1.6219   1
  -8  -5   2 33.4584  2.2344   3
  -8   5  -2 34.0770  2.2225   1
   5  -8   2 32.3318  2.2476   3
   5  -8  -2 31.0178  1.8374   3
  -5  -8   2 30.9438  2.2544   3
  -8  -5  -2 32.9064  1.7201   1
  -5   8  -2 33.9693  1.1976   2
  -8   5   2 31.5793  1.8391   2
  -5   8  -2 33.7765  2.1474   1
   8   5  -2 28.7657  2.4547   2
   8  -5   2 30.2946  2.1092   3
   5   8   2 34.0838  2.9923   2
   5  -8  -2 31.0238  2.0297   1
  -8   6  -2 263.399   6.741   1
   6  -8   2 265.379   6.847   3
  -6  -8  -2 269.794   6.495   3
   8  -6  -2 283.583   6.823   1
  -6   8   2 269.342   6.831   2
  -8  -6   2 260.060   6.785   3
   8  -6  -2 273.915   6.485   3
  -6  -8  -2 273.591   6.105   1
   6   8  -2 263.003   7.517   2
   8   6   2 273.603   7.718   2
   8   6  -2 264.338   7.475   2
  -8  -6  -2 273.735   6.552   3
   6   8   2 269.740   7.912   2
  -6   8  -2 273.797   6.795   1
   6  -8  -2 269.099   6.363   3
  -6  -8   2 265.697   6.879   3
   6  -8  -2 275.846   6.818   1
  -8  -6  -2 268.159   6.152   1
  -8   6   2 273.111   6.723   2
   8  -6   2 268.637   6.799   3
   8   7   2 31.2779  2.8986   2
  -8  -7   2 32.8999  2.3989   3
   8  -7  -2 35.3843  1.9926   3
   8  -7  -2 34.5447  2.2044   1
  -7   8   2 30.4661  2.0896   2
  -8   7  -2 31.4170  2.2240   1
   7  -8   2 26.1216  2.0051   3
  -7  -8  -2 31.1515  2.0482   3
  -7  -8  -2 30.6099  1.5706   1
   7   8  -2 34.5914  2.5714   2
  -8  -7  -2 35.5837  2.2650   3
   7   8   2 31.2253  2.8784   2
  -7  -8   2 27.7273  2.2822   3
  -8   7   2 34.5221  1.9947   2
   8  -7   2 37.5917  2.2314   3
   7  -8  -2 31.5882  1.9939   3
   7  -8  -2 30.8798  2.2799   1
  -7   8  -2 30.4244  2.2291   1
  -8  -7  -2 33.4831  1.7060   1
   8   7  -2 35.1244  2.7851   2
   8  -8  -2 49.4514  2.4562   3
   8   8  -2 51.0822  3.2465   2
  -8   8   2 48.5649  2.4141   2
   8  -8   2 46.3597  2.5652   3
  -8  -8   2 42.5753  2.6950   3
  -8  -8  -2 52.2120  2.5801   3
   8  -8  -2 47.2697  2.6075   1
  -8  -8  -2 51.0128  1.9556   1
  -8   8  -2 44.7299  2.6421   1
   8   8   2 49.8897  3.7192   2
   9   0  -2 32.5799  1.9473   3
   9   0   2 30.5206  1.9935   3
   0   9  -2 34.4444  1.8377   1
  -9   0  -2 34.6591  2.1552   1
   9   0   2 34.1226  2.2710   2
   0   9   2 32.4909  2.6048   2
   9   0  -2 36.7116  2.1289   2
   0  -9   2 32.5169  2.2676   3
   0  -9  -2 32.9277  1.9461   3
   9   0  -2 34.6388  1.6756   1
   0   9  -2 35.5797  2.1819   2
   0  -9  -2 33.3423  1.8006   1
  -9   1  -2 104.402   3.448   1
   9  -1  -2 114.847   3.498   3
   9   1   2 114.572   3.792   2
   1  -9   2 101.516   3.682   3
   9  -1  -2 103.966   3.172   1
  -1  -9  -2 108.249   3.272   3
   1   9  -2 106.195   3.786   2
  -1  -9  -2 101.087   3.210   1
   9   1   2 108.504   3.504   3
   9  -1  -2 110.917   3.592   2
  -1   9   2 111.052   4.220   2
   1   9  -2 105.592   3.109   1
   9   1  -2 108.811   2.942   1
   1  -9  -2 109.647   3.439   1
  -1  -9   2 108.102   3.730   3
   9  -1   2 109.710   3.549   3
   9  -1   2 107.047   3.402   2
  -1   9  -2 108.955   3.542   2
   9   1  -2 104.284   3.473   3
   1   9   2 110.699   4.396   2
   9   1  -2 114.423   3.813   2
   1  -9  -2 105.578   3.258   3
  -9  -1  -2 111.246   3.444   1
  -1   9  -2 110.504   3.349   1
  -2  -9  -2 219.534   5.328   1
   9  -2  -2 215.299   5.791   2
   9   2   2 217.372   6.271   2
   2  -9   2 225.228   5.914   3
  -2   9   2 212.672   6.220   2
  -9   2  -2 223.303   5.753   1
   9   2   2 225.714   5.639   3
   2   9  -2 224.837   6.244   2
   9  -2  -2 218.669   5.566   3
  -2  -9  -2 225.023   5.392   3
   9  -2  -2 222.044   5.462   1
   2   9  -2 226.705   5.097   1
   2   9   2 217.076   6.534   2
   9  -2   2 220.840   5.744   3
   2  -9  -2 226.533   5.367   3
   9   2  -2 222.485   5.714   3
   2  -9  -2 219.758   5.633   1
   9  -2   2 221.932   5.481   2
   9   2  -2 232.299   6.271   2
  -2   9  -2 229.295   5.589   1
  -2   9  -2 221.507   5.647   2
  -9  -2  -2 217.480   5.454   1
  -2  -9   2 223.537   5.934   3
   9   2  -2 225.183   4.994   1
   9  -3  -2 34.5625  1.9761   3
   9  -3  -2 35.8504  1.9138   1
   3  -9   2 34.3952  2.3298   3
  -3  -9  -2 31.9286  1.9272   3
   3   9  -2 37.9188  1.6249   1
  -9  -3   2 34.9206  1.4125   1
   3   9  -2 35.0604  2.5509   2
   9  -3  -2 35.1466  1.9836   2
  -9   3  -2 32.8781  2.1801   1
  -9  -3   2 35.8768  2.2046   3
   9   3   2 39.2748  2.7839   2
   9   3   2 33.1314  2.0231   3
  -3   9   2 33.0785  2.5813   2
  -3  -9  -2 34.9500  1.7340   1
  -3   9  -2 32.5238  2.0174   1
   3  -9  -2 33.6657  2.0065   1
   9  -3   2 36.0101  1.6663   2
  -9  -3  -2 33.9194  1.8541   1
   9   3  -2 33.8425  2.4214   2
   3  -9  -2 36.9474  1.9584   3
   3   9   2 32.8701  2.7391   2
  -3  -9   2 30.9191  2.2697   3
  -3   9  -2 36.2848  1.8263   2
   9  -3   2 33.5487  2.1530   3
  -4  -9  -2 123.171   3.380   1
  -4  -9  -2 117.921   3.669   3
  -9  -4   2 120.147   3.976   3
   4   9  -2 127.425   4.525   2
  -9  -4   2 127.053   2.890   1
   9   4   2 119.555   4.616   2
   9  -4  -2 127.927   3.836   1
   9   4   2 118.599   3.805   3
   4  -9   2 127.944   4.053   3
   4   9  -2 120.918   2.955   1
   9  -4  -2 123.591   3.809   3
   9  -4  -2 117.036   3.740   2
  -9   4  -2 122.737   4.103   1
  -4   9   2 126.194   4.299   2
   4  -9  -2 124.718   3.647   3
   9   4  -2 128.133   4.359   2
  -4  -9   2 123.813   4.145   3
   4   9   2 122.453   4.904   2
  -4   9  -2 121.875   3.954   1
   9  -4   2 122.883   4.014   3
  -4   9  -2 122.944   3.300   2
  -9  -4  -2 118.405   3.506   1
   4  -9  -2 121.893   3.960   1
   9  -4   2 124.657   2.988   2
   9   5   2 80.5193  3.9537   2
   5  -9   2 79.6288  3.2593   3
   9  -5  -2 78.0837  3.0282   1
   9  -5  -2 76.4425  2.8400   2
  -5   9   2 78.6723  3.2670   2
  -5  -9  -2 78.0002  2.5373   1
   9   5   2 74.2847  2.9772   3
  -9   5  -2 74.8969  3.1353   1
   5   9  -2 80.6532  1.9881   1
   5   9  -2 78.7321  3.7199   2
  -9  -5   2 80.8125  3.2552   3
  -9  -5   2 80.4544  1.8592   1
  -5  -9  -2 75.0657  2.9612   3
   9  -5  -2 76.9521  2.9067   3
   9  -5   2 79.7484  3.2126   3
   5  -9  -2 78.4735  3.0777   1
  -5  -9   2 75.0650  3.2654   3
   9   5  -2 76.5944  3.4328   2
   5   9   2 79.0268  3.9325   2
  -5   9  -2 77.5133  2.1979   2
  -5   9  -2 84.2944  3.2826   1
  -9  -5  -2 78.3797  2.6313   1
   5  -9  -2 75.2005  2.8427   3
   9   6   2 48.0436  3.5051   2
  -6  -9  -2 43.6704  1.8654   1
  -9  -6   2 47.8714  2.6922   3
   9  -6  -2 47.6631  2.4460   1
   6   9  -2 47.1875  3.1139   2
   6  -9   2 42.9154  2.6117   3
  -6  -9  -2 48.4149  2.3781   3
  -6   9   2 42.2846  2.5243   2
  -9   6  -2 43.1986  2.5031   1
   9  -6  -2 46.9086  2.2921   3
  -6   9  -2 45.6610  2.5552   1
   6  -9  -2 43.7362  2.5985   1
  -9   6   2 48.2814  2.2407   2
   6   9   2 45.7715  3.3133   2
  -9  -6  -2 44.6904  1.9443   1
   6  -9  -2 45.3352  2.2917   3
   9  -6   2 45.3860  2.5809   3
   9   6  -2 44.4624  2.9682   2
  -6  -9   2 41.9447  2.4702   3
  -9  -6  -2 44.6333  2.5135   3
  -7  -9  -2 45.8838  1.8541   1
   7   9  -2 41.6384  2.8984   2
  -9   7  -2 39.7235  2.5390   1
  -7  -9  -2 42.3927  2.4944   3
  -9  -7   2 41.3128  2.6254   3
   9  -7  -2 46.5696  2.5223   1
  -7   9   2 45.8065  2.5541   2
   9  -7  -2 45.9836  2.3488   3
   7  -9   2 42.7061  2.4688   3
   9   7   2 40.9223  3.2323   2
   7   9   2 46.8958  3.6765   2
  -7   9  -2 42.6072  2.5762   1
  -9  -7  -2 44.4094  2.4681   3
   9   7  -2 43.4259  2.9076   2
   9  -7   2 41.5604  2.5679   3
  -9   7   2 42.9624  2.1364   2
   7  -9  -2 41.6208  2.5003   1
   7  -9  -2 43.3052  2.2296   3
  -7  -9   2 42.5468  2.7283   3
  -9  -7  -2 45.6241  1.9140   1
   9   8   2 111.074   4.878   2
   9  -8  -2 115.992   4.098   1
   8  -9   2 110.704   4.186   3
  -9   8  -2 113.368   4.152   1
  -8   9   2 116.056   3.871   2
  -8  -9  -2 116.038   3.975   3
   9  -8  -2 115.265   3.826   3
  -8  -9  -2 112.937   3.241   1
  -9  -8   2 115.796   4.282   3
   8   9  -2 116.567   4.849   2
   8   9   2 127.941   5.160   2
  -9  -8  -2 120.279   4.030   3
   9  -8   2 111.615   4.153   3
  -9   8   2 117.400   3.706   2
   8  -9  -2 114.622   3.800   3
   8  -9  -2 109.839   4.048   1
  -8   9  -2 123.052   4.238   1
   9   8  -2 116.810   4.825   2
  -8  -9   2 117.113   4.325   3
  -9  -8  -2 120.442   3.309   1
   9   9   2 113.329   4.970   2
  -9   9  -2 100.841   3.992   1
   9  -9  -2 102.067   4.078   1
  -9  -9  -2 108.498   3.091   1
  -9  -9   2 101.670   4.125   3
   9   9  -2 99.8357  4.4861   2
  -9  -9  -2 96.9552  3.7816   3
   9  -9   2 104.704   3.981   3
  -9   9   2 107.131   3.615   2
   9  -9  -2 108.050   3.712   3
  10   0  -2 0.88645 0.96043   3
  10   0  -2 1.59266 1.00835   2
  10   0  -2 1.84039 0.78303   1
   0  10  -2 0.97462 1.01709   2
  10   0   2 0.90288 1.15617   2
 -10   0  -2 2.72995 1.12840   1
  10   0   2 0.20101 0.95181   3
   0 -10  -2 0.20245 0.76075   1
   0  10  -2 1.59532 0.91636   1
   0  10   2 1.65737 1.60975   2
   0 -10  -2 2.69577 1.03374   3
   0 -10   2 0.82606 1.22029   3
  -1  10   2 60.9854  3.4362   2
   1  10  -2 59.8640  2.9049   2
  -1 -10  -2 63.0718  2.5452   3
  10  -1  -2 60.8100  2.3968   1
  10   1   2 62.8788  2.7502   3
   1 -10   2 55.8718  2.8711   3
 -10   1  -2 58.9966  2.6357   1
  10  -1  -2 58.1924  2.6459   2
  10   1   2 65.3698  3.1058   2
  10  -1  -2 63.4524  2.6850   3
   1  10  -2 64.8939  2.2804   1
  -1 -10  -2 62.3581  2.4475   1
  -1  10  -2 61.3051  2.5085   1
  10   1  -2 56.6944  2.7885   2
   1 -10  -2 58.7455  2.5975   1
  10   1  -2 59.0100  2.1334   1
  -1 -10   2 58.4299  2.9377   3
 -10  -1  -2 57.7249  2.4664   1
   1 -10  -2 58.3530  2.5011   3
  10   1  -2 62.4310  2.7453   3
   1  10   2 69.5327  3.6882   2
  10  -1   2 61.9635  2.6888   2
  -1  10  -2 61.1084  2.6239   2
  10  -1   2 59.6240  2.7341   3
  -2 -10  -2 78.7239  2.9155   3
 -10   2  -2 78.4426  3.2222   1
 -10  -2   2 83.0514  2.5059   1
  10   2   2 83.9989  3.1558   3
  10  -2  -2 78.6086  3.0241   3
  10  -2  -2 85.1138  2.9479   1
  10  -2  -2 84.5894  3.1189   2
   2  10  -2 81.1139  2.5592   1
  10   2   2 82.1632  3.4947   2
   2  10  -2 84.1675  3.4982   2
   2 -10   2 72.9118  3.2756   3
  -2 -10  -2 80.5291  2.7501   1
  -2  10   2 82.3212  3.7469   2
  10  -2   2 76.2069  3.1639   3
 -10  -2  -2 77.9602  2.9077   1
  10  -2   2 80.5263  2.8157   2
  10   2  -2 85.5574  3.2188   3
  -2  10  -2 84.1111  3.0432   2
  10   2  -2 82.5349  3.3992   2
   2 -10  -2 80.3160  2.9723   1
  -2  10  -2 80.9964  3.0186   1
   2 -10  -2 76.7030  2.8921   3
   2  10   2 83.4606  3.8867   2
  -2 -10   2 77.5917  3.3574   3
   3  10  -2 24.7424  1.4819   1
  -3 -10  -2 24.7248  1.5731   1
  10  -3  -2 24.1658  1.7313   2
  10  -3  -2 26.4441  1.9134   3
  10   3   2 24.3566  1.9495   3
 -10  -3   2 26.6313  1.4150   1
   3  10  -2 28.7581  2.4999   2
 -10  -3   2 25.0597  2.0556   3
  -3 -10  -2 23.0398  1.8653   3
  -3  10   2 24.8026  2.2105   2
   3 -10   2 20.0171  2.0103   3
  10   3   2 23.6401  2.2035   2
 -10   3  -2 25.5373  2.2714   1
  10  -3  -2 24.9880  1.9150   1
   3 -10  -2 25.9017  1.7893   3
  10  -3   2 26.2321  1.5716   2
   3  10   2 28.1694  2.7169   2
   3 -10  -2 28.5499  1.9305   1
  -3 -10   2 22.7374  2.1084   3
  10  -3   2 28.1505  2.1528   3
  10   3  -2 26.0692  2.2988   2
  -3  10  -2 28.4436  1.7758   2
 -10  -3  -2 25.7118  1.8975   1
  -3  10  -2 23.9145  2.0934   1
  -4 -10  -2 62.9769  2.7462   3
  -4  10   2 63.6568  3.1479   2
  10  -4  -2 63.0338  2.6139   2
 -10  -4   2 58.9887  2.9017   3
  10   4   2 68.4498  3.5239   2
   4  10  -2 62.9451  3.3748   2
 -10   4  -2 64.7104  2.9122   1
   4 -10   2 62.9406  3.0528   3
  10   4   2 66.7274  2.8769   3
 -10  -4   2 64.9502  1.9528   1
  10  -4  -2 67.2544  2.7867   3
  10  -4  -2 65.0101  2.8106   1
  -4 -10  -2 65.6629  2.3284   1
   4  10  -2 66.6460  2.0608   1
 -10  -4  -2 62.9873  2.4992   1
  -4  10  -2 63.8040  2.3037   2
  -4 -10   2 63.6264  3.1238   3
  10   4  -2 68.7949  3.3192   2
   4 -10  -2 67.3173  2.6847   3
  -4  10  -2 60.6820  2.7854   1
   4  10   2 67.8593  3.7357   2
  10  -4   2 64.6510  1.9459   2
  10  -4   2 62.4803  2.9433   3
   4 -10  -2 66.1009  2.9489   1
 -10   5  -2 200.608   5.638   1
  10   5   2 199.685   6.266   2
  10  -5  -2 201.170   5.385   3
  -5 -10  -2 207.160   4.943   1
   5  10  -2 202.793   6.373   2
 -10  -5   2 206.905   4.212   1
  10   5   2 207.180   5.563   3
   5  10  -2 200.587   4.307   1
  -5 -10  -2 200.686   5.355   3
 -10  -5   2 203.296   5.759   3
  10  -5  -2 208.301   5.602   1
   5 -10   2 197.243   5.753   3
  -5  10   2 202.105   5.811   2
  10  -5  -2 202.462   5.432   2
 -10  -5  -2 189.610   4.938   1
  -5 -10   2 192.263   5.754   3
   5  10   2 199.612   6.763   2
  -5  10  -2 204.882   4.807   2
   5 -10  -2 195.448   5.629   1
   5 -10  -2 198.670   5.263   3
  10   5  -2 203.059   6.287   2
  10  -5   2 196.276   5.655   3
  -5  10  -2 197.692   5.539   1
  -6 -10  -2 29.0455  1.6777   1
 -10  -6   2 30.3284  2.3708   3
  10   6   2 34.6339  3.2082   2
 -10   6  -2 32.1856  2.5857   1
  -6  10   2 31.0005  2.5101   2
  10  -6  -2 33.9277  2.1254   3
   6  10  -2 32.9193  2.9062   2
  -6 -10  -2 28.4900  2.1218   3
   6 -10   2 35.1491  2.5204   3
  10  -6  -2 35.6305  2.2411   1
  10   6  -2 30.4815  2.7773   2
  10  -6   2 33.9976  2.4175   3
   6 -10  -2 31.0942  1.9899   3
  -6  10  -2 37.3168  2.6349   1
   6 -10  -2 33.5127  2.2417   1
 -10  -6  -2 30.6211  1.7234   1
  -6 -10   2 30.7411  2.4820   3
   6  10   2 27.3366  2.9352   2
  -6  10  -2 31.5306  1.2179   2
 -10   6   2 30.8215  1.8840   2
 -10  -6  -2 28.6853  2.1775   3
   7 -10   2 131.167   4.555   3
  -7 -10  -2 128.448   4.254   3
  -7  10   2 128.757   4.336   2
  10   7   2 131.624   5.125   2
  10  -7  -2 133.269   4.445   1
   7  10  -2 127.780   4.989   2
  -7 -10  -2 124.626   3.462   1
 -10  -7   2 135.462   4.640   3
  10  -7  -2 138.805   4.231   3
 -10   7  -2 127.486   4.520   1
  -7 -10   2 127.591   4.624   3
 -10  -7  -2 128.957   3.607   1
 -10   7   2 130.907   3.990   2
  -7  10  -2 121.979   4.464   1
   7 -10  -2 126.034   4.091   3
  10   7  -2 122.757   4.835   2
 -10  -7  -2 119.788   4.186   3
   7  10   2 129.933   5.516   2
   7 -10  -2 127.471   4.367   1
  10  -7   2 126.684   4.386   3
  -8 -10  -2 103.388   2.974   1
  10  -8  -2 97.5844  3.6701   3
 -10   8  -2 106.757   4.024   1
  -8  10   2 107.435   3.712   2
   8 -10   2 100.161   4.072   3
 -10  -8   2 96.6397  4.0886   3
  -8 -10  -2 102.252   3.832   3
   8  10  -2 91.1486  4.5466   2
  10  -8  -2 100.593   3.913   1
  10   8   2 108.560   5.023   2
   8 -10  -2 96.7679  3.8884   1
  -8  10  -2 109.432   4.221   1
 -10  -8  -2 104.061   3.069   1
  -8 -10   2 99.1740  4.1374   3
 -10   8   2 102.594   3.467   2
  10   8  -2 101.542   4.441   2
   8  10   2 95.0502  5.0234   2
  10  -8   2 98.4808  3.9149   3
 -10  -8  -2 105.743   3.886   3
  10  -9  -2 15.7792  1.9504   1
  -9 -10  -2 16.4632  2.0749   3
  -9  10   2 14.7775  1.6920   2
 -10   9  -2 16.8644  2.1458   1
 -10  -9   2 14.6677  2.1447   3
  10  -9  -2 15.0943  1.7872   3
   9  10  -2 18.7131  2.5246   2
  10   9   2 17.1318  2.5390   2
  -9 -10  -2 15.6023  1.3642   1
   9 -10   2 17.8921  2.1538   3
  10   9  -2 15.0003  2.2235   2
 -10  -9  -2 18.0190  1.4218   1
   9  10   2 13.3372  2.6876   2
  10  -9   2 17.9547  2.1415   3
   9 -10  -2 16.0905  1.9148   1
  -9 -10   2 13.1742  2.1152   3
 -10   9   2 16.9615  1.6099   2
   9 -10  -2 18.0422  1.9073   3
 -10  -9  -2 15.8601  2.0301   3
  -9  10  -2 18.1342  2.1026   1
  10  10  -2 1.39216 1.74354   2
  10 -10  -2 1.64442 1.29909   1
 -10 -10  -2 1.95627 0.81095   1
 -10 -10  -2 2.24570 1.48134   3
 -10  10  -2 2.94407 1.52541   1
 -10  10   2 2.52074 1.23396   2
  10  10   2 2.07823 1.99670   2
 -10 -10   2 1.20463 1.58282   3
  10 -10  -2 1.24977 1.17705   3
  10 -10   2 1.92533 1.44742   3
   0 -11  -2 105.441   3.472   1
  11   0  -2 105.422   3.846   2
   0  11  -2 111.861   3.933   2
   0  11   2 114.838   4.636   2
   0  11  -2 109.521   3.408   1
   0 -11   2 109.005   4.035   3
 -11   0   2 108.186   3.269   1
   0 -11  -2 112.470   3.592   3
 -11   0  -2 110.754   3.707   1
  11   0   2 110.525   3.842   3
  11   0   2 107.065   3.867   2
  11   0  -2 109.520   3.797   3
   1  11  -2 14.7974  1.3557   1
  11  -1  -2 12.0497  1.4946   2
  11  -1  -2 14.0980  1.3407   1
   1  11  -2 14.2362  1.7076   2
  11   1   2 14.0866  1.6495   3
 -11  -1   2 14.2707  1.2149   1
  -1 -11  -2 12.3281  1.5138   3
  11  -1  -2 11.0417  1.5156   3
  -1  11   2 11.0615  1.9779   2
 -11   1  -2 10.2340  1.4407   1
   1 -11   2 11.8446  1.7800   3
  11   1   2 10.8193  1.6561   2
  -1 -11  -2 11.3400  1.2382   1
  -1  11  -2 14.3759  1.5983   2
  11  -1   2 14.0492  1.6878   3
 -11  -1  -2 12.1235  1.4043   1
  11  -1   2 14.7061  1.4853   2
  11   1  -2 11.8846  1.5619   3
  -1 -11   2 13.4524  1.8479   3
  -1  11  -2 13.5565  1.4784   1
   1 -11  -2 12.2176  1.4620   3
   1  11   2 12.6046  2.1927   2
   1 -11  -2 12.4453  1.3855   1
  11   1  -2 12.6054  1.6095   2
  11   2   2 14.6533  1.7137   3
 -11  -2   2 15.4485  1.3518   1
  11   2   2 14.2822  1.8617   2
 -11   2  -2 16.8348  1.7200   1
   2  11  -2 18.6040  1.9840   2
  11  -2  -2 15.9014  1.4606   1
  -2 -11  -2 16.6863  1.6731   3
   2 -11   2 13.4928  1.8734   3
  11  -2  -2 16.1944  1.5604   2
  -2 -11  -2 15.8771  1.3921   1
  11  -2  -2 16.2351  1.6768   3
   2  11  -2 17.4732  1.5175   1
  -2  11   2 16.8334  2.1929   2
  11  -2   2 15.3202  1.7849   3
  11   2  -2 17.2995  1.8012   3
   2 -11  -2 17.6403  1.6598   3
   2  11   2 18.7547  2.4680   2
  11  -2   2 18.3630  1.7223   2
 -11  -2  -2 19.9307  1.6753   1
  -2  11  -2 17.3511  1.5883   2
  11   2  -2 17.5055  1.8013   2
   2 -11  -2 14.4437  1.4946   1
  -2 -11   2 11.6118  1.8026   3
  -2  11  -2 16.4046  1.5870   1
  11   3   2 208.836   6.327   2
  11  -3  -2 205.910   5.633   3
   3  11  -2 200.975   6.320   2
 -11  -3   2 206.734   4.785   1
  11   3   2 208.395   5.724   3
  -3 -11  -2 204.606   5.495   3
  11  -3  -2 198.954   5.433   1
   3 -11   2 209.132   5.999   3
  11  -3  -2 210.757   5.742   2
  -3  11   2 204.798   6.197   2
 -11  -3   2 207.689   5.840   3
  -3 -11  -2 207.648   5.211   1
   3  11  -2 217.025   4.899   1
 -11   3  -2 222.775   5.885   1
  11  -3   2 210.755   5.183   2
   3 -11  -2 207.957   5.384   3
   3 -11  -2 208.567   5.756   1
  11   3  -2 216.121   6.307   2
  -3 -11   2 209.999   6.024   3
 -11  -3  -2 201.374   5.297   1
   3  11   2 205.413   6.847   2
  11  -3   2 205.084   5.830   3
  -3  11  -2 202.700   5.599   1
  -3  11  -2 212.682   5.520   2
  11   4   2 36.8589  2.3811   3
 -11  -4   2 38.1329  1.5780   1
  11  -4  -2 36.0127  2.2765   3
  11  -4  -2 35.1627  2.1009   2
   4 -11   2 34.7886  2.6028   3
 -11   4  -2 36.1317  2.6588   1
 -11  -4   2 32.8673  2.4108   3
  11  -4  -2 39.6394  2.2701   1
  -4 -11  -2 37.0603  1.8515   1
  -4  11   2 41.2781  2.8965   2
   4  11  -2 38.2263  2.9379   2
  11   4   2 36.5303  3.0726   2
   4  11  -2 37.2249  1.6737   1
  -4 -11  -2 35.4932  2.3697   3
   4  11   2 41.3407  3.6284   2
  -4  11  -2 36.2574  1.9425   2
  11   4  -2 42.0736  2.6596   2
 -11  -4  -2 38.9095  2.0018   1
   4 -11  -2 36.6561  2.2875   1
  11  -4   2 33.2387  2.4644   3
   4 -11  -2 32.8301  2.1726   3
  -4  11  -2 36.4240  2.3382   1
  -4 -11   2 33.7235  2.6471   3
  11  -4   2 36.6736  1.5687   2
   5  11  -2 89.3298  2.4238   1
  -5 -11  -2 89.6493  2.8780   1
  11  -5  -2 92.2524  3.4483   3
  -5  11   2 84.2490  3.8375   2
  -5 -11  -2 89.7314  3.3914   3
 -11   5  -2 91.7623  3.7685   1
  11  -5  -2 83.0837  3.4763   1
  11   5   2 86.0394  3.4846   3
   5  11  -2 86.4009  4.1298   2
 -11  -5   2 84.2042  3.6495   3
  11   5   2 89.3862  4.3171   2
 -11  -5   2 91.2185  2.3076   1
  11  -5  -2 88.4928  3.2452   2
   5 -11   2 88.8638  3.7746   3
  -5 -11   2 89.1852  3.6771   3
   5 -11  -2 90.3770  3.3458   3
  -5  11  -2 93.1836  2.7791   2
  11   5  -2 88.0871  3.8679   2
   5 -11  -2 92.8070  3.5541   1
   5  11   2 81.1606  4.6243   2
  11  -5   2 95.9647  3.7450   3
 -11  -5  -2 94.9401  3.0505   1
  -5  11  -2 91.6033  3.5312   1
  -6 -11  -2 281.837   6.495   1
  11  -6  -2 302.944   7.316   3
   6  11  -2 291.713   8.427   2
  11   6   2 291.714   8.493   2
   6  11  -2 281.852   5.716   1
 -11   6  -2 281.196   7.437   1
  11  -6  -2 280.933   7.391   1
  -6  11   2 279.931   7.565   2
  -6 -11  -2 295.387   7.274   3
   6 -11   2 285.460   7.600   3
 -11  -6   2 290.372   7.597   3
   6  11   2 286.852   8.626   2
   6 -11  -2 296.192   7.544   1
  -6  11  -2 287.904   7.488   1
  -6  11  -2 278.953   6.387   2
 -11   6   2 288.349   7.223   2
  11   6  -2 282.986   8.211   2
 -11  -6  -2 275.454   7.258   3
  -6 -11   2 287.580   7.668   3
  11  -6   2 277.035   7.458   3
 -11  -6  -2 275.786   6.598   1
   6 -11  -2 285.527   7.039   3
   7  11  -2 12.3220  2.0965   2
   7 -11   2 12.6370  1.9608   3
  -7 -11  -2 13.1327  1.2100   1
 -11   7  -2 12.9636  1.8313   1
  11  -7  -2 11.3468  1.6360   3
  11  -7  -2 14.4593  1.7831   1
  -7  11   2 13.3279  1.7930   2
  -7 -11  -2 12.7236  1.7991   3
 -11  -7   2 8.91544 1.83097   3
  11   7   2 14.7738  2.4544   2
  11  -7   2 14.2140  1.8249   3
 -11  -7  -2 15.5383  1.9213   3
  11   7  -2 14.5804  2.1200   2
  -7 -11   2 11.9455  2.0358   3
  -7  11  -2 13.2327  1.9298   1
 -11  -7  -2 14.0055  1.3133   1
   7 -11  -2 16.5949  1.9034   1
   7 -11  -2 12.1048  1.6173   3
   7  11   2 13.9248  2.5567   2
 -11   7   2 13.5443  1.4829   2
  11  -8  -2 19.9457  2.0283   1
  11  -8  -2 19.6155  2.0372   3
 -11   8  -2 21.5336  2.1775   1
 -11  -8   2 20.9712  2.3391   3
  -8 -11  -2 24.3463  2.3400   3
   8 -11   2 22.8227  2.3795   3
   8  11  -2 21.8008  2.6481   2
  -8  11   2 20.2980  2.0369   2
  -8 -11  -2 22.6485  1.4609   1
  11   8   2 22.1978  2.8301   2
  11  -8   2 18.7070  2.1513   3
 -11   8   2 21.0431  1.8351   2
 -11  -8  -2 23.8732  2.2667   3
   8  11   2 23.8773  3.0449   2
  -8 -11   2 15.6638  2.2310   3
  -8  11  -2 23.1425  2.3041   1
  11   8  -2 18.4304  2.3473   2
 -11  -8  -2 22.9476  1.5657   1
   8 -11  -2 20.9198  2.0004   3
   8 -11  -2 16.8717  1.9558   1
  11  -9  -2 55.1300  3.1296   1
  -9 -11  -2 47.9016  2.9133   3
 -11  -9   2 44.7377  3.1151   3
  -9  11   2 45.1784  2.8248   2
 -11   9  -2 47.1106  3.0559   1
  -9 -11  -2 48.7612  2.0222   1
   9  11  -2 42.9246  3.3814   2
  11  -9  -2 43.9771  2.7322   3
  11   9   2 53.1112  3.8662   2
   9 -11   2 42.9047  3.0211   3
 -11  -9  -2 47.1527  2.0015   1
  -9  11  -2 47.4583  3.0663   1
  11   9  -2 46.3207  3.3742   2
 -11  -9  -2 43.2968  2.8511   3
 -11   9   2 48.0964  2.5287   2
   9 -11  -2 41.7617  2.5798   3
   9 -11  -2 46.8269  2.9801   1
  -9 -11   2 43.7778  3.2018   3
   9  11   2 47.7957  3.9185   2
  11  -9   2 44.9706  3.0389   3
 -11 -10   2 165.051   5.754   3
  10  11  -2 166.192   6.311   2
  10 -11   2 171.060   5.673   3
 -10 -11  -2 159.030   5.355   3
 -10 -11  -2 172.425   4.243   1
 -10  11   2 171.103   5.048   2
  11  10   2 164.416   6.477   2
  11 -10  -2 171.042   5.274   3
  11 -10  -2 157.129   5.485   1
 -11  10  -2 159.600   5.529   1
 -11 -10  -2 168.337   4.242   1
 -10  11  -2 159.270   5.523   1
  11 -10   2 154.758   5.448   3
  10 -11  -2 173.020   5.324   3
  10 -11  -2 166.766   5.599   1
 -11 -10  -2 169.545   5.452   3
  10  11   2 158.845   6.688   2
 -11  10   2 176.330   4.937   2
  11  10  -2 159.560   6.299   2
 -10 -11   2 165.374   5.775   3
  11 -11   2 168.976   5.828   3
 -11 -11  -2 178.171   4.332   1
 -11  11  -2 167.321   5.775   1
 -11  11   2 173.226   5.147   2
  11  11   2 181.999   7.074   2
  11  11  -2 162.752   6.398   2
 -11 -11   2 162.599   5.922   3
  11 -11  -2 172.419   5.819   1
  11 -11  -2 177.943   5.542   3
 -11 -11  -2 173.073   5.694   3
  12   0   2 7.87188 1.48783   3
 -12   0  -2 8.14178 1.39516   1
   0 -12   2 9.45205 1.78463   3
   0  12  -2 8.20369 1.29557   1
   0 -12  -2 7.33468 1.21884   1
   0  12  -2 11.5030  1.6222   2
   0 -12  -2 10.8272  1.5189   3
  12   0  -2 9.05972 1.47618   2
  12   0  -2 8.13744 1.48283   3
 -12   0   2 7.38551 1.17125   1
  12   0   2 7.64042 1.54436   2
   0  12   2 10.0665  2.1101   2
  -1  12   2 81.3599  4.0543   2
  12   1   2 73.4704  3.4317   2
  12   1   2 80.0757  3.3077   3
   1  12  -2 75.1616  3.5860   2
  12  -1  -2 73.0747  3.2292   2
 -12   1  -2 74.3697  3.2800   1
  -1 -12  -2 75.7908  3.1058   3
   1 -12   2 76.5400  3.5230   3
  -1 -12  -2 69.6592  2.8631   1
 -12  -1   2 75.9740  2.6644   1
   1  12  -2 76.9399  2.8382   1
  12  -1  -2 76.9458  3.2346   3
  12  -1   2 72.4586  3.2814   3
   1 -12  -2 74.3834  2.9734   3
  12   1  -2 76.2816  3.2831   3
 -12   1   2 71.4191  2.7865   1
   1  12   2 75.2502  4.2090   2
  -1  12  -2 75.1924  3.2731   2
   1 -12  -2 70.8255  2.9229   1
 -12  -1  -2 72.3316  3.0980   1
  12  -1   2 75.2612  3.0392   2
  -1  12  -2 74.4469  2.9984   1
  -1 -12   2 70.1157  3.4749   3
  12   1  -2 73.3885  3.3208   2
   2 -12   2 130.493   4.652   3
 -12   2  -2 125.953   4.217   1
  12   2   2 125.732   4.341   3
  12  -2  -2 136.492   4.372   3
 -12  -2   2 131.146   3.565   1
  12  -2  -2 135.738   4.340   2
   2  12  -2 129.743   3.661   1
  12   2   2 130.815   4.669   2
  -2  12   2 128.573   4.948   2
  -2 -12  -2 122.042   4.123   3
   2  12  -2 131.363   4.772   2
  -2 -12  -2 131.596   3.912   1
  12   2  -2 133.275   4.677   2
  12  -2   2 131.696   3.948   2
  12   2  -2 128.615   4.431   3
   2 -12  -2 129.120   4.267   1
   2 -12  -2 133.378   4.153   3
  -2  12  -2 128.243   4.270   2
  12  -2   2 124.726   4.418   3
 -12   2   2 132.727   4.031   1
  -2 -12   2 134.524   4.688   3
 -12  -2  -2 127.285   4.041   1
   2  12   2 129.427   5.154   2
  -2  12  -2 129.200   4.167   1
   3 -12   2 53.4179  3.1267   3
  -3 -12  -2 59.9264  2.4820   1
   3  12  -2 57.2669  2.2916   1
  12  -3  -2 58.2491  2.6472   2
  -3 -12  -2 56.4392  2.8485   3
  12   3   2 60.2540  3.4111   2
  12  -3  -2 60.3658  2.9059   3
  12   3   2 56.4633  2.9287   3
 -12  -3   2 60.4646  2.1707   1
   3  12  -2 61.9127  3.2737   2
 -12  -3   2 61.9370  3.1188   3
  -3  12   2 60.8259  3.5316   2
 -12   3  -2 58.8268  3.1374   1
   3 -12  -2 55.7027  2.7117   3
   3  12   2 62.6476  4.1400   2
  12  -3   2 62.6288  3.0712   3
  12  -3   2 61.7320  2.3909   2
 -12  -3  -2 61.3815  2.6312   1
  -3  12  -2 63.7524  2.7498   2
 -12   3   2 56.3940  2.7441   1
  -3  12  -2 58.3936  2.9143   1
  -3 -12   2 55.1281  3.2294   3
  12   3  -2 57.7628  3.0733   2
   3 -12  -2 61.4282  2.9797   1
  -4 -12  -2 174.100   4.557   1
 -12  -4   2 165.139   5.287   3
  12  -4  -2 168.934   5.090   3
   4  12  -2 165.594   5.826   2
  -4  12   2 169.947   5.718   2
 -12   4  -2 166.136   5.147   1
  -4 -12  -2 176.589   5.114   3
   4  12  -2 166.936   4.081   1
  12   4   2 170.412   5.829   2
 -12  -4   2 178.851   4.049   1
  12  -4  -2 172.402   4.967   2
  12  -4  -2 172.955   4.987   1
  12   4   2 162.439   5.133   3
   4 -12   2 152.981   5.305   3
 -12   4   2 170.229   5.035   1
 -12  -4  -2 176.990   4.724   1
   4  12   2 171.366   6.241   2
  12  -4   2 170.492   4.202   2
  -4  12  -2 174.447   4.722   2
   4 -12  -2 163.388   4.881   3
  12   4  -2 163.264   5.669   2
  12  -4   2 158.285   5.225   3
   4 -12  -2 171.740   5.159   1
  -4  12  -2 165.923   5.104   1
  -4 -12   2 159.110   5.414   3
  12  -5  -2 27.6372  2.1884   1
   5  12  -2 28.0075  1.5173   1
  12   5   2 23.7526  2.6701   2
  -5  12   2 26.1561  2.4387   2
  12  -5  -2 25.7925  1.9817   2
 -12   5  -2 24.9725  2.2367   1
   5 -12   2 24.3908  2.4474   3
  -5 -12  -2 27.4369  1.7649   1
 -12  -5   2 28.2955  1.3951   1
  -5 -12  -2 27.9635  2.2384   3
 -12  -5   2 25.4980  2.4003   3
  12  -5  -2 28.3941  2.2412   3
  12   5   2 29.2244  2.3379   3
   5  12  -2 29.6261  2.8002   2
  -5  12  -2 29.6205  2.3708   1
  -5 -12   2 25.6654  2.4934   3
   5 -12  -2 20.9697  1.9684   3
  -5  12  -2 22.8480  1.6906   2
   5  12   2 24.9008  2.9859   2
  12  -5   2 24.4838  2.3056   3
 -12  -5  -2 25.4454  1.8519   1
  12   5  -2 20.3362  2.2451   2
   5 -12  -2 26.7630  2.2360   1
 -12   6  -2 150.458   5.099   1
  12  -6  -2 155.963   4.916   3
   6  12  -2 156.722   5.765   2
  12  -6  -2 147.846   4.456   2
 -12  -6   2 145.104   5.054   3
  12   6   2 153.410   5.775   2
  -6 -12  -2 150.928   4.066   1
  -6 -12  -2 142.754   4.691   3
  12  -6  -2 158.143   4.907   1
   6 -12   2 138.085   5.006   3
   6  12  -2 146.844   3.326   1
  -6  12   2 143.275   5.054   2
  12   6  -2 150.225   5.551   2
   6 -12  -2 142.282   4.601   3
 -12  -6  -2 144.458   4.090   1
  -6 -12   2 142.681   5.181   3
   6  12   2 131.683   6.040   2
  -6  12  -2 150.653   4.883   1
   6 -12  -2 157.901   5.033   1
 -12  -6  -2 148.113   4.968   3
  12  -6   2 136.321   4.929   3
  -6  12  -2 144.505   3.788   2
   7  12  -2 10.6612  2.0831   2
  12  -7  -2 5.71137 1.50444   1
  -7  12   2 5.98026 1.76900   2
  12  -7  -2 9.22737 1.62097   3
  12   7   2 8.74125 2.10174   2
   7 -12   2 3.75434 1.62161   3
 -12   7  -2 7.10746 1.66084   1
  -7 -12  -2 6.42635 1.00151   1
  -7 -12  -2 7.89168 1.73519   3
 -12  -7   2 5.61810 1.59516   3
   7  12   2 6.38895 2.29859   2
   7 -12  -2 6.68267 1.53717   1
  12  -7   2 3.97041 1.53220   3
 -12  -7  -2 6.69943 1.09867   1
  12   7  -2 8.00665 1.86332   2
  -7  12  -2 10.6493  1.8027   1
 -12  -7  -2 5.83105 1.58852   3
 -12   7   2 10.0090  1.3486   2
   7 -12  -2 5.41050 1.39022   3
  -7 -12   2 9.40718 1.98917   3
  12  -8  -2 75.7829  3.5464   1
  -8  12   2 60.1736  3.4509   2
  12  -8  -2 72.7505  3.3121   3
  -8 -12  -2 65.1544  3.3243   3
   8 -12   2 65.3117  3.5176   3
  12   8   2 76.7080  4.5077   2
 -12   8  -2 65.4630  3.4610   1
  -8 -12  -2 65.4857  2.3976   1
   8  12  -2 69.4276  4.2138   2
 -12  -8   2 69.8092  3.6395   3
 -12  -8  -2 65.5299  3.3881   3
 -12   8   2 66.8375  2.8358   2
   8 -12  -2 67.9672  3.4762   1
  12  -8   2 64.8439  3.4573   3
  12   8  -2 72.7498  4.1479   2
   8 -12  -2 69.5589  3.2638   3
 -12  -8  -2 66.5688  2.4945   1
   8  12   2 62.8535  4.2988   2
  -8 -12   2 62.9720  3.6039   3
  -8  12  -2 73.0166  3.5578   1
  -9 -12  -2 18.6013  2.3085   3
  12  -9  -2 18.3354  2.0666   3
 -12   9  -2 17.1408  2.1799   1
  12   9   2 18.2675  2.7387   2
 -12  -9   2 16.6645  2.3354   3
   9 -12   2 14.2912  2.1411   3
  -9  12   2 20.4823  2.0982   2
  12  -9  -2 19.8751  2.2653   1
   9  12  -2 20.1847  2.7325   2
  -9 -12  -2 18.8107  1.4914   1
 -12  -9  -2 22.6646  2.3905   3
 -12  -9  -2 18.5943  1.4430   1
 -12   9   2 20.7525  1.7854   2
  12   9  -2 15.2622  2.3742   2
   9  12   2 17.6938  2.9506   2
   9 -12  -2 17.7339  2.0489   3
  12  -9   2 18.8516  2.2999   3
   9 -12  -2 15.3533  2.0184   1
  -9  12  -2 15.2998  2.1375   1
 -12   9   2 18.6595  2.1428   1
  -9 -12   2 20.3291  2.5495   3
  10 -12   2 29.8088  2.8164   3
  10  12  -2 30.7179  3.1711   2
  12  10   2 31.1540  3.4425   2
 -10 -12  -2 32.6711  1.7052   1
 -12 -10   2 29.8560  2.8340   3
 -10  12   2 36.7003  2.6956   2
 -10 -12  -2 35.5401  2.7626   3
 -12  10  -2 32.4683  2.8845   1
  12 -10  -2 30.6033  2.4968   3
 -12  10   2 28.3157  2.6431   1
  10 -12  -2 32.4719  2.6445   3
 -12 -10  -2 30.2057  1.7103   1
  10 -12  -2 33.2291  2.8255   1
  12 -10   2 27.7358  2.7150   3
 -10 -12   2 32.5558  3.0614   3
 -12 -10  -2 33.7751  2.7621   3
  12  10  -2 32.6595  3.2607   2
 -10  12  -2 34.2839  2.8806   1
 -12  10   2 32.7514  2.2042   2
  10  12   2 30.5514  3.5160   2
 -11 -12  -2 19.8218  2.4205   3
  12  11   2 23.2537  3.1036   2
 -11  12   2 26.9870  2.4291   2
 -12 -11   2 22.1241  2.6600   3
  12 -11  -2 20.4691  2.2754   3
  11 -12   2 19.4002  2.4649   3
  11  12  -2 25.2922  2.9898   2
 -12  11  -2 24.5860  2.6694   1
 -11  12  -2 22.5773  2.5275   1
  12 -11   2 20.5185  2.4987   3
 -11 -12   2 22.6584  2.7604   3
  11  12   2 24.2126  3.1950   2
  12  11  -2 22.1085  2.8065   2
  11 -12  -2 24.9449  2.4220   3
 -12  11   2 20.3821  2.4169   1
  11 -12  -2 21.3385  2.3897   1
 -12 -11  -2 27.2192  2.6891   3
 -12  11   2 26.1894  2.3667   2
 -12 -12   2 327.942   9.240   3
 -12  12  -2 320.342   9.007   1
  12 -12  -2 326.550   8.592   3
  12 -12   2 318.599   9.054   3
 -12  12   2 327.174   9.004   1
 -12 -12  -2 340.264   8.941   3
   0  13  -2 3.62838 1.17956   1
   0  13  -2 2.12823 1.29171   2
  13   0  -2 0.96135 1.12897   2
 -13   0  -2 0.50677 1.28344   1
   0  13   2 0.52816 1.88386   2
  13   0   2 2.43179 1.38699   2
   0 -13  -2 1.25511 0.99366   1
 -13   0   2 0.64088 0.99590   1
   0 -13   2 0.30898 1.43387   3
  13   0  -2 1.62601 1.19929   3
   0 -13  -2 1.21939 1.24240   3
  13   0   2 2.87635 1.23429   3
   1  13  -2 44.7684  2.3893   1
 -13  -1   2 39.0850  2.1605   1
   1 -13   2 45.7045  2.9968   3
 -13   1  -2 46.2837  2.8446   1
  -1  13   2 41.6551  3.5593   2
  -1 -13  -2 46.4327  2.3959   1
  -1 -13  -2 42.0048  2.6358   3
   1  13  -2 45.5654  2.9524   2
  13  -1  -2 44.4749  2.6036   2
  13   1   2 43.2986  2.7400   3
  13  -1  -2 46.2680  2.7409   3
  13   1   2 46.7213  2.9763   2
   1 -13  -2 40.7974  2.5937   3
  -1  13  -2 42.9188  2.5154   1
  13  -1   2 41.9144  2.5913   3
   1 -13  -2 43.8888  2.5243   1
 -13  -1  -2 48.4660  2.7190   1
  13  -1   2 43.5163  2.6132   2
  -1 -13   2 42.9623  3.0039   3
  13   1  -2 45.1493  2.7491   2
  -1  13  -2 40.6962  2.6256   2
 -13   1   2 40.3229  2.3212   1
   1  13   2 43.2361  3.7403   2
  13   1  -2 42.6142  2.7079   3
  -2  13   2 24.4535  2.6216   2
  13   2   2 25.9814  2.3690   2
   2 -13   2 19.8321  2.2068   3
  -2 -13  -2 25.1961  2.1930   3
   2  13  -2 26.9695  2.4980   2
  13  -2  -2 23.4124  2.1888   3
   2  13  -2 27.8706  1.9136   1
 -13  -2   2 26.0014  1.7679   1
  13   2   2 24.4795  2.2563   3
 -13   2  -2 22.9344  2.1760   1
  -2 -13  -2 22.7213  1.8823   1
  13  -2  -2 20.1679  1.9511   2
  13   2  -2 27.8823  2.4709   2
  -2  13  -2 27.2210  2.3169   1
  -2  13  -2 27.5614  2.2714   2
   2 -13  -2 22.5958  2.0126   1
 -13   2   2 23.0893  2.0320   1
   2  13   2 26.3039  2.9447   2
  13  -2   2 28.4223  2.4325   3
 -13  -2  -2 23.7970  1.9839   1
   2 -13  -2 24.8761  2.1496   3
  -2 -13   2 23.8963  2.3701   3
  13  -2   2 24.9759  2.0961   2
  13   2  -2 23.1392  2.2283   3
  -3 -13  -2 83.2460  3.1701   1
   3 -13   2 86.8395  3.9225   3
  13  -3  -2 85.8488  3.4079   2
 -13  -3   2 88.4202  2.7851   1
  -3  13   2 88.3273  4.2154   2
  -3 -13  -2 87.5087  3.6278   3
   3  13  -2 87.3829  2.9191   1
  13   3   2 95.0890  4.2876   2
   3  13  -2 82.9473  4.1102   2
 -13   3  -2 88.4385  3.6433   1
  13   3   2 83.9067  3.6599   3
  13  -3  -2 90.4847  3.6467   3
 -13   3   2 85.1100  3.3869   1
  13   3  -2 93.6246  3.8531   3
  13   3  -2 85.2151  3.9441   2
   3  13   2 85.5069  4.8102   2
   3 -13  -2 86.8013  3.5031   3
  13  -3   2 88.1905  2.9610   2
  -3  13  -2 93.9761  3.4591   2
 -13  -3  -2 90.2896  3.2784   1
   3 -13  -2 83.7627  3.5949   1
  -3 -13   2 76.4367  3.8665   3
  13  -3   2 92.3733  3.8363   3
  -3  13  -2 88.5339  3.5621   1
 -13   4  -2 87.8877  3.8042   1
  13  -4  -2 78.1302  3.1701   2
  13   4   2 75.3766  3.5170   3
  13   4   2 85.2305  4.1410   2
  -4  13   2 83.4846  3.9878   2
   4 -13   2 78.1668  3.8022   3
   4  13  -2 78.0444  2.6383   1
  13  -4  -2 84.5376  3.5412   3
  -4 -13  -2 83.4447  3.5663   3
 -13  -4   2 76.1532  3.6151   3
  -4 -13  -2 79.5293  2.8839   1
   4  13  -2 72.2209  4.0322   2
 -13  -4   2 82.0242  2.5836   1
 -13  -4  -2 82.0347  3.1204   1
  -4  13  -2 84.0947  3.0912   2
  -4  13  -2 78.6322  3.5312   1
   4 -13  -2 78.0353  3.3718   3
  13  -4   2 79.1405  2.5762   2
  13   4  -2 77.4115  3.8874   2
   4  13   2 79.6362  4.8132   2
   4 -13  -2 81.9157  3.5964   1
 -13   4   2 79.2291  3.2506   1
  13  -4   2 75.9648  3.5967   3
  -4 -13   2 76.2876  3.8372   3
  -5 -13  -2 100.625   3.959   3
   5  13  -2 95.4589  4.5753   2
 -13   5  -2 101.124   4.183   1
  13  -5  -2 95.0954  3.4427   2
 -13  -5   2 97.8813  2.6462   1
   5  13  -2 91.8955  2.7322   1
  13   5   2 96.8605  4.6049   2
  -5 -13  -2 92.7495  3.1540   1
  13  -5  -2 94.5216  3.8401   3
 -13  -5   2 94.8878  4.0269   3
   5 -13   2 97.0808  4.2160   3
  13   5   2 93.4243  3.9236   3
  -5  13   2 97.5060  4.3242   2
  13  -5   2 96.9292  2.5550   2
 -13   5   2 92.8702  3.6610   1
  -5  13  -2 91.9231  3.1509   2
  -5 -13   2 87.7056  4.0984   3
   5  13   2 88.2421  5.0456   2
  13  -5   2 91.7254  3.9979   3
 -13  -5  -2 95.7033  3.2899   1
  13   5  -2 93.5077  4.3793   2
   5 -13  -2 99.3735  3.9283   1
  -5  13  -2 96.8400  3.9654   1
   5 -13  -2 94.5549  3.7332   3
   6  13  -2 20.1760  2.5797   2
  13  -6  -2 21.4140  1.9072   2
 -13  -6   2 22.8535  2.4266   3
  -6  13   2 22.3299  2.3901   2
 -13   6  -2 20.7710  2.3139   1
  -6 -13  -2 22.0692  1.7538   1
  13   6   2 21.5565  2.7210   2
  13  -6  -2 26.8803  2.3733   3
  -6 -13  -2 21.9430  2.2688   3
   6  13  -2 19.0635  1.3346   1
   6 -13   2 21.5385  2.3363   3
   6  13   2 23.6541  3.1209   2
  13   6  -2 21.6508  2.5635   2
  -6  13  -2 21.0495  1.5973   2
 -13  -6  -2 18.6834  2.2045   3
   6 -13  -2 22.8838  2.1355   3
 -13  -6  -2 22.1753  1.8184   1
  -6 -13   2 16.8556  2.4036   3
  13  -6   2 22.2033  2.3247   3
   6 -13  -2 21.1212  2.1434   1
 -13   6   2 22.9311  2.1304   1
  -6  13  -2 19.9926  2.1545   1
  -7  13   2 85.0473  4.0857   2
   7  13  -2 82.9560  4.5343   2
   7 -13   2 87.6440  4.0394   3
  13  -7  -2 82.2235  3.6378   3
  -7 -13  -2 86.3336  2.8156   1
 -13   7  -2 86.0662  3.8913   1
 -13  -7   2 82.3831  3.9714   3
  13   7   2 86.2446  4.6906   2
  -7 -13  -2 85.6094  3.8134   3
   7 -13  -2 84.6177  3.5042   3
 -13  -7  -2 77.8936  3.7022   3
 -13  -7  -2 82.8041  2.8531   1
   7 -13  -2 86.8380  3.9869   1
  13  -7   2 82.0565  3.9116   3
  -7 -13   2 75.6365  3.9826   3
  13   7  -2 76.9451  4.2937   2
 -13   7   2 78.0422  3.6089   1
 -13   7   2 80.2690  3.1445   2
   7  13   2 76.7801  4.9517   2
  -7  13  -2 79.7725  3.7290   1
 -13  -8   2 102.095   4.536   3
 -13   8  -2 104.519   4.536   1
  13  -8  -2 100.110   4.137   3
  -8 -13  -2 102.768   3.137   1
  13   8   2 108.959   5.280   2
   8 -13   2 95.5005  4.3422   3
  -8  13   2 105.100   4.358   2
   8  13  -2 102.278   4.907   2
  -8 -13  -2 103.622   4.310   3
 -13   8   2 104.854   3.561   2
  13  -8   2 103.898   4.411   3
  -8 -13   2 103.688   4.582   3
  -8  13  -2 101.423   4.275   1
  13   8  -2 107.694   5.023   2
 -13  -8  -2 104.974   4.279   3
 -13  -8  -2 101.396   3.192   1
   8 -13  -2 100.672   4.266   1
 -13   8   2 96.4952  4.0987   1
   8  13   2 96.3241  5.4004   2
   8 -13  -2 102.722   4.052   3
  -9  13   2 7.46671 1.84880   2
 -13  -9   2 7.23632 1.98984   3
  13  -9  -2 8.38810 1.76815   3
   9  13  -2 7.82758 2.27327   2
  -9 -13  -2 7.11180 1.83307   3
 -13   9  -2 9.11208 1.92832   1
  -9 -13  -2 8.29001 1.06160   1
   9 -13   2 10.7807  2.0415   3
  13   9   2 8.04626 2.50017   2
   9 -13  -2 9.47767 1.74237   3
 -13   9   2 11.9369  1.4317   2
 -13   9   2 6.76218 1.64384   1
   9  13   2 11.1963  2.7373   2
  13   9  -2 9.77801 2.26238   2
  -9 -13   2 8.56235 2.12483   3
  13  -9   2 10.8898  1.9827   3
  -9  13  -2 8.30929 1.91996   1
 -13  -9  -2 9.18693 1.14018   1
 -13  -9  -2 12.7314  2.0041   3
   9 -13  -2 7.30385 1.73968   1
  13  10   2 4.59429 2.21658   2
  10  13  -2 4.76444 2.12815   2
 -10  13   2 1.08504 1.57898   2
 -13  10  -2 1.89465 1.74899   1
 -13 -10   2 7.13781 2.03026   3
  13 -10  -2 1.95475 1.36050   3
 -10 -13  -2 1.47842 1.56237   3
  10 -13   2 3.18367 1.68171   3
  10 -13  -2 5.02572 1.77370   1
  10  13   2 2.30217 2.18895   2
 -10 -13   2 1.63620 1.80463   3
 -13  10   2 4.94874 1.24586   2
  13 -10   2 4.69888 1.54288   3
 -13  10   2 2.11096 1.51283   1
 -13 -10  -2 2.37243 1.62559   3
 -10  13  -2 0.91463 1.71353   1
  10 -13  -2 0.67246 1.34575   3
  13  10  -2 2.83442 1.95383   2
  13 -11  -2 22.4457  2.4223   3
  13  11   2 23.4086  3.2796   2
 -11  13   2 22.9485  2.5915   1
  11  13  -2 25.4701  3.2247   2
 -13  11  -2 21.0241  2.6350   1
 -11 -13  -2 18.5193  2.4808   3
  11 -13   2 18.7835  2.4819   3
 -13 -11   2 19.1954  2.6742   3
  13 -11   2 19.8707  2.5293   3
 -11  13  -2 21.4892  2.5362   1
  11  13   2 16.4507  2.9300   2
 -13 -11  -2 23.8380  2.6534   3
  11 -13  -2 22.6575  2.5618   1
  13  11  -2 22.0820  2.9814   2
 -13  11   2 18.8565  2.4093   1
 -11 -13   2 16.3001  2.5619   3
  11 -13  -2 19.4330  2.2790   3
 -12  13   2 66.2930  3.7702   1
 -13  12  -2 74.4141  3.9849   1
  13  12   2 67.8956  4.6464   2
  13 -12  -2 65.7740  3.5841   3
 -13 -12   2 66.7990  4.0441   3
 -12 -13  -2 68.7917  3.9368   3
  12  13  -2 73.3478  4.7113   2
  12 -13   2 73.4988  4.0219   3
 -13 -12  -2 69.8980  4.0224   3
  13 -12   2 60.8101  3.7685   3
 -12  13  -2 72.4260  4.1679   1
 -12 -13   2 64.7129  4.0927   3
  12  13   2 69.5239  4.7153   2
  13  12  -2 69.1362  4.6087   2
  12 -13  -2 68.6664  3.5576   3
 -13  12   2 70.4822  4.0029   1
 -13 -13   2 72.4614  4.2876   3
  13  13  -2 65.1034  4.6372   2
 -13  13   2 73.5763  3.9671   1
 -13  13  -2 72.9753  4.2487   1
 -13 -13  -2 78.5537  4.2796   3
  13 -13   2 67.5864  3.9987   3
  13 -13  -2 67.1942  3.6492   3
  13  13   2 69.9330  4.8464   2
   0  14   2 137.133   5.628   2
  14   0  -2 126.043   4.664   3
  14   0   2 133.704   4.692   3
   0  14  -2 136.730   4.235   1
   0  14  -2 131.370   4.815   2
  14   0   2 133.077   4.722   2
   0 -14  -2 139.037   4.422   1
   0 -14  -2 130.296   4.491   3
   0 -14   2 133.238   4.996   3
  14   0  -2 133.177   4.702   2
 -14   0  -2 135.305   4.550   1
 -14   0   2 129.964   4.026   1
  14   1   2 15.9191  2.0435   3
  -1 -14  -2 16.6451  1.7149   1
  -1  14   2 14.9423  2.5194   2
   1 -14   2 18.3885  2.3525   3
  14  -1  -2 18.5250  2.1385   3
  14   1   2 15.0470  2.0288   2
  -1 -14  -2 17.4412  2.0277   3
 -14   1  -2 19.7120  2.1030   1
  14  -1  -2 19.4661  2.0094   2
   1  14  -2 18.1768  1.7493   1
   1  14  -2 18.6220  2.1731   2
 -14  -1   2 18.5472  1.6133   1
   1 -14  -2 19.8782  2.0841   3
 -14   1   2 18.3506  1.7400   1
  -1  14  -2 19.2114  2.0374   2
 -14  -1  -2 16.5373  1.9258   1
   1  14   2 17.9804  2.7516   2
   1 -14  -2 16.2091  1.7336   1
  14  -1   2 17.7154  2.1361   3
  -1 -14   2 13.5284  2.1839   3
  -1  14  -2 17.0844  1.8557   1
  14   1  -2 17.7842  2.0461   3
  14   1  -2 15.3351  1.9838   2
  14  -1   2 19.5247  1.9423   2
 -14  -2   2 35.7846  2.0476   1
   2  14  -2 33.2746  2.1517   1
   2 -14   2 36.1125  2.9318   3
  14  -2  -2 30.5588  2.5642   3
  14  -2  -2 32.8293  2.3449   2
   2  14  -2 35.2439  2.9865   2
  -2 -14  -2 38.3172  2.2725   1
 -14   2  -2 35.8378  2.8640   1
  14   2   2 35.6555  2.6975   3
  14   2   2 37.5943  3.1109   2
  -2 -14  -2 34.9495  2.6829   3
  -2  14   2 31.4119  3.0691   2
   2  14   2 33.5807  3.3366   2
   2 -14  -2 36.8259  2.5857   1
  14   2  -2 39.0724  2.7901   3
  -2  14  -2 36.0119  2.5921   1
  14   2  -2 34.4298  2.7774   2
 -14  -2  -2 35.7447  2.4767   1
  14  -2   2 37.3306  2.7545   3
   2 -14  -2 34.6871  2.4616   3
 -14   2   2 36.3489  2.3978   1
  -2 -14   2 32.0150  2.9239   3
  -2  14  -2 35.8179  2.6983   2
  14  -2   2 35.3790  2.2713   2
   3  14  -2 126.831   5.127   2
  14   3   2 131.100   5.132   2
  -3 -14  -2 125.577   4.547   3
 -14  -3   2 136.081   3.718   1
  -3  14   2 125.942   5.152   2
  -3 -14  -2 124.788   4.040   1
  14  -3  -2 131.423   4.435   2
   3 -14   2 126.058   4.915   3
  14   3   2 130.568   4.713   3
   3  14  -2 126.374   3.712   1
 -14   3  -2 128.168   4.718   1
  14  -3  -2 133.919   4.684   3
   3 -14  -2 127.336   4.394   3
  14   3  -2 124.383   4.932   2
  14  -3   2 130.481   3.904   2
   3  14   2 127.029   5.584   2
  -3  14  -2 128.978   4.388   2
  14  -3   2 133.114   4.862   3
 -14   3   2 128.066   4.367   1
 -14  -3  -2 135.292   4.295   1
  -3 -14   2 129.402   5.040   3
  14   3  -2 126.824   4.745   3
  -3  14  -2 124.068   4.421   1
   3 -14  -2 133.259   4.612   1
  14   4   2 28.6237  2.6044   3
  14  -4  -2 31.9229  2.2252   2
 -14  -4   2 33.6896  2.7646   3
   4  14  -2 29.1577  2.8600   2
 -14  -4   2 26.7475  1.7832   1
  14   4   2 28.7864  2.7961   2
  -4 -14  -2 31.8826  2.0950   1
  -4 -14  -2 29.3257  2.5365   3
  14  -4  -2 27.5106  2.5239   3
   4  14  -2 30.7597  1.9282   1
  -4  14   2 34.6990  3.2234   2
   4 -14   2 25.8299  2.6802   3
 -14   4  -2 24.2804  2.4235   1
  14  -4   2 32.1868  1.7595   2
  -4  14  -2 29.6800  2.4564   1
  -4 -14   2 28.4567  2.8227   3
 -14  -4  -2 27.5803  2.2027   1
  -4  14  -2 28.4842  2.2019   2
   4  14   2 34.5546  3.4900   2
 -14   4   2 33.0071  2.5786   1
  14  -4   2 27.7081  2.5744   3
   4 -14  -2 27.8812  2.2827   3
   4 -14  -2 28.4342  2.3949   1
  14   4  -2 34.6047  2.9383   2
   5  14  -2 111.011   5.020   2
   5 -14   2 106.764   4.588   3
   5  14  -2 108.310   3.109   1
 -14  -5   2 106.933   3.004   1
  -5  14   2 107.903   4.739   2
  14   5   2 112.464   4.979   2
  14  -5  -2 110.107   4.254   3
  14   5   2 109.541   4.371   3
 -14   5  -2 120.728   4.623   1
 -14  -5   2 100.943   4.396   3
  -5 -14  -2 114.173   4.318   3
  -5 -14  -2 116.685   3.617   1
  14  -5  -2 105.059   3.775   2
 -14   5   2 106.291   4.174   1
  -5 -14   2 108.395   4.678   3
   5 -14  -2 109.169   4.119   3
   5 -14  -2 108.594   4.413   1
 -14  -5  -2 104.932   3.622   1
  -5  14  -2 111.660   3.643   2
   5  14   2 109.870   5.614   2
  14   5  -2 111.989   4.861   2
  14  -5   2 101.872   4.389   3
  -5  14  -2 110.956   4.187   1
 -14  -6   2 57.0098  3.5024   3
   6  14  -2 70.2646  4.1617   2
  14   6   2 66.5863  4.1267   2
  -6  14   2 66.0979  3.8460   2
  14  -6  -2 57.5706  3.2038   3
  -6 -14  -2 60.1495  2.5955   1
   6 -14   2 57.1910  3.5124   3
  14  -6  -2 66.8526  2.8724   2
  -6 -14  -2 59.0935  3.2597   3
 -14   6  -2 61.0022  3.6768   1
  14  -6   2 59.7911  3.4548   3
 -14  -6  -2 64.5311  2.6399   1
   6  14   2 61.3548  4.3504   2
 -14  -6  -2 59.8459  3.3464   3
  -6  14  -2 60.7890  2.4229   2
   6 -14  -2 53.9984  3.1128   3
  -6 -14   2 61.2676  3.7279   3
  -6  14  -2 60.9497  3.4697   1
   6 -14  -2 65.2102  3.4100   1
  14   6  -2 56.2714  3.7996   2
 -14   6   2 58.2698  3.2864   1
  14  -7  -2 117.016   4.658   3
  -7 -14  -2 131.038   3.741   1
  -7 -14  -2 126.612   4.698   3
  14   7   2 136.426   5.734   2
   7  14  -2 131.174   5.671   2
   7 -14   2 127.802   5.022   3
 -14  -7   2 128.633   5.031   3
 -14   7  -2 129.363   4.886   1
  -7  14   2 122.639   5.008   2
  14   7  -2 127.721   5.434   2
 -14  -7  -2 122.316   4.759   3
  14  -7   2 126.319   4.931   3
 -14   7   2 118.856   4.540   1
 -14   7   2 126.510   4.112   2
  -7 -14   2 127.792   5.151   3
   7 -14  -2 126.527   4.821   1
   7  14   2 127.273   6.117   2
 -14  -7  -2 124.513   3.759   1
  -7  14  -2 118.512   4.662   1
   7 -14  -2 123.534   4.468   3
   8 -14   2 110.244   4.786   3
  14  -8  -2 113.785   4.596   3
 -14  -8   2 110.533   4.819   3
  -8  14   2 114.415   4.550   2
  -8 -14  -2 118.544   4.597   3
  14   8   2 122.841   5.654   2
  -8 -14  -2 123.606   3.543   1
 -14   8  -2 126.257   5.000   1
   8  14  -2 119.612   5.399   2
  -8  14  -2 117.222   4.675   1
   8 -14  -2 121.714   4.764   1
   8  14   2 123.619   5.983   2
 -14  -8  -2 118.583   3.602   1
 -14   8   2 122.547   4.747   1
   8 -14  -2 115.336   4.335   3
 -14   8   2 120.837   3.914   2
  14  -8   2 118.906   4.847   3
  -8 -14   2 119.178   5.074   3
  14   8  -2 110.745   5.134   2
 -14  -8  -2 115.523   4.669   3
  -9  14   2 45.5619  3.3224   2
  14  -9  -2 48.7087  3.2334   3
  -9 -14  -2 45.2599  3.2559   3
  14   9   2 50.7923  4.1993   2
   9  14  -2 45.2078  3.9689   2
   9 -14   2 40.3785  3.2183   3
 -14  -9   2 46.1935  3.3678   3
 -14   9  -2 43.0346  3.2001   1
   9 -14  -2 45.6560  3.2046   1
   9 -14  -2 39.0678  2.9029   3
  14  -9   2 49.7329  3.3445   3
  -9 -14   2 46.5145  3.4912   3
   9  14   2 43.6152  4.0447   2
 -14   9   2 46.3420  3.3424   1
  -9  14  -2 47.5303  3.2583   1
 -14   9   2 52.7288  2.5029   2
  14   9  -2 38.5640  3.3923   2
 -14  -9  -2 47.2036  3.3562   3
  10 -14   2 3.74025 1.78357   3
  14 -10  -2 3.96621 1.51675   3
  10  14  -2 4.61825 2.21698   2
 -14  10  -2 5.49834 1.95358   1
 -10  14   2 5.11793 1.90196   2
  14  10   2 2.73147 2.38327   2
 -10 -14  -2 2.46904 1.72982   3
 -14 -10   2 5.36829 2.00825   3
  10 -14  -2 1.78113 1.72182   1
 -10 -14   2 2.04164 1.90516   3
 -14  10   2 3.41679 1.63074   1
 -14 -10  -2 5.18576 1.81706   3
  14  10  -2 4.07146 1.94969   2
 -10  14  -2 1.82165 1.80321   1
  10 -14  -2 4.01248 1.51750   3
  14 -10   2 4.98503 1.82389   3
  10  14   2 6.38159 2.48722   2
 -11  14   2 1.40231 1.51133   1
  11  14  -2 4.55187 2.07373   2
 -11 -14  -2 -0.2318  1.6427   3
  14  11   2 -0.0707  2.2643   2
 -14  11  -2 0.99134 1.76622   1
  14 -11  -2 1.40003 1.47826   3
 -14 -11   2 2.23775 1.88567   3
  11 -14   2 -0.9073  1.5261   3
 -14 -11  -2 1.01934 1.64517   3
 -14  11   2 0.45421 1.54809   1
  14  11  -2 -1.4348  1.8096   2
 -11  14  -2 2.71439 1.73967   1
  11  14   2 3.69761 2.50594   2
  11 -14  -2 1.96791 1.49598   3
 -11 -14   2 2.53727 1.96198   3
  14 -11   2 1.76738 1.60234   3
  12 -14   2 11.2591  2.2409   3
 -14  12  -2 8.77816 2.13341   1
 -14 -12   2 13.9667  2.5604   3
 -12 -14  -2 13.6687  2.3638   3
  14 -12  -2 10.8725  2.0856   3
  12  14  -2 14.1931  2.6484   2
  14  12   2 16.5323  3.1380   2
 -12  14   2 11.8059  2.1119   1
 -14  12   2 11.5613  2.2040   1
 -12  14  -2 13.2509  2.4460   1
  12  14   2 10.6802  2.9969   2
  12 -14  -2 9.96005 1.94641   3
 -14 -12  -2 10.4057  2.1944   3
 -12 -14   2 9.57881 2.44306   3
  14 -12   2 11.3272  2.2020   3
  14  12  -2 14.7274  2.7545   2
 -14 -13   2 7.23010 2.35492   3
  14  13   2 5.41588 2.55781   2
  13  14  -2 10.4003  2.6697   2
 -13  14   2 3.80178 1.80054   1
 -14  13  -2 9.14005 2.32239   1
  14 -13  -2 9.99021 2.02972   3
  13 -14   2 7.15830 2.10546   3
 -13 -14  -2 10.5029  2.2968   3
 -14 -13  -2 10.1375  2.2280   3
  14  13  -2 8.94948 2.47536   2
  13 -14  -2 7.90737 1.86909   3
  13  14   2 6.04011 2.57619   2
 -14  13   2 7.92876 2.14287   1
 -13 -14   2 12.0156  2.5388   3
  14 -13   2 8.88054 2.16772   3
 -13  14  -2 7.72246 2.20620   1
  14 -14  -2 1.79650 1.68223   3
 -14  14   2 2.54852 1.91541   1
  14  14  -2 2.62877 2.35050   2
 -14  14  -2 0.93838 1.79258   1
  14  14   2 2.39827 2.59949   2
 -14 -14  -2 0.45104 1.84329   3
  14 -14   2 0.62874 1.72627   3
 -14 -14   2 2.47873 2.15659   3
   0  15  -2 38.3633  2.6766   1
  15   0  -2 40.8300  2.9005   3
   0 -15   2 40.4311  3.1961   3
   0  15  -2 42.6773  3.1784   2
   0 -15  -2 44.1298  2.6448   1
  15   0  -2 35.8694  2.8552   2
   0 -15  -2 36.7876  2.6666   3
  15   0   2 42.4602  2.9551   3
  15   0   2 41.5537  2.8376   2
 -15   0   2 45.9993  2.4793   1
   0  15   2 50.0552  4.0095   2
 -15   0  -2 40.7618  2.8800   1
  -1  15   2 241.295   7.878   2
  15  -1  -2 251.000   7.160   2
  -1 -15  -2 242.924   6.806   3
 -15   1  -2 239.625   6.750   1
  15   1   2 241.932   7.187   2
  15   1   2 248.067   7.165   3
  -1 -15  -2 252.000   6.571   1
   1 -15   2 234.028   7.275   3
   1  15  -2 251.138   6.291   1
  15  -1  -2 251.528   7.140   3
   1  15  -2 242.724   7.425   2
 -15  -1   2 255.683   6.238   1
 -15  -1  -2 251.657   6.743   1
  -1  15  -2 244.409   6.537   1
  -1 -15   2 229.470   7.251   3
  15   1  -2 239.333   7.065   3
  -1  15  -2 250.062   7.209   2
  15  -1   2 236.578   7.073   3
  15   1  -2 243.999   7.260   2
   1 -15  -2 243.809   6.772   3
   1  15   2 244.753   7.957   2
 -15   1   2 252.903   6.445   1
  15  -1   2 249.102   6.760   2
   1 -15  -2 245.958   6.763   1
  15   2   2 16.2564  2.3146   2
   2  15  -2 15.3301  1.6445   1
  15   2   2 17.0599  2.2201   3
  -2  15   2 16.3651  2.5499   2
  15  -2  -2 17.8364  2.1712   3
   2  15  -2 18.2986  2.3975   2
 -15   2  -2 15.4381  2.1139   1
 -15  -2   2 15.9797  1.5774   1
  15  -2  -2 17.8584  1.9589   2
  -2 -15  -2 16.2193  1.7090   1
  -2 -15  -2 16.9318  2.1597   3
   2 -15   2 15.9959  2.3780   3
   2 -15  -2 14.4617  1.8917   1
  15  -2   2 12.3828  2.0577   3
  15   2  -2 17.6985  2.2807   3
   2 -15  -2 16.1528  1.9906   3
  -2 -15   2 16.6579  2.4437   3
  -2  15  -2 16.1478  1.9517   2
 -15   2   2 15.5340  1.8081   1
   2  15   2 19.5024  2.9518   2
 -15  -2  -2 14.2908  1.8445   1
  15   2  -2 16.3780  2.1669   2
  -2  15  -2 20.5508  2.0554   1
  15  -2   2 14.6638  1.7252   2
  15  -3  -2 63.5084  3.1025   2
   3 -15   2 64.6579  3.7296   3
  15   3   2 62.0890  3.4095   3
  15   3   2 60.2113  3.8716   2
  15  -3  -2 57.7911  3.2887   3
  -3 -15  -2 60.3651  3.2542   3
   3  15  -2 62.3173  2.6071   1
   3  15  -2 61.9755  3.8174   2
 -15  -3   2 59.6386  2.5659   1
 -15   3  -2 62.1467  3.5391   1
  -3  15   2 64.9685  4.3158   2
  -3 -15  -2 58.6544  2.7398   1
  -3 -15   2 57.6203  3.6986   3
   3 -15  -2 66.0607  3.3881   1
   3 -15  -2 63.3221  3.2600   3
  -3  15  -2 64.3626  3.2037   2
 -15  -3  -2 60.8587  3.0615   1
   3  15   2 65.0792  4.5940   2
  15  -3   2 63.2982  2.6547   2
  15  -3   2 62.3824  3.4869   3
  15   3  -2 61.4217  3.4971   3
  -3  15  -2 63.5482  3.2972   1
 -15   3   2 59.1677  3.1021   1
  15   3  -2 61.1960  3.5919   2
 -15  -4   2 64.3603  3.5754   3
  15   4   2 60.1533  3.4296   3
  -4 -15  -2 66.6735  3.5037   3
 -15   4  -2 54.8692  3.3187   1
   4 -15   2 63.0829  3.6723   3
   4  15  -2 62.9786  3.9835   2
  15   4   2 65.4540  4.1112   2
  15  -4  -2 61.1384  3.0622   2
   4  15  -2 62.5996  2.5319   1
  15  -4  -2 63.7954  3.3858   3
 -15  -4   2 61.7681  2.5038   1
  -4 -15  -2 61.8122  2.8068   1
  -4  15   2 61.6409  4.1709   2
   4  15   2 64.8367  4.3664   2
   4 -15  -2 57.8965  3.4092   1
   4 -15  -2 68.2554  3.3766   3
  -4  15  -2 65.1455  3.0183   2
  -4  15  -2 63.2353  3.4301   1
  15  -4   2 62.8278  2.4079   2
  15   4  -2 62.2215  3.7394   2
 -15  -4  -2 66.7162  3.0232   1
  15  -4   2 67.7653  3.6189   3
 -15   4   2 62.1809  3.0782   1
  -4 -15   2 62.2884  3.7475   3
  15   5   2 26.5376  2.8798   2
 -15  -5   2 24.5163  2.6178   3
  -5  15   2 24.1996  2.7480   2
  15   5   2 23.5367  2.4883   3
  15  -5  -2 22.3593  1.9989   2
   5  15  -2 23.4503  1.7849   1
  15  -5  -2 23.6587  2.4305   3
   5  15  -2 23.0949  2.8261   2
   5 -15   2 20.9757  2.6075   3
  -5 -15  -2 19.3054  2.3004   3
 -15   5  -2 30.5371  2.7219   1
  -5 -15  -2 25.4477  1.9604   1
  -5  15  -2 21.1637  1.9918   2
  -5  15  -2 23.1377  2.3990   1
  15   5  -2 19.8098  2.5050   2
 -15  -5  -2 22.0031  1.9102   1
   5  15   2 27.4658  3.4441   2
  -5 -15   2 16.6462  2.5160   3
 -15   5   2 23.9710  2.2725   1
   5 -15  -2 19.7001  2.2873   1
   5 -15  -2 23.0742  2.3000   3
  15  -5   2 25.6388  2.6592   3
 -15   6  -2 49.6209  3.4362   1
 -15  -6   2 36.6950  3.1011   3
  15  -6  -2 39.3775  2.8953   3
   6 -15   2 37.2043  3.1307   3
  -6 -15  -2 46.7813  2.2826   1
  15  -6  -2 38.3424  2.4286   2
   6  15  -2 45.4120  3.7328   2
  -6 -15  -2 43.9172  3.0202   3
  -6  15   2 38.7777  3.4964   2
  15   6   2 42.0109  3.6881   2
   6 -15  -2 41.0380  2.9507   1
   6  15   2 35.8419  3.7500   2
   6 -15  -2 42.5350  2.9208   3
  -6  15  -2 43.6296  2.9928   1
 -15   6   2 41.1291  3.0082   1
 -15  -6  -2 44.5834  3.1074   3
  15  -6   2 40.2177  3.1235   3
  15   6  -2 43.0268  3.2383   2
  -6 -15   2 51.1192  3.5258   3
 -15  -6  -2 38.8850  2.3189   1
 -15  -7   2 97.0818  4.5024   3
  15   7   2 101.071   5.105   2
 -15   7  -2 100.564   4.404   1
   7  15  -2 104.953   5.196   2
  15  -7  -2 94.0312  4.2020   3
  -7 -15  -2 99.6023  3.3159   1
   7 -15   2 108.383   4.684   3
  -7  15   2 94.8544  4.4457   2
  -7 -15  -2 96.2274  4.3647   3
  15   7  -2 95.4647  4.6801   2
 -15  -7  -2 102.034   3.374   1
  15  -7   2 96.5052  4.4789   3
   7  15   2 101.894   5.348   2
   7 -15  -2 102.393   4.200   3
  -7 -15   2 105.306   4.839   3
  -7  15  -2 96.7467  4.4232   1
 -15   7   2 96.0914  3.5724   2
 -15  -7  -2 97.6603  4.3470   3
   7 -15  -2 107.111   4.464   1
 -15   7   2 95.2953  4.3285   1
 -15  -8   2 9.27672 1.99348   3
   8  15  -2 5.37082 2.08061   2
  -8  15   2 8.51269 2.10201   2
  -8 -15  -2 9.77628 1.20405   1
   8 -15   2 8.15824 2.01544   3
  15  -8  -2 10.7175  1.9257   3
  15   8   2 9.69363 2.50239   2
 -15   8  -2 11.0634  2.1018   1
  -8 -15  -2 7.24301 1.98505   3
  -8  15  -2 10.1467  2.1242   1
   8  15   2 6.12188 2.64801   2
   8 -15  -2 6.39481 1.75705   1
   8 -15  -2 7.08692 1.68154   3
 -15   8   2 6.37498 1.75890   1
  15  -8   2 8.17221 1.98826   3
  15   8  -2 8.98676 2.28472   2
 -15   8   2 9.72457 1.40765   2
  -8 -15   2 8.97259 2.29106   3
 -15  -8  -2 10.3571  2.0722   3
  -9 -15  -2 181.203   6.102   3
 -15   9  -2 189.518   6.296   1
  -9  15   2 181.962   5.917   2
  15  -9  -2 189.946   6.162   3
   9 -15   2 173.952   6.282   3
   9  15  -2 172.247   7.069   2
  15   9   2 169.665   7.027   2
   9 -15  -2 169.132   5.783   3
 -15   9   2 180.992   6.079   1
   9  15   2 177.828   7.289   2
  -9 -15   2 178.950   6.531   3
 -15  -9  -2 191.872   6.310   3
  -9  15  -2 183.228   6.308   1
  15  -9   2 179.290   6.286   3
   9 -15  -2 184.673   6.451   1
  15   9  -2 178.795   6.973   2
  15 -10  -2 51.3477  3.2905   3
 -10 -15  -2 55.5301  3.7204   3
  15  10   2 52.6738  4.1578   2
  10 -15   2 56.5166  3.6660   3
 -15 -10   2 48.6740  3.6586   3
 -15  10  -2 51.0152  3.7841   1
 -10  15   2 59.0527  3.5784   1
  10  15  -2 56.0084  4.3987   2
 -15 -10  -2 58.3209  3.7674   3
 -10  15  -2 53.3508  3.5632   1
  10 -15  -2 56.5095  3.3716   3
 -15  10   2 53.6644  3.4264   1
  10  15   2 48.4774  4.6615   2
  15  10  -2 50.8576  4.1104   2
 -10 -15   2 50.1225  3.8248   3
  15 -10   2 50.9605  3.5380   3
 -15  11  -2 33.0155  3.2102   1
  15  11   2 27.2442  3.4557   2
  11  15  -2 27.9866  3.3822   2
 -11  15   2 35.0280  3.0433   1
 -11 -15  -2 29.6882  3.0143   3
 -15 -11   2 29.6023  3.2457   3
  11 -15   2 35.5776  3.2899   3
  15 -11  -2 32.4342  2.9903   3
 -11  15  -2 37.8432  3.2556   1
 -15  11   2 31.9791  3.0264   1
 -11 -15   2 29.3768  3.2566   3
  11  15   2 30.0783  3.6679   2
  15  11  -2 37.5461  3.5681   2
 -15 -11  -2 34.2480  3.2123   3
  15 -11   2 29.9717  3.0749   3
  11 -15  -2 36.6569  3.0269   3
  15  12   2 1.07695 2.47831   2
 -12 -15  -2 0.56836 1.90698   3
  15 -12  -2 -0.8114  1.3902   3
  12 -15   2 2.55606 1.77027   3
  12  15  -2 1.65212 1.98557   2
 -15  12  -2 -0.0809  1.7628   1
 -12  15   2 2.93759 1.80609   1
 -15 -12   2 1.30208 2.00142   3
  15  12  -2 1.58547 2.02488   2
  15 -12   2 0.69858 1.62077   3
  12  15   2 3.86087 2.64330   2
  12 -15  -2 4.07794 1.67557   3
 -12  15  -2 1.26950 1.79042   1
 -15 -12  -2 -0.2011  1.7376   3
 -12 -15   2 1.79851 2.10145   3
 -15  12   2 1.93772 1.62149   1
  13  15  -2 2.96161 2.17802   2
 -13 -15  -2 -0.3898  1.9086   3
 -15 -13   2 3.87223 2.21070   3
  13 -15   2 -1.0768  1.6424   3
  15 -13  -2 2.48170 1.62884   3
 -13  15   2 0.20790 1.74710   1
  15  13   2 2.45386 2.41440   2
 -15  13  -2 1.16332 2.00610   1
  13  15   2 4.66203 2.76032   2
 -13  15  -2 1.57873 2.05808   1
  13 -15  -2 3.07323 1.69840   3
  15  13  -2 -0.4347  2.0830   2
 -13 -15   2 -0.2589  1.9802   3
 -15  13   2 3.57627 1.81032   1
 -15 -13  -2 -0.8299  1.6894   3
  15 -13   2 0.45318 1.65524   3
 -14 -15  -2 17.5222  2.8568   3
 -15 -14   2 16.3450  2.9072   3
  15 -14  -2 19.4366  2.5846   3
 -15  14  -2 19.0643  2.7473   1
  15  14   2 12.4893  3.2479   2
  14  15  -2 15.1099  3.1593   2
 -14  15   2 16.5517  2.5650   1
  14 -15   2 20.5948  2.7995   3
  14  15   2 19.0240  3.3813   2
  15 -14   2 19.0421  2.7508   3
  14 -15  -2 21.2023  2.6629   3
 -15 -14  -2 12.4939  2.5688   3
 -15  14   2 16.1216  2.4903   1
 -14 -15   2 16.8752  2.9517   3
  15  14  -2 14.7386  3.0361   2
 -14  15  -2 15.5407  2.6071   1
  15 -15   2 14.9708  2.6555   3
 -15  15   2 19.0049  2.8359   1
  15  15  -2 23.0046  3.5580   2
 -15 -15  -2 21.3639  2.9449   3
  15 -15  -2 19.9355  2.6745   3
  15  15   2 18.1237  3.6671   2
 -15  15  -2 15.4922  2.6998   1
 -15 -15   2 21.2796  3.2609   3
  16   0  -2 7.44246 1.80312   3
 -16   0   2 5.45712 1.36216   1
   0  16  -2 7.13301 1.59434   1
   0 -16  -2 6.45773 1.74506   3
   0  16  -2 6.79449 1.80397   2
  16   0   2 9.21112 1.82279   2
   0 -16   2 7.73464 2.05042   3
   0  16   2 9.56973 2.56530   2
 -16   0  -2 8.38188 1.74008   1
  16   0   2 8.47741 1.88027   3
  16   0  -2 5.06973 1.60653   2
   0 -16  -2 7.01574 1.49596   1
   1  16  -2 108.925   4.930   2
  16  -1  -2 120.442   4.764   3
   1  16  -2 117.160   3.947   1
 -16  -1   2 117.079   3.916   1
   1 -16   2 122.760   5.049   3
  16   1   2 111.213   4.602   2
  16   1   2 120.371   4.800   3
  -1 -16  -2 116.146   4.173   1
  -1  16   2 117.687   5.428   2
  16  -1  -2 114.695   4.459   2
  -1 -16  -2 110.554   4.368   3
 -16   1  -2 119.336   4.573   1
  16   1  -2 114.860   4.700   3
  -1  16  -2 114.399   4.177   1
  16  -1   2 119.260   4.230   2
  -1  16  -2 111.264   4.616   2
   1  16   2 133.508   5.789   2
   1 -16  -2 118.500   4.358   1
   1 -16  -2 117.918   4.522   3
  -1 -16   2 110.166   4.892   3
  16  -1   2 120.114   4.802   3
 -16   1   2 114.446   4.073   1
 -16  -1  -2 121.086   4.522   1
  16   1  -2 125.236   4.765   2
 -16   2  -2 44.7318  3.1905   1
   2 -16   2 50.0200  3.4789   3
  16   2   2 51.2042  3.4862   2
   2  16  -2 47.5378  2.5862   1
  -2 -16  -2 50.1280  3.2203   3
  16  -2  -2 48.9709  3.2294   3
  16  -2  -2 46.9748  2.9120   2
  16   2   2 42.8552  3.1339   3
   2  16  -2 53.5310  3.5565   2
  -2 -16  -2 46.6627  2.7672   1
 -16  -2   2 52.3103  2.5299   1
  -2  16   2 45.5869  4.0895   2
 -16   2   2 49.8080  2.8425   1
  -2 -16   2 41.5262  3.3842   3
   2 -16  -2 44.0481  2.9221   1
  -2  16  -2 46.8001  2.9221   1
  16  -2   2 48.6437  3.2745   3
   2 -16  -2 44.7323  3.0253   3
  -2  16  -2 44.1769  3.0039   2
  16   2  -2 41.1399  3.0948   3
  16   2  -2 46.3909  3.1655   2
 -16  -2  -2 40.9613  2.9374   1
  16  -2   2 46.7857  2.6889   2
   2  16   2 42.8180  3.8769   2
  -3  16   2 20.2201  2.7735   2
  -3 -16  -2 24.2114  2.5538   3
  16   3   2 25.4904  2.6776   3
  16  -3  -2 23.3086  2.5331   3
  16  -3  -2 28.0188  2.3851   2
  16   3   2 20.9605  2.5829   2
  -3 -16  -2 24.9710  2.2311   1
 -16  -3   2 24.9054  2.0460   1
   3  16  -2 30.9028  2.2270   1
   3 -16   2 25.1601  2.8253   3
   3  16  -2 24.6583  2.8347   2
 -16   3  -2 22.8579  2.5177   1
  -3  16  -2 23.9317  2.2425   2
  16   3  -2 28.3134  2.7674   3
  16  -3   2 24.2220  2.6335   3
  16   3  -2 19.0846  2.4149   2
   3  16   2 21.9178  3.1757   2
 -16   3   2 28.5358  2.5408   1
 -16  -3  -2 24.7541  2.2128   1
   3 -16  -2 21.4831  2.2968   3
  16  -3   2 24.9992  2.0108   2
   3 -16  -2 26.8753  2.4554   1
  -3  16  -2 25.2169  2.3864   1
  -3 -16   2 20.9708  2.7172   3
  -4  16   2 110.910   5.088   2
  -4 -16  -2 97.9065  4.3888   3
   4  16  -2 104.467   3.434   1
  16  -4  -2 111.188   4.523   3
   4  16  -2 102.802   5.004   2
 -16   4  -2 102.121   4.522   1
  16   4   2 107.854   4.591   3
  16  -4  -2 107.469   4.045   2
 -16  -4   2 105.947   4.631   3
  16   4   2 105.148   4.871   2
  -4 -16  -2 115.233   3.827   1
   4 -16   2 105.896   4.741   3
  16   4  -2 100.578   4.750   2
 -16  -4  -2 107.793   3.905   1
   4  16   2 94.7767  5.4939   2
  16  -4   2 107.151   4.683   3
   4 -16  -2 95.7875  4.1704   3
   4 -16  -2 111.059   4.404   1
  -4  16  -2 105.733   4.037   2
  -4  16  -2 102.948   4.322   1
  -4 -16   2 106.196   4.853   3
 -16   4   2 105.496   4.233   1
  16   5   2 61.3820  4.1886   2
  16  -5  -2 48.9843  2.7905   2
  16   5   2 52.7695  3.3756   3
  -5  16   2 50.0852  3.9255   2
   5  16  -2 47.5886  3.7940   2
  -5 -16  -2 49.5520  2.5548   1
 -16  -5   2 51.3722  3.4614   3
  16  -5  -2 48.1552  3.1928   3
   5 -16   2 50.7216  3.5421   3
 -16   5  -2 51.7145  3.5180   1
  -5 -16  -2 50.0300  3.3647   3
  16  -5   2 45.3512  3.3089   3
  16   5  -2 44.4824  3.4885   2
   5  16   2 51.5205  4.5058   2
 -16   5   2 50.7893  3.2777   1
  -5  16  -2 54.3313  3.3914   1
  -5  16  -2 45.6121  2.6630   2
   5 -16  -2 48.6420  3.1709   1
  -5 -16   2 45.3205  3.5922   3
   5 -16  -2 53.2438  3.1989   3
 -16  -5  -2 50.6894  2.6625   1
  16   6   2 63.9180  4.2050   2
  16  -6  -2 57.7402  3.4299   3
   6 -16   2 56.9071  3.6897   3
   6  16  -2 60.1241  3.9409   2
  -6  16   2 54.0259  3.8882   2
  -6 -16  -2 58.2066  2.6476   1
 -16  -6   2 57.9254  3.7260   3
  16  -6  -2 58.9498  2.8929   2
  -6 -16  -2 60.1454  3.6106   3
 -16   6  -2 54.0683  3.6648   1
  16  -6   2 55.2499  3.5225   3
 -16  -6  -2 57.0024  2.7389   1
  -6 -16   2 55.2780  3.8151   3
  16   6  -2 62.3988  4.0331   2
 -16  -6  -2 62.5871  3.7386   3
   6 -16  -2 46.6260  3.2538   1
  -6  16  -2 59.4736  3.6161   1
   6 -16  -2 63.1551  3.4432   3
   6  16   2 62.3028  4.7870   2
 -16   6   2 60.6812  3.3235   1
 -16  -7   2 0.55126 1.69190   3
  -7 -16  -2 2.73360 0.97374   1
  16  -7  -2 4.27434 1.61189   3
  16   7   2 1.32791 2.12651   2
 -16   7  -2 3.57053 1.73496   1
  -7 -16  -2 0.74078 1.74961   3
   7  16  -2 3.95100 2.10117   2
   7 -16   2 0.56798 1.68235   3
  -7  16   2 1.53908 2.03442   2
   7 -16  -2 2.71362 1.54391   1
  -7 -16   2 4.23548 1.98434   3
 -16   7   2 3.73183 1.17557   2
 -16  -7  -2 1.45727 1.58365   3
  -7  16  -2 0.39781 1.51746   1
   7 -16  -2 2.09039 1.50482   3
  16   7  -2 3.08503 1.97150   2
 -16   7   2 1.38022 1.41068   1
   7  16   2 1.88974 2.43466   2
  16  -7   2 -1.5121  1.4519   3
  16   8   2 17.0464  2.8880   2
  16  -8  -2 12.7128  2.1881   3
  -8  16   2 16.8018  2.4267   2
   8 -16   2 15.2723  2.4708   3
 -16   8  -2 16.7672  2.4094   1
  -8 -16  -2 17.2448  2.4878   3
 -16  -8   2 12.7240  2.3831   3
   8  16  -2 13.7146  2.6834   2
 -16   8   2 19.3839  2.3909   1
   8 -16  -2 13.7159  2.0970   3
  -8  16  -2 16.6062  2.3392   1
   8  16   2 17.4978  3.0594   2
  -8 -16   2 14.3739  2.6175   3
  16  -8   2 13.8004  2.3543   3
 -16  -8  -2 17.5912  2.3811   3
  16   8  -2 11.6245  2.3745   2
   8 -16  -2 16.7713  2.4803   1
  16  -9  -2 3.16333 1.59597   3
 -16   9  -2 2.36753 1.74385   1
   9 -16   2 3.41714 1.84760   3
  -9  16   2 3.49389 1.66785   1
   9  16  -2 2.42489 2.01237   2
  -9 -16  -2 2.10141 1.92382   3
  16   9   2 1.82010 2.24009   2
 -16  -9   2 2.62171 1.98491   3
   9 -16  -2 4.47778 1.53863   3
  -9  16  -2 1.21396 1.67079   1
   9  16   2 1.13614 2.50238   2
  16  -9   2 4.54965 1.78269   3
  16   9  -2 1.49449 1.93940   2
 -16   9   2 5.30193 1.85241   1
 -16  -9  -2 1.14198 1.81122   3
  -9 -16   2 3.80604 2.09844   3
   9 -16  -2 3.82707 1.82220   1
  10 -16   2 24.2806  2.9158   3
 -16 -10   2 23.7753  3.0170   3
 -10  16   2 21.3896  2.6054   1
 -10 -16  -2 31.1795  3.1063   3
 -16  10  -2 29.2741  2.9775   1
  16  10   2 25.6784  3.4629   2
  16 -10  -2 26.7965  2.8003   3
  10  16  -2 25.8055  3.4202   2
  10 -16  -2 22.0788  2.5723   3
 -10 -16   2 22.2811  3.0878   3
  10  16   2 23.4954  3.6274   2
  16 -10   2 17.9900  2.5511   3
 -16  10   2 23.8970  2.7194   1
  16  10  -2 25.0464  3.1228   2
 -16 -10  -2 27.0192  2.9254   3
 -10  16  -2 36.3442  3.1367   1
 -11 -16  -2 3.94688 2.12629   3
  16  11   2 2.97635 2.51088   2
 -11  16   2 1.99351 1.66562   1
  11  16  -2 1.17613 2.25861   2
  16 -11  -2 7.93828 1.99678   3
 -16  11  -2 6.12122 2.08064   1
  11 -16   2 6.27865 2.02712   3
 -16 -11   2 4.98152 2.22846   3
 -11 -16   2 5.45568 2.26532   3
  16 -11   2 4.51440 1.91811   3
 -16  11   2 2.96729 1.81632   1
  16  11  -2 2.35423 2.25779   2
  11  16   2 3.42812 2.56347   2
 -11  16  -2 3.51528 2.04975   1
  11 -16  -2 3.53047 1.73250   3
 -16 -11  -2 5.91814 2.10191   3
 -16 -12   2 22.7629  3.1071   3
 -12 -16  -2 24.5583  2.9723   3
 -12  16   2 27.5681  2.9193   1
  16  12   2 27.0130  3.6794   2
 -16  12  -2 20.5427  2.7972   1
  12  16  -2 25.6164  3.5261   2
  12 -16   2 19.7013  2.8047   3
 -16  12   2 22.8484  2.7522   1
  16  12  -2 24.9531  3.4633   2
 -12  16  -2 20.0159  2.7573   1
  12 -16  -2 21.7598  2.6505   3
  12  16   2 24.1312  3.7465   2
 -16 -12  -2 18.6431  2.7541   3
  16 -12   2 20.8744  2.8339   3
 -12 -16   2 23.8747  3.2321   3
 -13 -16  -2 14.2744  2.7485   3
  13 -16   2 10.4661  2.3490   3
  13  16  -2 10.5748  2.8947   2
 -13  16   2 16.2693  2.5041   1
  16  13   2 11.0985  3.1112   2
 -16  13  -2 16.4780  2.7962   1
  16 -13  -2 12.9865  2.2740   3
 -16 -13   2 6.87539 2.43758   3
  16  13  -2 16.6713  3.1701   2
 -16  13   2 10.8563  2.2569   1
 -13  16  -2 9.57808 2.33927   1
 -16 -13  -2 14.2883  2.6130   3
  16 -13   2 12.0398  2.4436   3
  13  16   2 8.64764 3.09041   2
  13 -16  -2 12.7534  2.2468   3
 -13 -16   2 10.9048  2.7131   3
 -14 -16  -2 33.8159  3.5088   3
  16 -14  -2 40.2433  3.4522   3
 -16 -14   2 34.8695  3.7638   3
  14  16  -2 28.6602  3.8133   2
 -14  16   2 32.2706  3.3732   1
  14 -16   2 32.7759  3.4769   3
 -16  14  -2 34.4284  3.4657   1
  16  14   2 31.8106  4.1499   2
  14 -16  -2 35.0620  3.3090   3
 -16 -14  -2 27.7508  3.2809   3
  14  16   2 35.6859  4.2006   2
 -14 -16   2 36.6109  3.8305   3
  16 -14   2 32.2699  3.4388   3
 -16  14   2 34.4783  3.4644   1
  16  14  -2 33.1041  3.8841   2
 -14  16  -2 31.6221  3.4506   1
 -16  15  -2 48.7333  3.9404   1
  15 -16   2 50.6581  3.8552   3
 -16 -15   2 46.2320  4.3217   3
  16  15   2 48.3281  4.6068   2
 -15 -16  -2 46.1258  4.1157   3
 -15  16   2 42.3234  3.8844   1
  15  16  -2 51.7885  4.7359   2
  16 -15  -2 50.7583  3.6320   3
  16  15  -2 50.1868  4.6599   2
  16 -15   2 54.6236  4.0089   3
 -15  16  -2 46.9583  4.1332   1
  15 -16  -2 48.4290  3.5504   3
 -15 -16   2 49.8936  4.2183   3
 -16  15   2 47.1002  4.0501   1
  15  16   2 61.6734  5.3347   2
 -16 -15  -2 42.3245  3.9318   3
  16 -16   2 7.27811 2.37459   3
 -16  16  -2 7.68991 2.64565   1
  16  16   2 2.96816 2.85684   2
 -16  16   2 4.14028 2.10427   1
  16 -16  -2 7.32271 2.14765   3
 -16 -16   2 4.61234 2.56061   3
 -16 -16  -2 8.47865 2.50924   3
  16  16  -2 6.52923 2.86649   2
  17   0  -2 12.7643  2.1215   3
   0 -17   2 10.9744  2.3487   3
   0 -17  -2 13.1480  2.1337   3
   0  17   2 8.14665 2.50840   2
   0  17  -2 14.9458  1.9378   1
  17   0  -2 15.2634  2.0961   2
   0 -17  -2 15.6667  1.9259   1
 -17   0   2 16.0459  1.8516   1
  17   0   2 11.6933  2.1721   3
   0  17  -2 14.5799  2.2414   2
  17   0   2 11.2772  1.9658   2
 -17   0  -2 14.4188  2.1068   1
  -1 -17  -2 6.22472 1.73712   3
  17   1   2 6.14573 1.81774   3
  -1 -17  -2 7.24381 1.54562   1
 -17  -1   2 7.54970 1.48738   1
   1  17  -2 7.76005 1.58008   1
  17   1   2 6.27258 1.88347   2
   1 -17   2 4.77361 2.08524   3
  17  -1  -2 3.37030 1.57563   2
  17  -1  -2 8.59407 1.89325   3
  -1  17   2 9.13966 2.49386   2
 -17   1  -2 5.78085 1.83049   1
   1  17  -2 7.01588 1.97255   2
  -1 -17   2 7.79053 2.13900   3
  17   1  -2 7.85685 1.84439   2
   1 -17  -2 7.34873 1.63172   1
 -17   1   2 8.94870 1.67158   1
  17  -1   2 8.21572 1.66819   2
  -1  17  -2 6.68534 1.79817   2
  17  -1   2 8.35850 1.98767   3
  17   1  -2 8.03803 1.91419   3
  -1  17  -2 5.18934 1.64318   1
   1  17   2 8.01347 2.60101   2
 -17  -1  -2 4.83762 1.66331   1
   1 -17  -2 8.65538 1.88876   3
 -17  -2   2 61.9974  2.9405   1
  -2 -17  -2 62.9193  3.0537   1
  -2 -17  -2 62.8411  3.4703   3
  17  -2  -2 62.1216  3.6210   3
   2 -17   2 54.4829  3.8045   3
  17   2   2 58.6729  3.5537   2
  17  -2  -2 61.9153  3.3237   2
 -17   2  -2 58.4662  3.5619   1
  -2  17   2 62.3101  4.3086   2
  17   2   2 66.3638  3.7447   3
   2  17  -2 61.3703  4.0243   2
   2  17  -2 63.4579  2.9302   1
  17   2  -2 62.9404  3.6372   2
  17  -2   2 59.9811  3.6912   3
   2 -17  -2 61.1136  3.4580   1
   2  17   2 59.8115  4.5795   2
  -2 -17   2 60.8282  3.9232   3
 -17  -2  -2 65.5093  3.4648   1
   2 -17  -2 56.2062  3.4083   3
  17  -2   2 61.0448  3.0608   2
  -2  17  -2 60.6358  3.4545   2
 -17   2   2 56.1758  3.2974   1
  -2  17  -2 56.0400  3.2649   1
  17   2  -2 52.0926  3.4980   3
 -17   3  -2 24.0848  2.5719   1
   3  17  -2 24.9854  2.2131   1
  17  -3  -2 21.3314  2.4938   3
   3 -17   2 21.9806  2.7781   3
   3  17  -2 18.8586  2.6855   2
  -3  17   2 18.9697  2.8924   2
  17   3   2 23.8955  2.7061   2
 -17  -3   2 19.4241  1.7474   1
 -17  -3   2 20.7012  2.6611   3
  -3 -17  -2 21.6095  2.5386   3
  17  -3  -2 22.1388  2.2188   2
  -3 -17  -2 21.1327  1.9848   1
  17   3   2 23.2696  2.6316   3
   3  17   2 19.0713  3.1665   2
   3 -17  -2 20.4331  2.2945   1
   3 -17  -2 21.7937  2.3511   3
 -17   3   2 20.4271  2.1461   1
  -3  17  -2 23.8322  2.4051   1
  -3  17  -2 23.0726  2.3097   2
  17  -3   2 18.1037  2.3774   3
  -3 -17   2 16.5191  2.6859   3
  17   3  -2 18.9905  2.5169   2
 -17  -3  -2 21.2207  2.1827   1
  17  -4  -2 108.052   4.661   3
  -4 -17  -2 106.013   4.521   3
  17   4   2 107.986   5.135   2
 -17   4  -2 109.854   4.748   1
   4  17  -2 110.749   5.214   2
  -4  17   2 107.357   5.246   2
 -17  -4   2 100.080   4.739   3
  17   4   2 115.223   4.893   3
  17  -4  -2 112.047   4.232   2
  -4 -17  -2 121.308   3.986   1
   4 -17   2 113.857   5.000   3
  -4  17  -2 106.872   4.475   1
  17   4  -2 107.252   4.978   2
   4 -17  -2 119.394   4.792   1
  -4 -17   2 107.572   5.078   3
  -4  17  -2 107.322   4.221   2
 -17   4   2 105.209   4.336   1
   4  17   2 108.703   5.861   2
   4 -17  -2 112.430   4.534   3
 -17  -4  -2 104.628   4.004   1
  17  -4   2 108.298   4.835   3
  -5  17   2 3.89155 2.33149   2
   5 -17   2 6.12760 2.04911   3
 -17   5  -2 3.09789 1.72221   1
  17   5   2 4.58456 1.81812   3
  -5 -17  -2 4.41604 1.25865   1
   5  17  -2 2.32700 1.80421   2
  17   5   2 3.11165 2.13953   2
  17  -5  -2 4.23777 1.67510   3
 -17  -5   2 2.48085 1.88084   3
  -5 -17  -2 2.22675 1.88326   3
  17  -5  -2 4.85116 1.44623   2
  -5  17  -2 7.68654 1.93374   1
   5 -17  -2 6.32536 1.78146   3
  -5 -17   2 4.36542 2.10885   3
 -17   5   2 4.71992 1.68493   1
 -17  -5  -2 6.54434 1.52465   1
   5 -17  -2 5.15667 1.67327   1
  17  -5   2 6.00535 1.92129   3
  17   5  -2 3.16574 1.92950   2
   5  17   2 7.55510 2.69484   2
  17   6   2 21.1101  3.0565   2
 -17  -6   2 22.3061  2.7977   3
  17  -6  -2 25.6649  2.3086   2
 -17   6  -2 24.6518  2.6271   1
   6 -17   2 17.3853  2.5896   3
  -6 -17  -2 24.2911  1.9356   1
  -6  17   2 21.8147  2.8023   2
  17  -6  -2 25.0329  2.6914   3
   6  17  -2 19.7093  2.9068   2
  -6 -17  -2 21.5467  2.7036   3
 -17  -6  -2 19.6635  1.9012   1
  -6 -17   2 17.9792  2.8083   3
   6  17   2 22.8803  3.4058   2
  17   6  -2 23.0129  2.8685   2
 -17   6   2 19.5055  2.3364   1
   6 -17  -2 18.5173  2.3805   1
   6 -17  -2 22.1213  2.4475   3
  -6  17  -2 23.1368  2.5983   1
 -17  -6  -2 17.6707  2.5122   3
  17  -6   2 20.9380  2.6967   3
  -7  17   2 22.6046  2.7449   2
  17  -7  -2 17.7330  2.3793   3
  -7 -17  -2 27.5973  2.9064   3
   7 -17   2 19.5761  2.7106   3
   7  17  -2 22.1916  2.9971   2
 -17  -7   2 22.4674  2.8319   3
 -17   7  -2 25.2581  2.8500   1
  17   7   2 17.7492  3.0079   2
   7  17   2 22.0747  3.4498   2
  17  -7   2 23.4614  2.8279   3
 -17  -7  -2 21.5460  2.6954   3
   7 -17  -2 24.8935  2.7668   1
   7 -17  -2 19.1689  2.3808   3
  -7 -17   2 16.7360  2.7814   3
  17   7  -2 22.2468  2.9196   2
  -7  17  -2 20.6757  2.4727   1
 -17   7   2 24.1731  2.5613   1
 -17  -8   2 16.1573  2.6445   3
   8  17  -2 17.5930  2.9635   2
  17  -8  -2 18.9821  2.4508   3
 -17   8  -2 19.3805  2.6908   1
  -8 -17  -2 18.2370  2.6090   3
   8 -17   2 18.2929  2.6967   3
  17   8   2 18.1164  3.0826   2
  17   8  -2 18.4064  2.8333   2
   8  17   2 15.8751  3.2832   2
  -8  17  -2 21.1401  2.5855   1
 -17   8   2 21.5334  2.4703   1
 -17  -8  -2 18.1321  2.5922   3
  -8 -17   2 18.4778  2.8854   3
   8 -17  -2 21.6384  2.4790   3
  17  -8   2 19.2537  2.6518   3
   8 -17  -2 19.3136  2.5670   1
  -9  17   2 1.25148 1.68877   1
 -17  -9   2 -0.7471  1.7619   3
  -9 -17  -2 1.59710 1.82138   3
   9 -17   2 1.21509 1.77357   3
   9  17  -2 0.29999 2.06405   2
  17   9   2 -1.2175  2.2283   2
 -17   9  -2 0.94878 1.85621   1
  17  -9  -2 2.62778 1.71112   3
 -17   9   2 2.29953 1.74247   1
   9 -17  -2 1.11939 1.58694   3
  17  -9   2 3.84381 1.86991   3
  -9  17  -2 1.72476 1.79072   1
  17   9  -2 1.28281 2.05719   2
   9  17   2 1.59625 2.58277   2
  -9 -17   2 2.11545 2.10294   3
 -17  -9  -2 -0.5785  1.7066   3
 -17 -10   2 16.4316  2.8008   3
 -17  10  -2 13.0850  2.4686   1
  17  10   2 21.9286  3.3770   2
 -10 -17  -2 23.2492  2.9576   3
  10 -17   2 19.0721  2.7596   3
 -10  17   2 16.4438  2.4576   1
  10  17  -2 18.3278  3.0253   2
  17 -10  -2 17.8100  2.4668   3
  17 -10   2 11.4931  2.3468   3
 -10  17  -2 22.7839  2.7928   1
  10  17   2 15.0361  3.3584   2
  10 -17  -2 17.0944  2.3809   3
 -17  10   2 19.2118  2.6492   1
 -10 -17   2 18.7589  3.0118   3
  17  10  -2 23.3511  3.2178   2
 -17 -10  -2 19.2037  2.7447   3
 -11  17   2 65.1291  3.9599   1
 -11 -17  -2 59.6669  4.1547   3
  11  17  -2 43.9531  4.3609   2
  17 -11  -2 63.5685  3.8032   3
 -17 -11   2 61.4800  4.2240   3
  17  11   2 50.6252  4.6777   2
 -17  11  -2 56.5382  3.9533   1
  11 -17   2 54.5805  3.8449   3
 -17  11   2 55.5039  3.9468   1
 -11  17  -2 55.8903  4.0961   1
 -17 -11  -2 57.9306  3.9360   3
  11  17   2 53.5145  5.0189   2
  11 -17  -2 58.6695  3.6775   3
 -11 -17   2 61.0938  4.3269   3
  17  11  -2 52.1548  4.3623   2
  17 -11   2 54.1874  3.8403   3
 -12  17   2 2.36668 1.82529   1
 -17  12  -2 6.72435 2.22698   1
 -17 -12   2 1.46498 2.09687   3
  12  17  -2 2.14427 2.40255   2
  12 -17   2 2.77322 1.93139   3
 -12 -17  -2 0.54594 1.93037   3
  17  12   2 -0.8819  2.5923   2
  17 -12  -2 4.61439 1.84757   3
  17  12  -2 4.02767 2.28222   2
  17 -12   2 5.45759 2.02722   3
 -12  17  -2 5.84427 2.11927   1
  12  17   2 4.51193 2.67800   2
 -17 -12  -2 1.40509 2.04276   3
 -17  12   2 2.11927 1.82395   1
 -12 -17   2 1.09433 2.23141   3
  12 -17  -2 2.98686 1.71402   3
  13  17  -2 18.9351  3.4194   2
  17  13   2 17.4663  3.5792   2
 -17 -13   2 13.7065  2.8573   3
  13 -17   2 13.6423  2.6387   3
 -13  17   2 22.1667  2.8979   1
 -13 -17  -2 23.5317  3.1923   3
  17 -13  -2 16.7660  2.5461   3
 -17  13  -2 19.8731  2.9084   1
  13 -17  -2 21.8798  2.6548   3
  13  17   2 16.2711  3.4135   2
 -13 -17   2 20.3731  3.2806   3
  17 -13   2 19.9993  2.8985   3
 -17  13   2 17.7938  2.7472   1
  17  13  -2 19.3105  3.3030   2
 -13  17  -2 17.5716  2.9035   1
 -17 -13  -2 20.0539  3.0346   3
 -17  14  -2 17.7172  3.0780   1
  14  17  -2 16.3341  3.3782   2
 -14  17   2 18.6292  2.7809   1
  17  14   2 19.6616  3.5847   2
  17 -14  -2 26.7292  3.0643   3
 -14 -17  -2 25.8819  3.3440   3
 -17 -14   2 21.0004  3.2597   3
  14 -17   2 23.9638  3.1035   3
  14 -17  -2 21.8291  2.8465   3
 -14 -17   2 21.1707  3.2839   3
  17 -14   2 19.4692  2.9254   3
 -17 -14  -2 19.6399  2.9596   3
 -17  14   2 23.7298  2.9762   1
  17  14  -2 21.0809  3.5916   2
  14  17   2 21.0272  3.9039   2
 -14  17  -2 18.1574  2.9233   1
 -15  17   2 14.0186  2.6348   1
  17  15   2 11.4555  3.4888   2
 -17  15  -2 8.13761 2.62326   1
  17 -15  -2 7.16162 2.11014   3
 -15 -17  -2 13.9072  2.8378   3
 -17 -15   2 8.31142 2.73272   3
  15 -17   2 6.65060 2.26163   3
  15  17  -2 9.72917 3.02466   2
  17  15  -2 10.5025  2.9780   2
 -15  17  -2 6.85337 2.42749   1
 -17 -15  -2 5.95599 2.48365   3
 -15 -17   2 8.60498 2.74850   3
 -17  15   2 11.4044  2.4909   1
  17 -15   2 9.33408 2.47156   3
  15 -17  -2 11.7682  2.3761   3
  15  17   2 6.98755 3.25222   2
  17  16   2 10.9955  3.5761   2
 -17 -16   2 12.4056  2.9901   3
 -17  16  -2 13.3499  2.9994   1
 -16 -17  -2 17.3173  3.0475   3
  17 -16  -2 13.8828  2.5027   3
 -16  17   2 15.2313  2.7535   1
  16  17  -2 15.8290  3.2632   2
  16 -17   2 13.4263  2.7419   3
  16  17   2 12.2326  3.4485   2
  16 -17  -2 17.9652  2.7867   3
  17  16  -2 15.7228  3.3038   2
 -17  16   2 13.3853  2.6931   1
 -16  17  -2 9.25144 2.66811   1
  17 -16   2 14.1178  2.7292   3
 -17 -16  -2 18.0794  3.1772   3
 -16 -17   2 11.7923  3.0417   3
  17  17  -2 1.74019 2.80340   2
 -17 -17  -2 2.90488 2.40108   3
 -17  17   2 8.47562 2.62520   1
 -17 -17   2 6.70304 2.65194   3
  17  17   2 4.11344 3.33554   2
  17 -17  -2 5.86347 2.27282   3
 -17  17  -2 1.58962 2.30441   1
  17 -17   2 6.64291 2.38235   3
 -18   0  -2 -0.4822  1.5394   1
  18   0  -2 1.77898 1.60120   3
   0  18   2 -1.0219  2.1780   2
   0 -18  -2 0.10319 1.28669   1
  18   0  -2 0.90509 1.50697   2
 -18   0   2 0.25441 1.23749   1
   0 -18   2 0.32865 1.85931   3
   0 -18  -2 0.46050 1.66394   3
  18   0   2 0.27581 1.49389   2
   0  18  -2 0.33063 1.45395   1
   0  18  -2 -1.2870  1.5707   2
  18   0   2 0.53189 1.56188   3
  18   1   2 2.05152 1.69059   3
  18  -1  -2 2.36308 1.54408   2
  -1 -18  -2 3.77013 1.75712   3
  -1  18   2 -1.4293  2.1257   2
 -18  -1   2 3.45638 1.46331   1
   1  18  -2 3.95599 1.51308   1
 -18   1  -2 3.78029 1.79893   1
  18   1   2 1.43736 1.71925   2
  -1 -18  -2 1.58539 1.31409   1
  18  -1  -2 1.98852 1.56604   3
   1 -18   2 -0.2717  1.8199   3
   1  18  -2 1.23180 1.68007   2
   1 -18  -2 5.07061 1.56808   1
  18   1  -2 5.27940 1.80944   2
 -18   1   2 3.66914 1.47435   1
  -1  18  -2 2.06668 1.60649   1
  18   1  -2 3.00754 1.73087   3
  -1 -18   2 4.31317 2.09949   3
   1 -18  -2 1.81169 1.70432   3
 -18  -1  -2 1.31039 1.67647   1
  -1  18  -2 3.75163 1.73144   2
  18  -1   2 1.00179 1.50502   2
   1  18   2 2.39656 2.42577   2
  18  -1   2 0.61970 1.60679   3
  18  -2  -2 57.6143  3.6084   3
  -2 -18  -2 60.6845  3.3004   1
 -18  -2   2 58.4425  2.8684   1
  -2  18   2 62.4654  4.3224   2
  -2 -18  -2 57.3063  3.6385   3
 -18   2  -2 53.2878  3.5807   1
  18   2   2 62.4413  3.7387   3
   2  18  -2 59.5677  3.8853   2
   2  18  -2 57.4211  3.0358   1
   2 -18   2 52.5150  3.8228   3
  18   2   2 53.1781  3.7091   2
  18  -2  -2 58.1074  3.3137   2
  -2  18  -2 51.0969  3.4080   2
   2 -18  -2 59.7369  3.4903   1
   2  18   2 47.2668  4.4848   2
 -18   2   2 57.4735  3.1684   1
  18  -2   2 56.1990  3.6421   3
  -2  18  -2 54.3331  3.3037   1
  18   2  -2 58.8820  3.7998   2
  18   2  -2 55.9527  3.6722   3
  -2 -18   2 52.6728  3.8918   3
   2 -18  -2 54.9603  3.5155   3
 -18  -2  -2 52.8755  3.1879   1
  18   3   2 20.4191  2.6050   3
  18  -3  -2 22.9121  2.2845   2
  -3  18   2 22.5987  3.0106   2
   3  18  -2 20.0659  1.9354   1
   3  18  -2 20.2201  2.7273   2
  -3 -18  -2 19.7391  2.6064   3
   3 -18   2 15.6667  2.5911   3
  18   3   2 22.7516  2.8253   2
  -3 -18  -2 21.2514  2.0467   1
 -18  -3   2 16.9592  2.5856   3
  18  -3  -2 20.7747  2.6334   3
 -18   3  -2 20.8326  2.5803   1
  -3 -18   2 19.6033  2.8613   3
   3 -18  -2 21.0683  2.4640   3
 -18  -3  -2 19.4529  2.2036   1
  -3  18  -2 19.1228  2.3181   1
  18   3  -2 18.2928  2.4979   2
  18  -3   2 18.2254  2.5952   3
   3  18   2 22.2744  3.3074   2
 -18   3   2 19.7993  2.2417   1
  -3  18  -2 20.5820  2.3074   2
   3 -18  -2 17.5800  2.2230   1
  -4 -18  -2 287.222   8.228   3
   4  18  -2 268.998   8.929   2
  -4 -18  -2 284.225   7.347   1
  18  -4  -2 288.673   8.405   3
 -18   4  -2 269.690   8.006   1
  18   4   2 284.953   8.827   2
  18  -4  -2 275.060   7.804   2
  -4  18   2 288.190   8.895   2
   4 -18   2 268.155   8.443   3
  18   4   2 286.398   8.497   3
 -18  -4  -2 288.113   7.517   1
  -4 -18   2 281.981   8.738   3
   4  18   2 283.961   9.553   2
   4 -18  -2 281.835   8.187   1
  18   4  -2 278.695   8.799   2
  -4  18  -2 282.674   7.948   1
   4 -18  -2 281.050   7.981   3
 -18   4   2 266.478   7.715   1
  18  -4   2 275.501   8.474   3
   5  18  -2 8.14764 2.29555   2
  -5  18   2 2.13659 2.22581   2
  18   5   2 4.57423 2.18322   2
   5 -18   2 4.79240 2.03663   3
  18  -5  -2 6.13502 1.50120   2
  18  -5  -2 4.32334 1.75552   3
 -18  -5   2 3.68119 1.99023   3
  18   5   2 4.28007 1.86885   3
 -18   5  -2 6.55290 2.06323   1
  -5 -18  -2 7.45786 1.42968   1
  -5 -18  -2 3.79571 1.90954   3
   5  18   2 2.73137 2.62625   2
  -5  18  -2 5.35712 1.92205   1
  18  -5   2 4.97444 1.93306   3
  -5 -18   2 10.8914  2.5564   3
   5 -18  -2 5.34130 1.80626   1
 -18  -5  -2 3.89471 1.46339   1
   5 -18  -2 1.49790 1.66166   3
  18   5  -2 6.04929 2.12111   2
 -18   5   2 4.28821 1.65875   1
  18  -6  -2 63.5568  3.7592   3
 -18   6  -2 63.5444  4.0604   1
   6 -18   2 65.6741  4.0900   3
  18   6   2 68.7936  4.6369   2
   6  18  -2 65.6080  4.4932   2
 -18  -6   2 68.0803  4.1307   3
  -6  18   2 62.9995  4.4235   2
  -6 -18  -2 67.3555  4.1027   3
   6  18   2 65.5650  5.0598   2
  18   6  -2 61.4661  4.1745   2
  18  -6   2 69.1006  4.0659   3
  -6 -18   2 66.8980  4.3622   3
 -18   6   2 64.2791  3.7451   1
 -18  -6  -2 67.0003  3.9856   3
   6 -18  -2 60.1576  3.7854   1
   6 -18  -2 63.1847  3.6739   3
  -6  18  -2 63.7542  3.8910   1
  -7  18   2 25.0245  2.9726   2
 -18  -7   2 26.0586  3.1387   3
 -18   7  -2 21.7644  2.6904   1
   7  18  -2 24.6135  3.2556   2
  18   7   2 23.1502  3.2326   2
   7 -18   2 22.3830  2.9674   3
  18  -7  -2 28.1639  2.9460   3
  -7 -18  -2 31.6776  3.1297   3
 -18  -7  -2 18.9611  2.6999   3
  18   7  -2 20.4804  2.9357   2
   7 -18  -2 25.9049  2.6842   3
  -7 -18   2 25.3078  3.1959   3
   7 -18  -2 23.4774  2.7906   1
  18  -7   2 21.4947  2.7957   3
  -7  18  -2 23.6923  2.7849   1
 -18   7   2 26.7274  2.6838   1
   7  18   2 22.1828  3.4757   2
  -8  18   2 1.68048 1.60504   1
 -18  -8   2 0.78682 1.90464   3
   8  18  -2 0.81163 1.97295   2
  18   8   2 -3.5302  2.0423   2
  -8 -18  -2 2.09646 1.95352   3
  18  -8  -2 -0.7767  1.4723   3
   8 -18   2 2.70374 1.89796   3
 -18   8  -2 1.50794 1.80900   1
  -8  18  -2 1.08097 1.78439   1
 -18   8   2 1.96804 1.74657   1
   8  18   2 3.62986 2.69869   2
  -8 -18   2 -0.8587  1.9335   3
  18  -8   2 4.41179 1.86452   3
 -18  -8  -2 4.06876 2.06432   3
   8 -18  -2 -0.1025  1.4288   3
  18   8  -2 0.43975 2.01500   2
  18   9   2 37.2105  4.0219   2
 -18   9  -2 33.9445  3.2947   1
   9 -18   2 38.1835  3.6361   3
 -18  -9   2 39.9456  3.7162   3
  -9  18   2 39.6341  3.2449   1
  18  -9  -2 39.9045  3.2285   3
  -9 -18  -2 32.9216  3.4091   3
   9  18  -2 40.0890  4.0886   2
 -18   9   2 33.8155  3.1468   1
   9  18   2 34.4087  4.1795   2
  18  -9   2 41.1729  3.4343   3
  18   9  -2 37.6350  3.7963   2
 -18  -9  -2 30.5229  3.2698   3
   9 -18  -2 36.5939  3.1503   3
  -9  18  -2 32.7060  3.1617   1
  -9 -18   2 35.3381  3.6659   3
  18 -10  -2 -0.5235  1.5594   3
  10 -18   2 0.30065 1.73919   3
  10  18  -2 0.06672 2.25850   2
 -18 -10   2 -1.7165  1.9502   3
 -18  10  -2 -0.0051  1.9452   1
  18  10   2 -1.0774  2.1035   2
 -10 -18  -2 -1.8948  1.9306   3
 -10  18   2 0.41665 1.78982   1
 -18  10   2 0.60773 1.83752   1
 -10  18  -2 -1.0294  1.7939   1
  10  18   2 -0.5623  2.6686   2
 -18 -10  -2 -0.8455  1.7324   3
  18  10  -2 2.61649 2.27024   2
  18 -10   2 1.49712 1.74015   3
 -10 -18   2 0.08050 2.27277   3
  10 -18  -2 -1.3380  1.5001   3
  18 -11  -2 -0.7285  1.5875   3
 -18  11  -2 -0.9131  2.0388   1
  11  18  -2 -0.6799  2.2916   2
  18  11   2 -1.4667  2.4549   2
  11 -18   2 0.71417 1.84067   3
 -18 -11   2 2.09702 2.16765   3
 -11  18   2 -0.7780  1.6522   1
 -11 -18  -2 -0.1255  2.0316   3
  18 -11   2 0.43729 1.72977   3
 -18 -11  -2 0.36153 1.86269   3
 -11  18  -2 -1.0392  1.8268   1
  11  18   2 0.22960 2.69437   2
  18  11  -2 -3.0076  1.9634   2
  11 -18  -2 1.03646 1.71895   3
 -11 -18   2 -5.4543  1.9002   3
 -18  11   2 0.25924 1.85933   1
  18  12   2 42.5646  4.6037   2
  12  18  -2 39.2084  4.2910   2
  12 -18   2 40.4654  3.8196   3
 -18 -12   2 39.2855  3.9259   3
 -12  18   2 45.3813  3.6582   1
 -12 -18  -2 47.6305  3.9919   3
 -18  12  -2 41.8278  3.8879   1
  18 -12  -2 44.9824  3.6345   3
  18  12  -2 41.4841  4.2759   2
 -12  18  -2 44.7606  3.9641   1
  12  18   2 44.4020  4.7789   2
 -18  12   2 40.1807  3.6489   1
  18 -12   2 48.3679  3.7723   3
  12 -18  -2 47.2914  3.5483   3
 -12 -18   2 40.0747  4.0836   3
 -18 -12  -2 45.7103  3.9351   3
  18  13   2 3.17822 2.86237   2
 -13  18   2 0.04398 1.80495   1
  13  18  -2 -0.6325  2.2543   2
 -18 -13   2 3.05229 2.32596   3
  13 -18   2 2.12294 2.05458   3
 -18  13  -2 2.08878 2.17590   1
 -13 -18  -2 3.15428 2.27314   3
  18 -13  -2 3.50527 1.87165   3
  13 -18  -2 0.43918 1.72242   3
  13  18   2 -1.6662  2.8067   2
 -18  13   2 0.45239 1.84936   1
  18  13  -2 -0.7385  2.3693   2
 -13  18  -2 -0.3103  2.0022   1
 -13 -18   2 1.50973 2.27377   3
 -18 -13  -2 7.65714 2.50370   3
  18 -13   2 7.73164 2.28368   3
 -18 -14   2 10.6247  2.8200   3
 -18  14  -2 10.8673  2.8059   1
 -14  18   2 11.3769  2.5082   1
  14  18  -2 9.33250 2.84708   2
  14 -18   2 8.17757 2.42470   3
  18  14   2 9.41838 3.14701   2
 -14 -18  -2 10.5718  2.7173   3
  18 -14  -2 10.7560  2.4505   3
  18 -14   2 9.01081 2.46940   3
  14  18   2 11.7766  3.2632   2
  14 -18  -2 9.97498 2.27642   3
 -18 -14  -2 8.27813 2.60913   3
 -18  14   2 12.2137  2.6465   1
 -14 -18   2 7.93407 2.73514   3
  18  14  -2 7.98414 2.78205   2
 -14  18  -2 9.29386 2.51890   1
 -15  18   2 5.29118 2.33718   1
 -15 -18  -2 -0.1837  2.1701   3
  15 -18   2 6.18586 2.34173   3
 -18 -15   2 3.94715 2.49076   3
  15  18  -2 1.90388 2.50051   2
  18 -15  -2 2.48637 1.90964   3
 -18  15  -2 0.07343 2.35862   1
  18  15   2 -0.3686  2.9426   2
  18  15  -2 0.22063 2.50325   2
  15  18   2 0.40869 2.77511   2
 -15 -18   2 5.90504 2.64431   3
  18 -15   2 2.74046 2.19017   3
 -18  15   2 3.89748 2.27024   1
 -18 -15  -2 2.87343 2.42521   3
 -15  18  -2 0.23566 2.37587   1
  15 -18  -2 2.78030 2.02096   3
  16  18  -2 41.0377  4.7186   2
 -16 -18  -2 48.1696  4.4654   3
 -18 -16   2 49.3066  4.6724   3
  18  16   2 40.7141  4.8047   2
  16 -18   2 44.1875  4.2104   3
 -16  18   2 43.5662  4.1173   1
 -18  16  -2 44.9065  4.3552   1
  18 -16  -2 42.2192  3.9016   3
 -18  16   2 46.4866  4.2402   1
  16  18   2 42.7777  5.1525   2
  18 -16   2 42.2416  4.1279   3
 -16  18  -2 41.1220  4.1652   1
  16 -18  -2 43.5708  3.5704   3
  18  16  -2 48.8095  4.9809   2
 -18 -16  -2 47.4194  4.3724   3
 -16 -18   2 55.6202  4.6501   3
  18  17   2 2.45693 2.98628   2
 -18  17  -2 2.77630 2.50046   1
  17  18  -2 6.73170 3.06887   2
  17 -18   2 4.33584 2.31351   3
  18 -17  -2 2.70725 2.05043   3
 -18 -17   2 0.87471 2.49308   3
 -17  18   2 5.07646 2.55354   1
 -17 -18  -2 7.24428 2.58904   3
 -17 -18   2 4.07627 2.66620   3
  18  17  -2 5.65409 3.04817   2
 -17  18  -2 7.37543 2.83340   1
  17 -18  -2 4.14218 2.06283   3
 -18 -17  -2 9.24933 2.79782   3
  18 -17   2 1.86960 2.12573   3
 -18  17   2 3.33186 2.47765   1
  17  18   2 2.81154 3.33794   2
  18  18  -2 0.20292 2.82503   2
  18 -18  -2 2.98528 1.98720   3
 -18  18   2 -1.3127  2.1097   1
  18  18   2 0.69996 3.03275   2
 -18  18  -2 3.38871 2.75782   1
  18 -18   2 0.38030 2.06613   3
 -18 -18  -2 -0.3969  2.3078   3
 -18 -18   2 0.96634 2.68678   3
   0 -19  -2 8.37017 1.74660   1
 -19   0  -2 7.40887 1.95382   1
  19   0   2 10.8376  2.2762   3
 -19   0   2 4.63248 1.56485   1
   0 -19  -2 7.21744 2.02529   3
   0  19  -2 7.48376 2.03520   2
  19   0  -2 6.91394 1.96634   2
   0  19   2 6.04157 2.63322   2
  19   0  -2 10.3620  2.1112   3
   0  19  -2 7.10166 1.73830   1
   0 -19   2 9.70066 2.43167   3
  19   0   2 7.92494 1.93939   2
  -1  19   2 27.0651  3.3832   2
   1  19  -2 25.9181  2.9628   2
  -1 -19  -2 32.2206  3.0384   3
  19   1   2 29.7327  3.1249   3
  19   1   2 32.2577  3.0789   2
 -19  -1   2 30.8798  2.4075   1
   1 -19   2 29.9526  3.2664   3
  -1 -19  -2 25.8779  2.4178   1
  19  -1  -2 27.1025  2.6699   2
   1  19  -2 33.0037  2.7091   1
 -19   1  -2 25.6284  2.7022   1
  19  -1  -2 30.7303  3.1487   3
 -19   1   2 27.7710  2.4517   1
  -1 -19   2 28.2018  3.2715   3
  19   1  -2 29.4007  2.8930   2
  -1  19  -2 30.0885  2.8778   2
   1 -19  -2 30.7920  2.9867   3
   1  19   2 32.3671  3.6954   2
  19   1  -2 28.6245  3.1337   3
  19  -1   2 29.9933  3.1629   3
  -1  19  -2 30.0586  2.6075   1
 -19  -1  -2 29.5531  2.7721   1
   1 -19  -2 24.9968  2.5362   1
  19   2   2 30.7390  3.1659   3
  -2 -19  -2 39.1180  2.9353   1
   2  19  -2 29.8225  3.1291   2
  -2  19   2 27.1730  3.4317   2
 -19   2  -2 33.1833  3.0088   1
   2 -19   2 27.3264  3.1565   3
  19  -2  -2 30.1214  3.0922   3
  19   2   2 30.7876  2.9842   2
   2  19  -2 30.0106  2.5168   1
  -2 -19  -2 34.2176  3.1309   3
  19  -2  -2 30.9018  2.7700   2
  -2 -19   2 29.3888  3.2633   3
  19   2  -2 28.0376  2.9336   2
   2 -19  -2 28.9398  2.7320   1
  19   2  -2 35.9161  3.3767   3
 -19  -2  -2 31.5045  2.7711   1
   2  19   2 23.2671  3.4500   2
 -19   2   2 29.0892  2.5481   1
  -2  19  -2 29.7393  2.6989   1
  19  -2   2 28.4698  3.1227   3
   2 -19  -2 28.5736  2.8466   3
  -2  19  -2 32.2332  3.0534   2
  19   3   2 4.53347 2.15108   2
   3 -19   2 5.00674 2.11930   3
 -19  -3   2 4.46928 1.92464   3
  -3 -19  -2 0.28355 1.82775   3
  -3  19   2 2.43719 2.27717   2
   3  19  -2 3.42748 1.97084   2
  -3 -19  -2 4.06643 1.49493   1
 -19   3  -2 0.63863 1.82391   1
  19  -3  -2 3.21852 1.48899   2
  19   3   2 4.46598 1.95891   3
  19  -3  -2 3.76795 1.73061   3
  19   3  -2 1.53527 1.80916   2
   3  19   2 4.36767 2.60491   2
   3 -19  -2 2.35853 1.72798   3
[truncated: 1,205,710 more chars]
