# Supplementary material for: Crystal structure of ammonium 3′-azido-3′-de­oxy­thymidine-5′-amino­carbonyl­phospho­nate hemi­hydrate: an anti-HIV agent
Source: Acta Crystallogr Sect E Struct Rep Online. 2014 Oct 24;70(Pt 11):396–9. doi: 10.1107/S1600536814022405 (PMC4257306; doi:10.1107/S1600536814022405)
Supplement: Supplementary file 2 [file e-70-00396-Isup2.hkl]

#
# h,k,l, Fc-squared, Fo-squared, sigma(Fo-squared), status flag
#
data_I
_shelx_title  
;
tzp in P43212 #96
;

_shelx_refln_list_code          4 
_shelx_F_calc_maximum      400.12
_exptl_crystal_F_000      1672.00
_reflns_d_resolution_high  0.7004

loop_
 _space_group_symop_operation_xyz
 'x, y, z'
 '-y+1/2, x+1/2, z+1/4'
 '-x, -y, z+1/2'
 'y+1/2, -x+1/2, z+3/4'
 'x+1/2, -y+1/2, -z+3/4'
 '-x+1/2, y+1/2, -z+1/4'
 'y, x, -z'
 '-y, -x, -z+1/2'

_cell_length_a    18.5564
_cell_length_b    18.5564
_cell_length_c    10.1139
_cell_angle_alpha  90.000
_cell_angle_beta   90.000
_cell_angle_gamma  90.000

_shelx_F_squared_multiplier     1.000

loop_
 _refln_index_h
 _refln_index_k
 _refln_index_l
 _refln_F_squared_calc
 _refln_F_squared_meas
 _refln_F_squared_sigma
 _refln_observed_status
   0   2   0       3762.10       3733.25        30.84 o
   1   2   0       3825.83       3688.21        33.41 o
   2   2   0        416.64        279.70         6.68 o
   1   3   0       2988.96       2822.94        18.03 o
   2   3   0       1593.37       1576.26        10.95 o
   3   3   0     160099.84     161718.38      1490.88 o
   0   4   0          7.92         -5.03         5.03 o
   1   4   0        468.45        336.85         5.69 o
   2   4   0       6526.95       6498.47        49.49 o
   3   4   0       5387.61       6349.31        43.51 o
   4   4   0      26926.83      27123.09       201.00 o
   1   5   0        236.37        286.37         6.08 o
   2   5   0        852.71        859.68        10.18 o
   3   5   0      25544.39      27495.18       211.41 o
   4   5   0      25379.19      26867.67       202.14 o
   5   5   0          2.88         38.90         9.18 o
   0   6   0       8106.47       8015.81        68.19 o
   1   6   0       4109.88       4515.86        29.19 o
   2   6   0      21746.37      21906.74       124.18 o
   3   6   0       1427.96       1524.84        12.96 o
   4   6   0       1816.44       1852.65        15.61 o
   5   6   0        494.69        447.32         8.78 o
   6   6   0      27168.05      27255.79       218.17 o
   1   7   0       5140.18       5234.54        33.81 o
   2   7   0       1274.59       1461.82        13.36 o
   3   7   0       3864.35       3838.89        26.29 o
   4   7   0        192.63        182.68         5.51 o
   5   7   0         81.48        106.97         5.35 o
   6   7   0      17355.20      18766.24       117.41 o
   7   7   0      21280.80      23708.68       213.67 o
   0   8   0      60949.31      64417.13       523.42 o
   1   8   0        586.77        605.70        12.30 o
   2   8   0       1922.39       1936.78        16.50 o
   3   8   0        325.15        345.26         7.46 o
   4   8   0       1522.53       1507.46        14.06 o
   5   8   0        886.04        946.11        10.69 o
   6   8   0       3587.30       3527.87        25.47 o
   7   8   0          0.84         13.62         3.84 o
   8   8   0       3417.31       3734.24        44.33 o
   1   9   0         73.53         58.01         4.78 o
   2   9   0       1415.21       1471.29        14.65 o
   3   9   0         98.54        123.77         5.47 o
   4   9   0       6183.87       6631.00        43.05 o
   5   9   0       1990.16       1983.22        17.33 o
   6   9   0       3800.55       3988.22        28.59 o
   7   9   0       1738.64       1852.61        16.40 o
   8   9   0        245.22        262.66         8.78 o
   9   9   0       3239.44       3179.42        40.87 o
   0  10   0       4155.31       3962.29        40.90 o
   1  10   0       1209.03       1208.92        13.68 o
   2  10   0        537.52        602.10        10.33 o
   3  10   0       1248.33       1339.49        14.32 o
   4  10   0         96.07         50.39         4.74 o
   5  10   0       1918.08       1970.65        17.77 o
   6  10   0       4627.57       4754.63        33.47 o
   7  10   0          3.88         15.61         3.82 o
   8  10   0       1958.95       1966.21        21.20 o
   9  10   0        524.86        584.04        12.54 o
  10  10   0       1141.57       1081.17        40.10 o
   1  11   0       2834.51       2804.81        23.16 o
   2  11   0        490.35        506.80        10.14 o
   3  11   0       2381.86       2348.71        20.62 o
   4  11   0        600.29        621.91        10.58 o
   5  11   0        246.20        279.15         7.75 o
   6  11   0        952.63        955.17        15.53 o
   7  11   0        372.66        384.79         8.28 o
   8  11   0       1414.49       1384.34        15.87 o
   9  11   0         18.15         12.08         7.94 o
  10  11   0        124.75        142.22        10.92 o
  11  11   0       1762.14       1692.87        37.41 o
   0  12   0         46.21         50.33         8.69 o
   1  12   0         42.33         48.87         5.66 o
   2  12   0       1661.11       1793.47        18.18 o
   3  12   0        206.11        243.84         7.81 o
   4  12   0         34.13         52.64         5.48 o
   5  12   0       1212.41       1194.51        14.46 o
   6  12   0         67.08         79.72         5.54 o
   7  12   0       1924.15       2021.51        18.96 o
   8  12   0        211.14        237.06        11.21 o
   9  12   0        326.60        307.46        11.82 o
  10  12   0        533.58        498.02        16.24 o
  11  12   0         51.58         32.77         9.51 o
  12  12   0        573.72        524.72        25.04 o
   1  13   0       1645.15       1609.52        17.72 o
   2  13   0          2.85         16.80         5.59 o
   3  13   0       5127.24       5179.81        37.75 o
   4  13   0        612.93        594.02        11.61 o
   5  13   0        298.72        273.49         8.41 o
   6  13   0         18.16          1.96         5.06 o
   7  13   0       1250.14       1200.25        17.24 o
   8  13   0          6.08          8.59         7.88 o
   9  13   0        978.82        982.72        20.81 o
  10  13   0         71.51         81.12        10.66 o
  11  13   0        830.86        758.76        19.80 o
  12  13   0        176.81        193.19        13.25 o
  13  13   0       1258.72       1187.55        34.48 o
   0  14   0       1243.50       1197.75        23.07 o
   1  14   0       1112.41       1127.57        15.47 o
   2  14   0        269.16        241.73         8.67 o
   3  14   0       1008.20        932.21        14.35 o
   4  14   0         97.06         77.30         7.14 o
   5  14   0       2731.59       2745.40        24.61 o
   6  14   0        181.37        165.84         7.32 o
   7  14   0         27.39         39.94         7.23 o
   8  14   0        488.39        455.10        17.13 o
   9  14   0         60.75         42.51        10.26 o
  10  14   0        300.84        321.35        15.01 o
  11  14   0         12.93          0.29         9.35 o
  12  14   0        236.36        229.62        14.14 o
  13  14   0         20.20         16.14        10.44 o
  14  14   0       1241.91       1207.54        37.25 o
   1  15   0         83.49        103.57         7.52 o
   2  15   0         21.17         11.67         6.26 o
   3  15   0        318.00        340.65        10.23 o
   4  15   0          2.07          1.90         6.10 o
   5  15   0         14.04          7.67         5.90 o
   6  15   0        172.36        177.21         7.88 o
   7  15   0         98.02         65.48         9.36 o
   8  15   0        165.02        192.01        12.71 o
   9  15   0       1348.82       1264.69        24.46 o
  10  15   0        666.59        754.10        20.39 o
  11  15   0         91.43        116.82        12.28 o
  12  15   0        246.07        224.64        14.63 o
  13  15   0        203.95        174.90        13.95 o
  14  15   0        608.61        598.91        23.07 o
  15  15   0        104.34         67.69        18.17 o
   0  16   0       8200.43       8076.28        79.20 o
   1  16   0        192.01        225.92         9.46 o
   2  16   0         90.34         96.43         7.75 o
   3  16   0        600.98        550.32        12.76 o
   4  16   0       1644.32       1536.14        20.27 o
   5  16   0         32.49         38.21         6.71 o
   6  16   0       2350.18       2236.59        28.98 o
   7  16   0        532.07        483.99        17.28 o
   8  16   0        749.05        662.01        21.60 o
   9  16   0         65.81         76.80        11.18 o
  10  16   0        515.87        524.99        18.50 o
  11  16   0         48.84         74.44        12.08 o
  12  16   0         97.21        109.73        12.91 o
  13  16   0         27.22         34.37        11.65 o
  14  16   0         98.87         75.61        12.59 o
  15  16   0        221.59        275.56        16.88 o
  16  16   0       1216.82       1214.58        39.46 o
   1  17   0        238.13        250.60        10.07 o
   2  17   0       1788.57       1787.24        21.18 o
   3  17   0        376.24        415.12        11.86 o
   4  17   0        183.20        173.82         8.94 o
   5  17   0       1208.72       1219.01        19.90 o
   6  17   0          6.38         10.62         9.02 o
   7  17   0        538.67        529.96        18.40 o
   8  17   0          2.58         23.18        10.41 o
   9  17   0        392.56        392.22        16.99 o
  10  17   0         39.17         21.80        11.45 o
  11  17   0          3.95          6.72        10.98 o
  12  17   0       1259.04       1226.98        26.71 o
  13  17   0         45.43         37.44        12.37 o
  14  17   0          0.09          2.19        11.92 o
  15  17   0        326.08        297.72        17.65 o
  16  17   0        380.77        383.38        19.68 o
  17  17   0        115.13        103.29        25.90 o
   0  18   0       1674.87       1803.72        31.20 o
   1  18   0        630.99        637.61        15.41 o
   2  18   0         50.80         44.75         7.80 o
   3  18   0        189.15        192.45         9.60 o
   4  18   0        406.10        429.38        14.22 o
   5  18   0          3.99         16.57         9.45 o
   6  18   0        961.70        919.35        24.16 o
   7  18   0         97.01         93.40        11.95 o
   8  18   0         14.84          2.00        10.51 o
   9  18   0          3.33        -10.31        10.31 o
  10  18   0        202.88        208.72        14.97 o
  11  18   0        572.80        569.60        20.55 o
  12  18   0          0.38         -3.93        11.52 o
  13  18   0        254.78        267.09        17.09 o
  14  18   0         18.57         14.88        12.62 o
  15  18   0          1.40         -4.35        12.44 o
  16  18   0         93.86        118.21        15.30 o
  17  18   0         15.18          7.82        13.45 o
  18  18   0        471.79        425.34        30.83 o
   1  19   0        713.82        734.63        20.24 o
   2  19   0        480.87        490.42        13.54 o
   3  19   0       1968.14       1987.18        26.42 o
   4  19   0        195.47        208.28        12.94 o
   5  19   0       1326.88       1236.72        24.96 o
   6  19   0         40.38         48.07        11.35 o
   7  19   0         80.08         93.57        12.14 o
   8  19   0        136.62        143.45        16.76 o
   9  19   0          1.97          3.84        10.98 o
  10  19   0        207.73        229.33        15.77 o
  11  19   0        201.60        195.35        15.52 o
  12  19   0        232.06        258.29        17.63 o
  13  19   0        982.60       1061.91        33.85 o
  14  19   0         97.77        141.14        15.61 o
  15  19   0         69.53         75.72        14.51 o
  16  19   0         56.92         65.50        14.74 o
  17  19   0          0.08          0.16        16.76 o
  18  19   0         62.83         42.88        14.84 o
   0  20   0       3601.33       3860.48        49.96 o
   1  20   0       1917.80       1960.76        24.24 o
   2  20   0         78.64         72.03        10.25 o
   3  20   0          1.55         -7.45         9.63 o
   4  20   0         46.43         53.54        11.58 o
   5  20   0        389.49        437.27        26.11 o
   6  20   0         11.11         25.14        11.54 o
   7  20   0         12.41         35.62        11.87 o
   8  20   0        535.37        503.11        21.21 o
   9  20   0        946.80        903.21        24.19 o
  10  20   0          0.02        -10.96        10.96 o
  11  20   0         46.82         55.00        13.29 o
  12  20   0         92.14        105.65        14.64 o
  13  20   0         60.15         60.52        14.24 o
  14  20   0        213.71        170.78        16.36 o
  15  20   0          0.38        -14.43        14.43 o
  16  20   0        232.77        249.65        18.63 o
  17  20   0          3.90        -17.73        17.73 o
   1  21   0          1.98          0.56         9.13 o
   2  21   0        702.50        705.15        20.22 o
   3  21   0        625.72        610.14        20.40 o
   4  21   0         30.85         27.44        11.67 o
   5  21   0        263.37        299.67        19.14 o
   6  21   0         30.49         14.01        12.59 o
   7  21   0       1314.78       1374.00        28.43 o
   8  21   0        553.80        468.90        19.93 o
   9  21   0         69.76         50.95        16.58 o
  10  21   0         25.86          4.08        12.65 o
  11  21   0          0.16         -0.23        12.91 o
  12  21   0        136.63        131.47        15.66 o
  13  21   0          0.63        -11.87        13.04 o
  14  21   0        167.20        171.33        17.28 o
  15  21   0        201.47        177.99        17.42 o
  16  21   0         89.36        108.44        16.75 o
   0  22   0        170.54        154.97        19.32 o
   1  22   0        186.93        182.86        13.58 o
   2  22   0        181.30        182.65        17.96 o
   3  22   0        274.96        297.77        16.73 o
   4  22   0        247.76        252.34        16.13 o
   5  22   0          9.56          0.72        11.77 o
   6  22   0          8.33         -9.41        11.76 o
   7  22   0        161.65        161.51        15.32 o
   8  22   0         84.08         87.43        14.24 o
   9  22   0        708.61        779.12        24.84 o
  10  22   0        532.09        495.88        21.64 o
  11  22   0        252.56        246.99        17.70 o
  12  22   0         87.75         76.14        15.26 o
  13  22   0        452.88        509.39        22.93 o
  14  22   0        142.64        182.33        17.79 o
   1  23   0          1.14        -12.02        12.02 o
   2  23   0        239.09        220.64        15.84 o
   3  23   0        766.13        798.82        23.67 o
   4  23   0        335.40        379.44        18.67 o
   5  23   0          2.79         -6.72        11.90 o
   6  23   0        829.77        757.85        24.27 o
   7  23   0          0.53        -12.55        12.55 o
   8  23   0         47.33         22.44        13.47 o
   9  23   0        105.24        143.82        22.95 o
  10  23   0          4.45         -0.59        13.64 o
  11  23   0         95.82         54.88        15.03 o
  12  23   0        374.52        395.60        21.53 o
  13  23   0         64.05         82.00        16.02 o
   0  24   0        419.20        370.67        54.98 o
   1  24   0         36.09         31.66        16.32 o
   2  24   0          0.28          1.53        13.91 o
   3  24   0        158.75        157.37        16.58 o
   4  24   0        467.22        499.93        21.19 o
   5  24   0         30.31         10.43        13.11 o
   6  24   0        199.83        230.20        17.55 o
   7  24   0        218.03        235.14        20.77 o
   8  24   0         49.70         26.84        14.08 o
   9  24   0        169.11        146.62        22.41 o
  10  24   0        270.64        270.77        18.88 o
  11  24   0          1.70         -7.48        13.70 o
   1  25   0         30.31          6.41        18.40 o
   2  25   0        405.66        446.67        27.25 o
   3  25   0         35.91         40.56        15.96 o
   4  25   0         73.81         61.64        15.38 o
   5  25   0         20.50         31.88        14.05 o
   6  25   0         21.02         31.31        14.62 o
   7  25   0        447.17        496.38        22.51 o
   8  25   0         28.84         14.00        14.54 o
   0  26   0        137.35        139.06        45.34 o
   1  26   0        185.53        215.31        25.55 o
   2  26   0         14.81         14.28        19.69 o
   3  26   0        117.78        140.75        24.09 o
   4  26   0        141.28        158.01        24.24 o
   5  26   0         13.49          7.85        17.98 o
   0   1   1       1152.46       1165.26        10.12 o
   1   1   1       5741.46       5657.57        45.84 o
  -1   2   1      12909.76      13041.13        87.09 o
   0   2   1       2794.09       2737.22        22.54 o
   1   2   1      12989.25      13150.51        81.45 o
   2   2   1       3529.58       3466.39        20.86 o
  -2   3   1       1419.96       1369.98        10.04 o
  -1   3   1       1472.91       1485.89        11.05 o
   0   3   1       1505.06       1516.53        11.12 o
   1   3   1       1496.84       1504.93        11.27 o
   2   3   1       1390.93       1333.32        10.34 o
   3   3   1      14498.78      15257.41        94.75 o
  -3   4   1       8448.54       8639.24        47.27 o
  -2   4   1       9476.25       9176.26        51.64 o
  -1   4   1      28415.48      28261.92       161.41 o
   0   4   1       7997.85       7875.00        46.20 o
   1   4   1      28455.49      28063.13       161.50 o
   2   4   1       9570.95       9335.57        58.86 o
   3   4   1       8545.40       8727.10        72.28 o
   4   4   1         24.85         14.90         3.91 o
  -4   5   1      10077.89      10123.76        70.03 o
  -3   5   1       3023.49       3077.98        19.35 o
  -2   5   1       2640.54       2741.36        19.17 o
  -1   5   1      10022.89       9716.77        56.84 o
   0   5   1        988.95        959.33         9.69 o
   1   5   1       9991.91       9672.25        56.79 o
   2   5   1       2614.88       2755.91        19.67 o
   3   5   1       3050.12       3107.69        24.99 o
   4   5   1      10164.91      10259.40        66.46 o
   5   5   1      12550.69      13534.83        86.86 o
  -5   6   1       1878.64       1939.62        18.21 o
  -4   6   1       3593.51       3739.72        27.26 o
  -3   6   1       3262.86       3575.53        22.40 o
  -2   6   1       8291.27       8252.68        47.52 o
  -1   6   1       3098.17       2884.69        20.59 o
   0   6   1       4215.99       3990.22        26.45 o
   1   6   1       3122.22       2934.30        20.66 o
   2   6   1       8256.26       8240.66        52.22 o
   3   6   1       3281.97       3582.67        26.97 o
   4   6   1       3560.46       3715.32        28.36 o
   5   6   1       1864.83       1924.16        18.21 o
   6   6   1      10123.08      10584.67        73.56 o
  -6   7   1       9140.80       9794.21        66.63 o
  -5   7   1       2331.01       2399.74        22.97 o
  -4   7   1       6360.73       6533.62        38.04 o
  -3   7   1        906.71        953.25         9.66 o
  -2   7   1       1153.83       1158.12        11.22 o
  -1   7   1        175.71        177.77         6.74 o
   0   7   1        891.70        801.28        10.29 o
   1   7   1        183.58        179.96         5.83 o
   2   7   1       1190.98       1188.72        16.64 o
   3   7   1        912.04        933.34        11.62 o
   4   7   1       6376.96       6572.73        48.60 o
   5   7   1       2323.38       2377.36        20.01 o
   6   7   1       9191.19       9918.20        66.75 o
   7   7   1       3838.84       4056.23        32.50 o
  -7   8   1       4099.39       4285.45        34.53 o
  -6   8   1       2472.26       2542.15        23.53 o
  -5   8   1       1610.09       1772.15        16.60 o
  -4   8   1       1445.90       1516.70        15.07 o
  -3   8   1       1199.52       1406.05        13.78 o
  -2   8   1       2820.77       2952.22        21.07 o
  -1   8   1        956.47       1001.18        11.41 o
   0   8   1        176.45        192.10         5.94 o
   1   8   1        960.68       1041.91        11.84 o
   2   8   1       2798.99       2933.83        23.43 o
   3   8   1       1215.04       1396.23        14.41 o
   4   8   1       1459.22       1533.97        15.56 o
   5   8   1       1610.36       1796.21        18.22 o
   6   8   1       2487.59       2614.13        26.96 o
   7   8   1       4130.21       4343.91        35.94 o
   8   8   1         15.06          7.63         5.05 o
  -8   9   1        591.44        661.62        12.38 o
  -7   9   1       1969.13       2040.63        21.12 o
  -6   9   1        192.19        203.77         7.68 o
  -5   9   1       1252.85       1312.16        12.51 o
  -4   9   1       8021.71       8439.64        50.35 o
  -3   9   1        804.20        791.54        13.57 o
  -2   9   1       1805.34       1710.90        15.87 o
  -1   9   1        649.95        734.97        10.43 o
   0   9   1       5450.20       5577.94        37.20 o
   1   9   1        637.08        721.69        10.70 o
   2   9   1       1811.82       1713.72        16.14 o
   3   9   1        800.63        782.37        10.95 o
   4   9   1       7917.15       8321.08        55.42 o
   5   9   1       1246.27       1299.47        15.12 o
   6   9   1        182.10        215.78         7.21 o
   7   9   1       1943.28       2039.47        25.05 o
   8   9   1        570.24        642.35        18.12 o
   9   9   1       5078.29       5027.16        38.48 o
  -9  10   1        711.19        702.75        15.71 o
  -8  10   1       2565.03       2542.20        26.68 o
  -7  10   1        712.00        724.32        13.66 o
  -6  10   1       1768.77       1913.03        19.33 o
  -5  10   1       2772.90       2954.25        22.21 o
  -4  10   1       1066.12       1162.49        14.03 o
  -3  10   1       3161.70       3284.64        25.01 o
  -2  10   1       1095.68       1059.13        12.55 o
  -1  10   1       2031.44       2091.16        18.51 o
   0  10   1        424.27        425.31         9.18 o
   1  10   1       2026.27       2098.89        18.72 o
   2  10   1       1093.34       1059.85        13.08 o
   3  10   1       3154.55       3296.40        25.60 o
   4  10   1       1069.97       1175.66        14.69 o
   5  10   1       2786.26       2998.58        24.84 o
   6  10   1       1760.75       1922.05        18.27 o
   7  10   1        680.12        702.82        10.91 o
   8  10   1       2591.22       2614.49        24.25 o
   9  10   1        726.65        737.36        13.43 o
  10  10   1         12.72         21.16         5.95 o
 -10  11   1       3035.02       2955.78        30.03 o
  -9  11   1       2701.62       2654.36        26.88 o
  -8  11   1        658.49        703.31        19.08 o
  -7  11   1        160.75        161.49         8.41 o
  -6  11   1         69.25         57.63         5.66 o
  -5  11   1       1113.94       1150.64        12.85 o
  -4  11   1       2805.72       3041.13        23.34 o
  -3  11   1       1779.62       1802.75        17.30 o
  -2  11   1        329.15        352.95         8.70 o
  -1  11   1       1005.44       1041.33        13.22 o
   0  11   1       1665.24       1868.38        18.04 o
   1  11   1       1026.19       1029.55        13.32 o
   2  11   1        339.81        369.83         9.25 o
   3  11   1       1770.76       1788.86        17.78 o
   4  11   1       2849.00       3063.09        25.96 o
   5  11   1       1142.57       1147.82        14.33 o
   6  11   1         65.34         61.44         6.88 o
   7  11   1        155.09        155.94         6.72 o
   8  11   1        663.08        721.72        12.80 o
   9  11   1       2700.28       2712.79        26.77 o
  10  11   1       3021.27       3023.04        29.11 o
  11  11   1        353.01        369.79        13.64 o
 -11  12   1        523.05        553.13        23.80 o
 -10  12   1        154.72        129.80        10.15 o
  -9  12   1        238.87        193.61         9.00 o
  -8  12   1       1248.59       1305.00        18.51 o
  -7  12   1       3415.62       3394.08        39.21 o
  -6  12   1        610.50        606.38        10.19 o
  -5  12   1        707.21        690.23        10.73 o
  -4  12   1        659.32        677.02        11.02 o
  -3  12   1       1357.55       1372.26        15.52 o
  -2  12   1        901.13        989.44        13.31 o
  -1  12   1       2122.75       2197.78        20.34 o
   0  12   1       1758.51       1797.54        18.24 o
   1  12   1       2068.08       2169.24        20.50 o
   2  12   1        900.25        979.96        13.79 o
   3  12   1       1370.59       1385.36        16.01 o
   4  12   1        663.85        698.84        12.38 o
   5  12   1        713.35        715.29        12.55 o
   6  12   1        616.83        637.20        12.79 o
   7  12   1       3370.09       3316.20        27.77 o
   8  12   1       1253.66       1346.81        22.05 o
   9  12   1        227.08        180.09         8.40 o
  10  12   1        157.70        152.45        10.09 o
  11  12   1        502.75        481.92        16.70 o
  12  12   1          0.01         -0.04         9.22 o
 -12  13   1         38.78         55.49        10.52 o
 -11  13   1        738.72        807.58        20.75 o
 -10  13   1        257.95        226.95        13.11 o
  -9  13   1        796.11        718.79        17.49 o
  -8  13   1        103.90        112.71         8.11 o
  -7  13   1       1171.69       1215.72        25.87 o
  -6  13   1        152.24        168.65         6.72 o
  -5  13   1        753.08        750.03        11.63 o
  -4  13   1        690.31        710.31        11.70 o
  -3  13   1        803.15        833.42        12.96 o
  -2  13   1        387.49        434.18        12.59 o
  -1  13   1        122.27        132.11         7.04 o
   0  13   1       4647.12       4720.19        35.27 o
   1  13   1        127.72        137.17         7.06 o
   2  13   1        396.57        440.39        10.68 o
   3  13   1        786.37        811.54        13.34 o
   4  13   1        684.23        690.20        12.45 o
   5  13   1        772.16        780.92        13.27 o
   6  13   1        145.67        165.36         8.27 o
   7  13   1       1173.20       1180.75        20.32 o
   8  13   1        105.43        112.31         7.84 o
   9  13   1        777.10        733.31        23.73 o
  10  13   1        248.42        229.51        13.03 o
  11  13   1        732.89        777.73        20.59 o
  12  13   1         37.71         29.93         9.90 o
  13  13   1        137.38        112.24        12.14 o
 -13  14   1        248.20        246.51        14.96 o
 -12  14   1         20.85         20.68        10.15 o
 -11  14   1        238.06        252.42        14.25 o
 -10  14   1        731.30        718.56        19.66 o
  -9  14   1        377.47        355.13        13.94 o
  -8  14   1          8.45          1.87         6.63 o
  -7  14   1        703.03        737.04        15.77 o
  -6  14   1         44.00         41.43         6.40 o
  -5  14   1         96.74         87.97         6.39 o
  -4  14   1         99.59        103.27         6.88 o
  -3  14   1        276.50        273.68         8.88 o
  -2  14   1        240.84        230.25         8.57 o
  -1  14   1       1463.71       1499.38        17.88 o
   0  14   1        512.94        616.12        12.56 o
   1  14   1       1477.25       1544.25        18.07 o
   2  14   1        239.42        236.23         8.77 o
   3  14   1        257.77        258.79         9.06 o
   4  14   1        101.14        107.62         7.21 o
   5  14   1         94.35         93.28         7.04 o
   6  14   1         43.82         34.65         6.99 o
   7  14   1        703.13        711.50        14.72 o
   8  14   1          5.78         16.53         7.77 o
   9  14   1        376.18        338.27        14.66 o
  10  14   1        745.65        768.54        19.88 o
  11  14   1        240.88        244.83        14.00 o
  12  14   1         21.91         38.21        11.04 o
  13  14   1        252.73        261.54        15.04 o
  14  14   1         42.12         49.87        11.65 o
 -14  15   1        805.17        853.77        22.96 o
 -13  15   1        472.95        436.99        18.19 o
 -12  15   1        599.47        602.27        19.82 o
 -11  15   1        183.57        213.41        13.96 o
 -10  15   1        432.57        411.98        16.75 o
  -9  15   1        556.89        536.60        20.07 o
  -8  15   1        347.99        325.39        13.73 o
  -7  15   1       1495.12       1381.35        20.63 o
  -6  15   1        350.11        345.57        11.27 o
  -5  15   1        403.46        384.10        10.27 o
  -4  15   1        772.47        766.56        13.61 o
  -3  15   1        753.63        711.91        13.35 o
  -2  15   1        567.66        583.93        12.85 o
  -1  15   1         21.13         36.88         6.59 o
   0  15   1       3407.65       3387.92        29.33 o
   1  15   1         20.21         34.75         6.77 o
   2  15   1        591.77        605.72        13.12 o
   3  15   1        738.55        700.35        13.86 o
   4  15   1        781.47        764.67        13.93 o
   5  15   1        406.15        393.69        11.24 o
   6  15   1        349.29        357.96        11.59 o
   7  15   1       1521.32       1454.62        22.32 o
   8  15   1        346.01        346.49        16.14 o
   9  15   1        568.09        551.78        17.91 o
  10  15   1        425.76        418.03        16.64 o
  11  15   1        180.32        206.24        13.74 o
  12  15   1        586.94        546.32        19.42 o
  13  15   1        455.21        429.90        18.10 o
  14  15   1        800.90        805.46        25.70 o
  15  15   1        210.76        231.96        15.81 o
 -15  16   1          6.45          6.48        11.90 o
 -14  16   1        481.30        469.15        19.72 o
 -13  16   1         70.31         60.90        12.40 o
 -12  16   1        437.36        447.93        18.58 o
 -11  16   1         47.98         44.42        11.15 o
 -10  16   1         39.05         42.11        10.91 o
  -9  16   1        153.77        170.97        13.00 o
  -8  16   1          7.83         -0.72         9.47 o
  -7  16   1        932.87        963.74        24.18 o
  -6  16   1        688.49        690.80        15.58 o
  -5  16   1         93.88         97.88         7.42 o
  -4  16   1       1049.03       1061.99        15.76 o
  -3  16   1       1644.72       1650.61        19.53 o
  -2  16   1        323.90        338.07        10.56 o
  -1  16   1        716.18        720.07        14.22 o
   0  16   1        369.11        341.62        10.76 o
   1  16   1        702.93        693.30        14.23 o
   2  16   1        328.65        324.20        10.63 o
   3  16   1       1643.65       1600.51        19.82 o
   4  16   1       1047.41       1059.99        16.40 o
   5  16   1         98.53        105.02         9.79 o
   6  16   1        672.79        649.93        17.80 o
   7  16   1        935.23        909.77        21.37 o
   8  16   1          5.99         10.21         9.63 o
   9  16   1        153.89        148.76        12.58 o
  10  16   1         38.30         40.95        11.00 o
  11  16   1         44.12         39.73        11.14 o
  12  16   1        437.54        474.89        18.89 o
  13  16   1         72.83         83.81        12.84 o
  14  16   1        472.47        486.28        20.40 o
  15  16   1          6.45          2.39        11.92 o
  16  16   1        374.70        341.89        18.47 o
 -16  17   1        284.01        259.27        17.58 o
 -15  17   1          1.87          1.53        12.18 o
 -14  17   1        157.58        166.98        15.15 o
 -13  17   1         39.34         39.96        12.34 o
 -12  17   1        256.86        249.21        19.93 o
 -11  17   1        195.63        196.63        14.55 o
 -10  17   1        375.49        362.83        16.93 o
  -9  17   1        159.60        150.67        13.16 o
  -8  17   1         78.99         81.45        11.56 o
  -7  17   1        329.60        300.57        15.09 o
  -6  17   1        424.67        405.89        15.38 o
  -5  17   1        630.31        649.09        14.58 o
  -4  17   1       2389.45       2375.64        23.85 o
  -3  17   1          4.92         -1.26         7.43 o
  -2  17   1        723.37        804.94        15.29 o
  -1  17   1        118.83        120.21         8.47 o
   0  17   1       1711.00       1723.27        20.86 o
   1  17   1        114.95        126.30         8.67 o
   2  17   1        716.78        776.28        15.38 o
   3  17   1          4.34         -2.54         6.87 o
   4  17   1       2367.12       2304.72        29.04 o
   5  17   1        618.03        605.44        16.29 o
   6  17   1        413.31        382.63        15.80 o
   7  17   1        333.22        310.27        15.17 o
   8  17   1         79.89         84.58        11.76 o
   9  17   1        162.47        120.01        12.61 o
  10  17   1        385.80        410.49        17.60 o
  11  17   1        199.09        208.89        14.70 o
  12  17   1        259.20        259.79        17.21 o
  13  17   1         40.75         48.42        12.26 o
  14  17   1        160.05        184.71        15.49 o
  15  17   1          2.48         -6.62        12.26 o
  16  17   1        281.04        295.41        19.11 o
  17  17   1          0.65        -12.17        12.17 o
 -17  18   1        328.64        334.93        20.04 o
 -16  18   1        164.85        164.17        16.55 o
 -15  18   1        103.18        122.65        15.01 o
 -14  18   1         52.53         49.49        13.28 o
 -13  18   1        466.72        461.51        20.27 o
 -12  18   1         20.06         23.00        11.77 o
 -11  18   1        126.65        147.70        14.16 o
 -10  18   1        418.28        409.51        18.17 o
  -9  18   1         78.75         82.50        12.52 o
  -8  18   1        412.87        410.73        17.54 o
  -7  18   1          5.02          2.87         9.92 o
  -6  18   1        106.12         95.99        11.26 o
  -5  18   1        306.49        308.62        13.63 o
  -4  18   1         83.68         88.98         8.75 o
  -3  18   1        805.07        777.90        15.56 o
  -2  18   1        116.79        125.84         8.48 o
  -1  18   1        154.93        150.56         9.25 o
   0  18   1        264.89        255.09        10.64 o
   1  18   1        160.34        172.80         9.62 o
   2  18   1        119.53        145.05         9.71 o
   3  18   1        811.66        756.82        17.60 o
   4  18   1         88.32         91.94        10.28 o
   5  18   1        314.42        309.95        16.30 o
   6  18   1        113.11         93.72        11.94 o
   7  18   1          5.33         10.29        10.19 o
   8  18   1        401.41        377.85        16.90 o
   9  18   1         74.25         70.13        14.01 o
  10  18   1        419.02        417.09        18.07 o
  11  18   1        126.31        122.37        13.72 o
  12  18   1         19.21         18.38        11.92 o
  13  18   1        467.91        486.75        20.50 o
  14  18   1         54.08         42.39        12.82 o
  15  18   1         96.36         89.37        14.47 o
  16  18   1        159.76        165.18        16.15 o
  17  18   1        329.79        379.29        20.52 o
  18  18   1         98.91         68.30        14.95 o
 -18  19   1        111.14         77.27        15.89 o
 -17  19   1         16.56          9.20        13.75 o
 -16  19   1        185.57        192.33        17.36 o
 -15  19   1         91.34        110.48        15.38 o
 -14  19   1          5.43         14.03        12.92 o
 -13  19   1        549.34        569.74        22.20 o
 -12  19   1         60.88         49.72        13.00 o
 -11  19   1         17.89          7.06        12.01 o
 -10  19   1        137.43        147.93        14.35 o
  -9  19   1        145.56        154.44        16.74 o
  -8  19   1        344.83        331.30        16.85 o
  -7  19   1         61.83         51.86        11.67 o
  -6  19   1         59.03         55.54        11.57 o
  -5  19   1         89.13         93.48        10.89 o
  -4  19   1       1422.66       1394.81        23.71 o
  -3  19   1        353.20        376.58        14.20 o
  -2  19   1        401.44        426.32        12.94 o
  -1  19   1        763.82        768.85        16.09 o
   0  19   1       1014.82       1006.53        21.08 o
   1  19   1        762.04        801.49        16.40 o
   2  19   1        411.32        430.53        13.63 o
   3  19   1        346.92        350.38        13.34 o
   4  19   1       1423.31       1481.21        33.10 o
   5  19   1         91.02        102.29        13.04 o
   6  19   1         57.97         54.55        11.59 o
   7  19   1         57.86         62.18        11.82 o
   8  19   1        336.87        342.02        17.07 o
   9  19   1        144.17        117.95        13.43 o
  10  19   1        141.53        116.00        13.66 o
  11  19   1         17.19          5.78        11.78 o
  12  19   1         59.01         39.96        12.80 o
  13  19   1        543.19        543.22        28.77 o
  14  19   1          4.17         -7.05        12.29 o
  15  19   1         92.04        102.94        15.24 o
  16  19   1        185.02        158.42        17.00 o
  17  19   1         17.08         34.82        14.20 o
  18  19   1        114.63        101.95        17.50 o
 -17  20   1        369.23        364.87        21.33 o
 -16  20   1         87.32         88.90        15.54 o
 -15  20   1        420.14        434.21        21.52 o
 -14  20   1        408.69        374.68        20.40 o
 -13  20   1        367.59        387.41        20.04 o
 -12  20   1        196.80        177.22        16.39 o
 -11  20   1         32.03         39.01        12.87 o
 -10  20   1        135.35        119.24        14.57 o
  -9  20   1        200.75        183.23        17.84 o
  -8  20   1        503.00        521.71        20.37 o
  -7  20   1        676.39        719.48        23.98 o
  -6  20   1        197.42        189.51        14.39 o
  -5  20   1        185.35        189.23        14.19 o
  -4  20   1        469.42        453.91        16.28 o
  -3  20   1        776.66        810.61        20.60 o
  -2  20   1        177.90        172.36        11.04 o
  -1  20   1        710.66        722.32        16.18 o
   0  20   1         61.96         48.38         8.80 o
   1  20   1        699.39        718.63        21.07 o
   2  20   1        168.39        152.69        10.68 o
   3  20   1        783.72        776.58        19.49 o
   4  20   1        464.08        468.04        19.47 o
   5  20   1        182.35        177.29        13.77 o
   6  20   1        196.85        185.34        14.42 o
   7  20   1        670.22        730.32        22.33 o
   8  20   1        492.49        509.89        21.20 o
   9  20   1        206.22        235.81        15.91 o
  10  20   1        136.02        143.00        14.64 o
  11  20   1         30.83         41.98        12.95 o
  12  20   1        201.87        196.86        16.43 o
  13  20   1        365.65        383.43        20.07 o
  14  20   1        410.88        410.55        20.77 o
  15  20   1        423.82        411.50        21.00 o
  16  20   1         83.22         94.64        16.04 o
  17  20   1        368.22        361.74        21.39 o
 -16  21   1        247.12        258.23        19.56 o
 -15  21   1        215.53        273.61        20.64 o
 -14  21   1        162.34        163.43        17.31 o
 -13  21   1        495.93        516.04        22.55 o
 -12  21   1        194.76        208.29        17.18 o
 -11  21   1         98.70        140.18        15.29 o
 -10  21   1         96.56        108.13        14.69 o
  -9  21   1        166.84        211.75        16.45 o
  -8  21   1        131.88         94.35        13.91 o
  -7  21   1        204.66        185.90        15.28 o
  -6  21   1         89.21         93.73        13.16 o
  -5  21   1        297.06        296.20        16.52 o
  -4  21   1        187.37        217.16        14.19 o
  -3  21   1         40.61         33.47        10.88 o
  -2  21   1         31.88         13.02        10.39 o
  -1  21   1        204.43        214.67        11.91 o
   0  21   1          1.01         -8.54         8.54 o
   1  21   1        206.28        217.97        11.90 o
   2  21   1         29.41         22.34         9.60 o
   3  21   1         41.53         40.77        11.70 o
   4  21   1        188.44        185.18        15.43 o
   5  21   1        290.80        287.78        16.46 o
   6  21   1         91.73         80.09        13.04 o
   7  21   1        201.54        211.07        15.80 o
   8  21   1        131.10        121.81        14.51 o
   9  21   1        163.87        187.84        15.67 o
  10  21   1         98.47         97.84        14.41 o
  11  21   1         94.08         91.17        14.58 o
  12  21   1        193.09        194.42        16.87 o
  13  21   1        496.62        498.70        22.28 o
  14  21   1        166.25        185.89        17.50 o
  15  21   1        219.85        279.18        19.07 o
  16  21   1        251.54        254.87        21.20 o
 -14  22   1         33.87         27.86        14.61 o
 -13  22   1        388.01        367.36        22.44 o
 -12  22   1        111.91        129.55        16.40 o
 -11  22   1        307.59        306.55        19.13 o
 -10  22   1        594.56        580.90        25.66 o
  -9  22   1         56.37         46.94        13.70 o
  -8  22   1        178.61        177.94        15.83 o
  -7  22   1        100.84         96.12        13.97 o
  -6  22   1        238.54        240.89        16.45 o
  -5  22   1       1074.07       1180.94        26.98 o
  -4  22   1          4.64        -10.76        10.76 o
  -3  22   1        148.76        146.91        15.67 o
  -2  22   1        698.02        768.75        28.07 o
  -1  22   1       1049.44       1057.23        26.97 o
   0  22   1        763.45        787.98        19.64 o
   1  22   1       1060.50       1066.91        23.09 o
   2  22   1        702.04        687.50        22.02 o
   3  22   1        149.96        172.63        17.34 o
   4  22   1          5.07         -5.37        12.34 o
   5  22   1       1072.73       1140.57        26.79 o
   6  22   1        239.64        221.76        16.18 o
   7  22   1        100.97         83.59        13.97 o
   8  22   1        178.23        192.55        16.13 o
   9  22   1         57.61         49.75        13.89 o
  10  22   1        588.57        542.15        24.33 o
  11  22   1        301.56        305.58        29.06 o
  12  22   1        110.63        119.81        16.39 o
  13  22   1        389.31        390.65        21.12 o
  14  22   1         34.73         79.20        15.82 o
 -13  23   1         36.45         50.76        22.06 o
 -12  23   1        174.30        212.67        18.33 o
 -11  23   1        396.49        387.95        21.21 o
 -10  23   1        497.28        485.91        22.22 o
  -9  23   1          1.31         -3.22        12.77 o
  -8  23   1         56.21         61.89        14.35 o
  -7  23   1         16.66        -13.70        13.70 o
  -6  23   1        142.10        155.86        15.71 o
  -5  23   1        167.82        167.33        15.60 o
  -4  23   1         66.85         78.00        13.60 o
  -3  23   1        175.91        200.23        14.85 o
  -2  23   1         14.02          0.24        12.47 o
  -1  23   1        296.56        256.46        16.54 o
   0  23   1       1047.55       1059.41        27.81 o
   1  23   1        301.98        303.61        19.96 o
   2  23   1         13.66          7.08        12.84 o
   3  23   1        174.77        213.70        16.69 o
   4  23   1         71.02         59.96        18.24 o
   5  23   1        168.82        181.60        15.63 o
   6  23   1        147.37        164.64        15.67 o
   7  23   1         16.23          6.60        12.55 o
   8  23   1         55.78         58.45        14.30 o
   9  23   1          1.55         -9.07        13.13 o
  10  23   1        492.07        489.06        22.12 o
  11  23   1        391.37        375.47        20.73 o
  12  23   1        177.40        194.48        17.72 o
  13  23   1         38.36         53.80        22.30 o
 -11  24   1         45.04         30.64        15.03 o
 -10  24   1        332.97        308.04        21.29 o
  -9  24   1        288.39        277.69        19.14 o
  -8  24   1        394.88        401.77        20.95 o
  -7  24   1         22.12         10.23        13.32 o
  -6  24   1         34.53         14.65        13.36 o
  -5  24   1         57.79         43.24        13.69 o
  -4  24   1         28.37         17.38        13.63 o
  -3  24   1         23.51         38.73        13.05 o
  -2  24   1        252.45        244.55        17.94 o
  -1  24   1        139.78        147.63        17.28 o
   0  24   1          3.78         32.58        19.40 o
   1  24   1        139.79        143.59        21.28 o
   2  24   1        247.66        228.32        22.04 o
   3  24   1         22.36          9.28        14.91 o
   4  24   1         28.42         21.35        12.95 o
   5  24   1         55.80         36.90        13.56 o
   6  24   1         36.75         28.36        13.68 o
   7  24   1         22.19         25.45        13.96 o
   8  24   1        394.77        424.41        21.33 o
   9  24   1        293.07        281.13        19.06 o
  10  24   1        334.77        312.36        20.21 o
  11  24   1         47.03         42.85        15.05 o
  -8  25   1        528.59        571.94        24.05 o
  -7  25   1        223.24        207.52        17.72 o
  -6  25   1         23.86         -7.08        13.68 o
  -5  25   1        182.19        156.94        17.54 o
  -4  25   1         29.96        -10.88        13.64 o
  -3  25   1        462.42        447.53        25.52 o
  -2  25   1        599.29        584.94        24.32 o
  -1  25   1         11.12         27.12        18.89 o
   0  25   1         64.02         63.39        19.77 o
   1  25   1         11.16          7.11        24.05 o
   2  25   1        590.53        549.95        49.38 o
   3  25   1        459.75        447.51        30.85 o
   4  25   1         27.12         27.56        14.93 o
   5  25   1        184.29        171.95        16.77 o
   6  25   1         25.04         24.46        14.02 o
   7  25   1        223.91        196.57        18.80 o
   8  25   1        526.87        549.03        24.35 o
  -4  26   1        203.62        174.26        19.75 o
  -3  26   1        493.30        463.43        31.88 o
  -2  26   1        116.32        127.58        21.21 o
  -1  26   1         46.74         60.62        21.12 o
   0  26   1        182.37        223.55        25.53 o
   1  26   1         47.47         56.70        20.63 o
   2  26   1        120.87        110.97        23.80 o
   3  26   1        487.97        487.66        29.47 o
   4  26   1        202.31        195.18        22.85 o
   0   1   2      15401.39      15932.64        94.45 o
   1   1   2       2324.91       2570.29        20.77 o
  -1   2   2       9714.18       9890.58        56.73 o
   0   2   2      21499.25      21155.35       126.50 o
   1   2   2       9664.65       9780.48        59.43 o
   2   2   2       6182.61       6345.47        55.90 o
  -2   3   2       9823.85       9930.17        55.07 o
  -1   3   2       2987.09       2852.91        18.18 o
   0   3   2       4786.49       4574.17        28.35 o
   1   3   2       2934.22       2788.65        31.45 o
   2   3   2       9778.77       9811.17        60.18 o
   3   3   2      27205.70      27305.76       154.85 o
  -3   4   2        286.43        302.57         6.08 o
  -2   4   2       4336.94       4131.32        25.61 o
  -1   4   2       8651.96       8708.05        49.42 o
   0   4   2         54.67         89.39         3.87 o
   1   4   2       8688.72       8787.92        54.07 o
   2   4   2       4376.55       4131.38        27.80 o
   3   4   2        290.53        310.84         6.38 o
   4   4   2         50.00         64.13         3.53 o
  -4   5   2       6037.25       6362.33        41.31 o
  -3   5   2       9074.41       8894.35        51.41 o
  -2   5   2       5264.04       5404.56        32.67 o
  -1   5   2       1641.00       1581.38        12.75 o
   0   5   2      11534.42      11014.18        64.45 o
   1   5   2       1662.95       1635.87        14.47 o
   2   5   2       5237.94       5355.22        35.44 o
   3   5   2       9113.68       8981.35        58.15 o
   4   5   2       5960.96       6304.44        41.47 o
   5   5   2        404.11        376.28         6.93 o
  -5   6   2        921.80        933.81        17.13 o
  -4   6   2       7908.97       8221.79        48.24 o
  -3   6   2         56.44         60.92         4.06 o
  -2   6   2       2892.57       2971.19        20.58 o
  -1   6   2       3721.04       3621.22        24.86 o
   0   6   2       1245.42       1349.11        12.55 o
   1   6   2       3667.08       3611.61        24.85 o
   2   6   2       2837.33       2940.55        22.19 o
   3   6   2         57.08         53.43         3.85 o
   4   6   2       7943.47       8093.32        73.64 o
   5   6   2        961.45        956.10        13.25 o
   6   6   2       7690.89       8225.03        56.92 o
  -6   7   2       1686.78       1858.75        19.16 o
  -5   7   2       2036.81       2064.42        27.29 o
  -4   7   2       2507.26       2575.24        19.42 o
  -3   7   2       3041.34       3110.44        22.04 o
  -2   7   2        552.36        531.62         8.34 o
  -1   7   2       2552.28       2643.41        20.21 o
   0   7   2       8853.48       8710.67        53.20 o
   1   7   2       2540.38       2657.83        20.16 o
   2   7   2        537.76        527.21         8.67 o
   3   7   2       3024.77       3118.43        23.57 o
   4   7   2       2524.09       2569.99        32.89 o
   5   7   2       2072.76       2122.12        20.31 o
   6   7   2       1677.22       1824.30        18.95 o
   7   7   2        889.31        821.87        12.91 o
  -7   8   2        616.64        527.99        11.12 o
  -6   8   2       4301.34       4476.51        35.63 o
  -5   8   2        510.16        534.88         9.42 o
  -4   8   2        114.70        128.66         4.90 o
  -3   8   2        154.67        134.24         5.51 o
  -2   8   2       1151.30       1240.78        13.12 o
  -1   8   2        288.71        304.76         7.46 o
   0   8   2       1189.64       1330.33        13.54 o
   1   8   2        301.53        320.82         7.73 o
   2   8   2       1147.41       1245.66        12.88 o
   3   8   2        164.90        145.22         7.67 o
   4   8   2        122.65        146.86         5.95 o
   5   8   2        513.75        535.21         9.94 o
   6   8   2       4281.53       4484.43        35.66 o
   7   8   2        612.64        548.99        13.52 o
   8   8   2        867.06        805.85        13.56 o
  -8   9   2       1888.97       1897.77        21.29 o
  -7   9   2        743.39        726.78        13.02 o
  -6   9   2        790.33        757.47        13.08 o
  -5   9   2       1175.09       1301.28        12.38 o
  -4   9   2       2000.07       2039.82        16.53 o
  -3   9   2        480.01        581.17         8.81 o
  -2   9   2       3472.59       3677.23        27.24 o
  -1   9   2       1664.49       1781.76        18.91 o
   0   9   2        568.23        560.65         9.70 o
   1   9   2       1686.27       1807.67        16.68 o
   2   9   2       3523.90       3703.47        27.09 o
   3   9   2        487.02        571.21        10.66 o
   4   9   2       2008.07       2042.86        19.79 o
   5   9   2       1163.92       1296.43        16.47 o
   6   9   2        793.22        747.95        12.98 o
   7   9   2        740.70        721.96        12.93 o
   8   9   2       1917.32       1954.16        22.08 o
   9   9   2       1666.85       1735.14        22.31 o
  -9  10   2        226.37        267.00        10.18 o
  -8  10   2       1741.38       1689.12        23.37 o
  -7  10   2       1988.57       2165.55        23.00 o
  -6  10   2        548.91        532.01        12.17 o
  -5  10   2       3483.65       3369.60        23.69 o
  -4  10   2        968.59       1074.53        11.88 o
  -3  10   2        420.46        413.12         8.26 o
  -2  10   2       1255.65       1349.59        13.95 o
  -1  10   2       1052.64       1022.20        12.82 o
   0  10   2          7.68         21.65         4.75 o
   1  10   2       1039.45        996.81        12.65 o
   2  10   2       1288.87       1334.81        15.58 o
   3  10   2        421.82        439.76        10.34 o
   4  10   2        960.59       1071.83        14.14 o
   5  10   2       3430.35       3276.23        30.63 o
   6  10   2        553.61        523.22        10.14 o
   7  10   2       1969.23       2096.49        22.71 o
   8  10   2       1728.47       1691.53        21.56 o
   9  10   2        232.56        278.22        10.13 o
  10  10   2         30.64         31.78         6.87 o
 -10  11   2       2811.49       2760.81        28.37 o
  -9  11   2        811.46        785.78        18.14 o
  -8  11   2        330.20        359.69        11.15 o
  -7  11   2        218.98        212.12         9.21 o
  -6  11   2       4699.12       4763.47        36.34 o
  -5  11   2       1525.23       1470.99        14.52 o
  -4  11   2        609.41        612.90         9.88 o
  -3  11   2       3454.92       3457.62        24.91 o
  -2  11   2        257.79        267.13         7.57 o
  -1  11   2        238.41        212.17         7.05 o
   0  11   2       1851.50       1814.70        17.92 o
   1  11   2        244.58        217.83         7.87 o
   2  11   2        260.69        281.38         8.67 o
   3  11   2       3417.03       3450.78        30.00 o
   4  11   2        603.74        608.97        12.92 o
   5  11   2       1523.30       1520.80        19.22 o
   6  11   2       4669.25       4703.50        36.68 o
   7  11   2        228.07        232.53         9.35 o
   8  11   2        330.95        346.69        13.45 o
   9  11   2        797.05        760.83        14.79 o
  10  11   2       2814.84       2758.02        31.07 o
  11  11   2       3025.53       2861.02        29.49 o
 -11  12   2        354.85        378.93        15.17 o
 -10  12   2        512.39        538.67        14.40 o
  -9  12   2        346.61        305.68        11.25 o
  -8  12   2       1096.87       1131.70        23.71 o
  -7  12   2        108.93        119.04         9.00 o
  -6  12   2       2381.45       2470.59        25.72 o
  -5  12   2        433.67        452.27         9.14 o
  -4  12   2       2717.91       2813.44        22.10 o
  -3  12   2        959.23        978.18        12.98 o
  -2  12   2       2042.15       2157.23        20.28 o
  -1  12   2       1223.85       1254.50        15.33 o
   0  12   2        126.09        145.01         6.98 o
   1  12   2       1212.47       1217.47        15.20 o
   2  12   2       2033.00       2160.11        20.68 o
   3  12   2        960.53        993.03        14.46 o
   4  12   2       2712.11       2792.64        27.15 o
   5  12   2        428.25        407.39        12.51 o
   6  12   2       2415.40       2411.22        30.79 o
   7  12   2        111.55        127.15        10.18 o
   8  12   2       1095.90       1117.22        17.48 o
   9  12   2        355.18        308.09        10.44 o
  10  12   2        503.77        524.49        13.00 o
  11  12   2        365.21        387.89        13.51 o
  12  12   2       5667.90       5423.89        60.72 o
 -12  13   2       1278.69       1153.13        23.70 o
 -11  13   2        346.14        354.92        15.69 o
 -10  13   2         36.83         51.39        10.40 o
  -9  13   2        147.18        138.54         9.72 o
  -8  13   2       1711.07       1702.33        23.60 o
  -7  13   2       1397.39       1411.28        21.15 o
  -6  13   2        351.09        358.77        10.42 o
  -5  13   2       1591.83       1589.03        16.74 o
  -4  13   2       1322.26       1333.13        18.18 o
  -3  13   2       1419.03       1448.08        16.86 o
  -2  13   2        430.94        404.52        10.19 o
  -1  13   2        698.32        734.82        12.86 o
   0  13   2          1.79         25.39         5.86 o
   1  13   2        676.09        713.73        12.81 o
   2  13   2        444.71        418.26        10.72 o
   3  13   2       1420.75       1458.39        18.40 o
   4  13   2       1299.46       1320.34        16.99 o
   5  13   2       1569.12       1563.22        18.16 o
   6  13   2        347.92        353.67        10.74 o
   7  13   2       1375.17       1337.68        18.39 o
   8  13   2       1712.88       1697.26        20.82 o
   9  13   2        153.20        163.58         8.73 o
  10  13   2         36.98         47.82         8.43 o
  11  13   2        347.59        337.90        14.26 o
  12  13   2       1288.03       1131.04        23.87 o
  13  13   2       1129.32       1179.50        24.60 o
 -13  14   2        126.47        136.25        13.01 o
 -12  14   2        240.77        207.64        13.78 o
 -11  14   2         15.36         18.13        10.05 o
 -10  14   2         42.62         69.23        11.06 o
  -9  14   2        821.16        755.29        20.07 o
  -8  14   2       2012.98       1960.60        28.46 o
  -7  14   2       2065.78       2120.64        26.72 o
  -6  14   2       1011.04       1028.88        23.13 o
  -5  14   2       1809.66       1823.43        18.63 o
  -4  14   2        491.65        490.40        11.56 o
  -3  14   2       2115.58       2142.63        21.49 o
  -2  14   2        548.49        579.42        12.30 o
  -1  14   2        278.27        295.32         9.55 o
   0  14   2       2337.16       2210.52        22.11 o
   1  14   2        269.37        291.73         9.56 o
   2  14   2        541.48        593.21        12.62 o
   3  14   2       2099.86       2143.80        21.90 o
   4  14   2        512.92        500.72        12.73 o
   5  14   2       1808.62       1797.10        22.41 o
   6  14   2        994.31       1004.41        16.22 o
   7  14   2       2072.17       2062.94        23.43 o
   8  14   2       1993.97       1967.36        22.94 o
   9  14   2        815.06        771.77        16.86 o
  10  14   2         46.34         60.69         9.99 o
  11  14   2         13.41         24.86        10.14 o
  12  14   2        239.33        190.16        13.72 o
  13  14   2        133.45        146.73        13.14 o
  14  14   2          4.24         27.39        11.42 o
 -14  15   2        299.40        293.71        16.61 o
 -13  15   2         21.69         21.98        11.22 o
 -12  15   2         20.22         17.81        10.69 o
 -11  15   2        597.98        526.14        18.72 o
 -10  15   2        978.20        895.28        21.95 o
  -9  15   2       2977.90       2997.63        44.54 o
  -8  15   2        159.08        153.56        10.38 o
  -7  15   2       1715.17       1649.74        24.13 o
  -6  15   2        692.41        700.45        20.89 o
  -5  15   2        376.68        398.65        11.31 o
  -4  15   2       1066.48       1032.72        14.98 o
  -3  15   2       1030.30       1016.65        15.47 o
  -2  15   2        270.80        274.69         9.71 o
  -1  15   2       4054.55       4090.89        33.26 o
   0  15   2        636.37        691.07        14.19 o
   1  15   2       4044.86       4060.23        33.30 o
   2  15   2        266.05        268.06         9.76 o
   3  15   2       1053.63       1035.33        15.92 o
   4  15   2       1064.43       1061.87        16.36 o
   5  15   2        371.31        369.14        13.25 o
   6  15   2        706.81        700.34        15.86 o
   7  15   2       1700.17       1653.98        21.35 o
   8  15   2        156.01        141.13        10.02 o
   9  15   2       2996.55       2995.49        35.41 o
  10  15   2        965.67        884.06        21.86 o
  11  15   2        597.15        560.21        19.50 o
  12  15   2         18.42         29.82        10.77 o
  13  15   2         23.60         22.61        11.13 o
  14  15   2        300.76        284.89        16.24 o
  15  15   2        330.03        318.17        17.43 o
 -15  16   2        806.49        800.56        23.99 o
 -14  16   2        500.49        564.88        21.13 o
 -13  16   2        186.20        216.31        16.54 o
 -12  16   2        420.86        397.79        19.24 o
 -11  16   2         66.99         76.05        12.15 o
 -10  16   2        425.12        434.09        17.61 o
  -9  16   2         61.53         45.11        10.83 o
  -8  16   2        260.84        255.27        14.49 o
  -7  16   2         27.18         36.32         8.88 o
  -6  16   2       1027.57        966.08        18.20 o
  -5  16   2        837.19        843.41        16.66 o
  -4  16   2       1755.26       1770.54        21.01 o
  -3  16   2        420.30        418.12        11.87 o
  -2  16   2        781.26        805.73        14.83 o
  -1  16   2       1964.89       1930.62        21.66 o
   0  16   2        109.62        121.98         8.28 o
   1  16   2       1960.36       1958.83        22.78 o
   2  16   2        759.83        749.07        14.64 o
   3  16   2        413.65        406.64        11.68 o
   4  16   2       1725.53       1730.47        23.21 o
   5  16   2        853.79        814.94        17.23 o
   6  16   2       1023.41        968.37        21.94 o
   7  16   2         24.33         31.75         8.22 o
   8  16   2        264.50        264.09        13.39 o
   9  16   2         62.08         50.77        10.20 o
  10  16   2        422.08        419.51        23.31 o
  11  16   2         68.24         65.47        11.98 o
  12  16   2        409.67        364.51        17.36 o
  13  16   2        187.52        202.41        14.95 o
  14  16   2        511.35        552.44        20.94 o
  15  16   2        802.75        827.48        24.74 o
  16  16   2        108.99        102.98        14.45 o
 -16  17   2        239.65        237.71        17.22 o
 -15  17   2        166.03        170.18        15.60 o
 -14  17   2        349.77        362.50        21.11 o
 -13  17   2        303.00        308.64        17.97 o
 -12  17   2         61.88         42.17        12.10 o
 -11  17   2        961.23        964.72        34.60 o
 -10  17   2        293.08        304.00        16.08 o
  -9  17   2         27.33         13.51        10.80 o
  -8  17   2        352.27        301.76        17.01 o
  -7  17   2        383.88        367.77        16.32 o
  -6  17   2        404.89        380.57        13.53 o
  -5  17   2         70.01         63.47         8.72 o
  -4  17   2       1886.79       1840.03        23.57 o
  -3  17   2        341.30        361.64        11.02 o
  -2  17   2        955.61       1023.23        16.56 o
  -1  17   2        118.79        113.10         8.49 o
   0  17   2        219.52        229.79        10.03 o
   1  17   2        120.60        126.36         8.74 o
   2  17   2        946.56        986.55        16.82 o
   3  17   2        333.51        344.03        12.61 o
   4  17   2       1874.83       1802.70        24.33 o
   5  17   2         70.25         96.27        10.24 o
   6  17   2        403.38        339.91        13.19 o
   7  17   2        401.49        362.20        15.04 o
   8  17   2        345.80        326.73        14.80 o
   9  17   2         28.46         27.25        10.99 o
  10  17   2        302.27        310.58        17.43 o
  11  17   2        946.35        935.58        24.05 o
  12  17   2         61.94         55.99        12.10 o
  13  17   2        301.92        322.05        17.57 o
  14  17   2        354.44        345.87        18.32 o
  15  17   2        167.37        155.01        15.31 o
  16  17   2        242.15        241.55        17.25 o
  17  17   2         72.07         79.55        14.92 o
 -17  18   2         64.80         65.40        14.74 o
 -16  18   2        757.36        736.44        25.66 o
 -15  18   2         44.94         40.80        13.69 o
 -14  18   2        193.56        170.06        15.76 o
 -13  18   2         37.82         33.29        12.58 o
 -12  18   2        712.20        713.23        23.13 o
 -11  18   2          9.92         -3.99        11.42 o
 -10  18   2          0.63         -8.91        11.01 o
  -9  18   2        613.52        627.36        20.75 o
  -8  18   2         19.53         11.07        10.56 o
  -7  18   2        416.37        424.73        17.75 o
  -6  18   2       1112.13       1089.21        24.55 o
  -5  18   2         92.85         89.86         9.35 o
  -4  18   2       4727.43       4650.22        43.50 o
  -3  18   2        343.99        340.92        11.86 o
  -2  18   2        976.98        960.10        16.79 o
  -1  18   2         53.23         34.50         7.81 o
   0  18   2          9.83          3.43         7.34 o
   1  18   2         48.78         47.07         8.14 o
   2  18   2        971.10        913.77        17.75 o
   3  18   2        334.51        324.14        12.84 o
   4  18   2       4717.80       4645.67        45.68 o
   5  18   2         95.88         82.84        10.37 o
   6  18   2       1129.55       1070.66        22.29 o
   7  18   2        402.13        388.95        15.84 o
   8  18   2         20.20         27.86        10.93 o
   9  18   2        615.12        587.27        20.10 o
  10  18   2          0.36          0.85        11.08 o
  11  18   2         10.42        -11.12        11.12 o
  12  18   2        708.13        736.10        23.19 o
  13  18   2         34.90         31.23        18.21 o
  14  18   2        191.86        161.01        15.39 o
  15  18   2         47.97         39.93        13.89 o
  16  18   2        757.05        763.59        25.39 o
  17  18   2         63.28         78.47        15.08 o
  18  18   2         31.88         13.93        14.00 o
 -18  19   2         11.74         10.11        14.42 o
 -17  19   2         19.14         12.31        13.76 o
 -16  19   2        355.32        355.40        20.22 o
 -15  19   2       1526.64       1515.41        32.27 o
 -14  19   2        275.31        257.68        17.85 o
 -13  19   2        110.07        133.19        15.08 o
 -12  19   2        369.46        374.32        18.97 o
 -11  19   2         16.67         10.76        12.14 o
 -10  19   2        496.75        531.98        24.16 o
  -9  19   2        420.25        430.25        18.77 o
  -8  19   2        117.71         96.66        13.03 o
  -7  19   2        390.66        417.88        17.89 o
  -6  19   2        184.21        153.29        12.88 o
  -5  19   2         87.81         88.53        11.60 o
  -4  19   2          1.82          2.83         8.31 o
  -3  19   2         57.02         54.42         9.20 o
  -2  19   2        518.58        524.71        15.01 o
  -1  19   2        449.49        486.49        13.68 o
   0  19   2        164.05        131.91         9.47 o
   1  19   2        442.81        483.14        14.44 o
   2  19   2        522.39        494.32        14.72 o
   3  19   2         53.41         54.20        10.12 o
   4  19   2          2.72         -1.49         9.14 o
   5  19   2         89.15         70.91        11.42 o
   6  19   2        176.36        152.06        12.32 o
   7  19   2        383.05        416.21        17.89 o
   8  19   2        122.88        108.03        13.21 o
   9  19   2        409.56        382.46        17.84 o
  10  19   2        495.93        514.42        24.91 o
  11  19   2         15.37         16.88        12.36 o
  12  19   2        360.88        408.31        19.57 o
  13  19   2        112.00         99.23        14.30 o
  14  19   2        273.48        289.78        18.37 o
  15  19   2       1527.25       1521.06        42.79 o
  16  19   2        357.48        348.34        20.07 o
  17  19   2         18.66         -0.04        13.74 o
  18  19   2          9.98          2.81        13.77 o
 -16  20   2         71.69         45.38        15.25 o
 -15  20   2          2.78         -5.72        13.68 o
 -14  20   2         88.16         95.29        15.68 o
 -13  20   2        253.40        261.31        18.13 o
 -12  20   2        176.87        176.15        16.23 o
 -11  20   2        106.86        126.36        14.86 o
 -10  20   2        207.07        195.64        15.98 o
  -9  20   2         38.74         47.72        12.60 o
  -8  20   2        127.82        119.83        13.81 o
  -7  20   2         76.48         66.76        12.67 o
  -6  20   2         38.96         56.27        12.13 o
  -5  20   2         10.91         -2.52         9.99 o
  -4  20   2         29.44         19.86        10.54 o
  -3  20   2         15.02         13.56         8.90 o
  -2  20   2        322.48        340.22        14.28 o
  -1  20   2       1372.29       1460.85        22.53 o
   0  20   2        450.12        459.12        14.46 o
   1  20   2       1372.44       1396.95        22.68 o
   2  20   2        326.47        339.41        13.29 o
   3  20   2         14.62         -2.31        10.21 o
   4  20   2         27.95          7.81        10.78 o
   5  20   2         11.92          8.26        11.80 o
   6  20   2         39.69         32.50        11.68 o
   7  20   2         73.25         46.98        12.20 o
   8  20   2        128.65        124.81        13.84 o
   9  20   2         38.05         31.61        12.32 o
  10  20   2        213.87        216.20        16.13 o
  11  20   2        107.73        117.33        14.68 o
  12  20   2        175.64        157.92        15.86 o
  13  20   2        255.22        293.98        18.40 o
  14  20   2         88.35         75.86        14.99 o
  15  20   2          2.66         -4.05        13.55 o
  16  20   2         73.84         65.64        15.39 o
 -15  21   2        106.17        120.75        16.73 o
 -14  21   2        197.54        193.52        21.44 o
 -13  21   2        215.25        221.93        22.03 o
 -12  21   2         18.12         35.03        16.38 o
 -11  21   2        465.57        487.62        21.52 o
 -10  21   2        173.47        165.29        15.86 o
  -9  21   2        682.93        723.65        23.59 o
  -8  21   2         10.40         16.10        12.35 o
  -7  21   2        667.61        670.60        22.53 o
  -6  21   2        648.50        622.42        21.91 o
  -5  21   2        106.63        109.21        12.68 o
  -4  21   2        434.03        401.10        16.12 o
  -3  21   2        247.64        211.71        13.45 o
  -2  21   2         10.52          2.28         8.96 o
  -1  21   2       1619.73       1673.01        27.74 o
   0  21   2        125.63        138.54        11.76 o
   1  21   2       1624.81       1710.42        24.77 o
   2  21   2         12.31         10.59         9.63 o
   3  21   2        254.22        240.59        16.33 o
   4  21   2        420.81        374.72        25.72 o
   5  21   2        107.51        131.33        14.74 o
   6  21   2        646.68        630.43        21.60 o
   7  21   2        669.97        683.53        26.29 o
   8  21   2         11.48         17.79        12.06 o
   9  21   2        688.22        694.47        23.15 o
  10  21   2        169.73        169.23        15.80 o
  11  21   2        459.01        430.99        20.38 o
  12  21   2         18.11         16.28        13.28 o
  13  21   2        219.72        217.66        17.47 o
  14  21   2        199.69        187.17        17.24 o
  15  21   2        103.48        106.10        16.22 o
 -14  22   2         26.05         18.99        14.49 o
 -13  22   2        147.50        135.65        16.80 o
 -12  22   2        731.82        746.20        25.68 o
 -11  22   2        111.70        114.98        15.77 o
 -10  22   2        234.96        258.15        17.89 o
  -9  22   2        176.15        135.18        15.46 o
  -8  22   2         67.86         51.88        13.71 o
  -7  22   2        116.04         96.86        14.52 o
  -6  22   2         40.22         46.97        12.77 o
  -5  22   2        172.44        186.34        18.06 o
  -4  22   2        367.66        412.42        17.91 o
  -3  22   2        144.39        136.69        12.87 o
  -2  22   2        440.77        417.59        17.61 o
  -1  22   2         75.36         82.79        12.03 o
   0  22   2          1.16        -10.21        10.21 o
   1  22   2         74.33         95.15        11.97 o
   2  22   2        442.95        434.50        17.86 o
   3  22   2        142.35        164.21        15.42 o
   4  22   2        365.46        389.56        19.44 o
   5  22   2        177.66        191.96        15.30 o
   6  22   2         38.56         37.83        12.60 o
   7  22   2        117.06        107.11        14.43 o
   8  22   2         66.14         58.03        13.66 o
   9  22   2        169.06        161.23        17.27 o
  10  22   2        236.37        277.27        18.32 o
  11  22   2        112.34         77.12        14.99 o
  12  22   2        727.80        700.55        25.17 o
  13  22   2        146.04        144.55        16.68 o
  14  22   2         25.01         23.75        14.49 o
 -12  23   2         28.87         22.18        14.70 o
 -11  23   2        150.62        109.11        16.45 o
 -10  23   2         82.43         92.05        15.33 o
  -9  23   2          4.67         -2.69        13.28 o
  -8  23   2         55.98         42.80        13.84 o
  -7  23   2        180.66        180.56        16.53 o
  -6  23   2         75.42         82.41        14.25 o
  -5  23   2        224.20        251.81        16.93 o
  -4  23   2        451.05        476.27        19.24 o
  -3  23   2         50.15         40.06        12.53 o
  -2  23   2        456.97        448.85        18.55 o
  -1  23   2        141.09        174.20        15.14 o
   0  23   2        146.58        188.92        16.23 o
   1  23   2        136.19        145.80        15.24 o
   2  23   2        464.38        461.09        26.19 o
   3  23   2         48.73         39.20        13.67 o
   4  23   2        455.05        464.79        21.26 o
   5  23   2        225.04        202.67        16.21 o
   6  23   2         75.56         80.57        14.10 o
   7  23   2        177.41        190.62        16.38 o
   8  23   2         53.88         66.51        14.23 o
   9  23   2          4.16        -12.69        12.69 o
  10  23   2         81.31         89.95        15.37 o
  11  23   2        156.53        125.97        16.45 o
  12  23   2         29.91         36.01        14.81 o
 -10  24   2        148.09        140.97        16.62 o
  -9  24   2         83.00         72.30        15.54 o
  -8  24   2         63.12         74.62        15.06 o
  -7  24   2        262.59        246.35        17.95 o
  -6  24   2          4.20          6.03        13.04 o
  -5  24   2        278.56        246.60        18.55 o
  -4  24   2        169.86        196.62        19.31 o
  -3  24   2        105.34        105.75        14.42 o
  -2  24   2        117.50        124.48        16.96 o
  -1  24   2        127.24        151.54        17.36 o
   0  24   2        141.63        149.16        19.83 o
   1  24   2        122.08         87.55        19.07 o
   2  24   2        118.05         86.25        18.84 o
   3  24   2        106.80         97.16        21.55 o
   4  24   2        172.33        178.92        19.02 o
   5  24   2        275.60        281.74        18.19 o
   6  24   2          3.77         -3.72        12.99 o
   7  24   2        256.79        261.52        18.16 o
   8  24   2         61.13         72.17        15.01 o
   9  24   2         84.35         65.95        15.19 o
  10  24   2        153.22        133.66        19.85 o
  -7  25   2        282.47        320.07        26.85 o
  -6  25   2        180.39        208.18        19.33 o
  -5  25   2        114.10        136.03        17.04 o
  -4  25   2         19.39         -1.70        13.81 o
  -3  25   2         21.27         26.86        13.40 o
  -2  25   2         14.24         19.27        15.01 o
  -1  25   2        144.66        181.50        23.92 o
   0  25   2        228.18        218.65        22.67 o
   1  25   2        142.09        136.28        23.40 o
   2  25   2         14.79         28.05        20.14 o
   3  25   2         22.93          6.46        19.38 o
   4  25   2         20.69         26.77        16.50 o
   5  25   2        114.39         94.76        16.81 o
   6  25   2        177.34        191.73        17.54 o
   7  25   2        282.30        290.75        19.45 o
  -3  26   2         72.07         73.20        23.22 o
  -2  26   2         53.53         57.74        19.18 o
  -1  26   2        100.32         87.72        19.69 o
   0  26   2         28.95         42.24        23.28 o
   1  26   2         96.81        135.48        24.37 o
   2  26   2         54.86         66.53        25.45 o
   3  26   2         74.13         76.90        36.91 o
   0   1   3       2261.63       2588.87        19.24 o
   1   1   3       1333.07       1175.52        10.26 o
  -1   2   3       2996.04       2999.53        20.40 o
   0   2   3       6586.68       6085.02        39.38 o
   1   2   3       2994.81       2954.79        21.42 o
   2   2   3       3535.11       3567.69        26.20 o
  -2   3   3        620.39        698.57         8.47 o
  -1   3   3       2115.53       2025.98        15.51 o
   0   3   3        265.45        286.25         6.54 o
   1   3   3       2150.80       2069.07        16.60 o
   2   3   3        615.12        692.78        10.56 o
   3   3   3         22.23         54.71         3.84 o
  -3   4   3      13403.25      14110.67        84.11 o
  -2   4   3       8709.17       9047.52        51.59 o
  -1   4   3        587.72        610.84         9.15 o
   0   4   3       2642.94       2971.20        21.48 o
   1   4   3        583.08        593.18         9.07 o
   2   4   3       8588.37       8895.24        56.38 o
   3   4   3      13402.43      13997.67        82.55 o
   4   4   3       4492.34       4339.53        30.73 o
  -4   5   3       7780.76       8512.01        51.72 o
  -3   5   3      14972.48      15385.38        85.62 o
  -2   5   3       1546.91       1670.49        13.90 o
  -1   5   3       1562.27       1630.66        14.06 o
   0   5   3        229.04        229.24         7.02 o
   1   5   3       1607.38       1701.67        15.66 o
   2   5   3       1548.50       1684.53        15.06 o
   3   5   3      14968.30      15335.92        93.55 o
   4   5   3       7772.72       8404.00        54.56 o
   5   5   3         19.32         10.31         3.52 o
  -5   6   3       2006.11       1924.24        16.56 o
  -4   6   3      10710.96      10887.08        65.18 o
  -3   6   3        338.58        355.04         7.39 o
  -2   6   3       1396.49       1427.55        13.07 o
  -1   6   3        761.17        767.50         9.44 o
   0   6   3        135.07        156.98         5.24 o
   1   6   3        760.60        764.92        10.17 o
   2   6   3       1408.66       1451.63        14.12 o
   3   6   3        348.84        381.21        11.12 o
   4   6   3      10677.92      10842.41        65.91 o
   5   6   3       1991.24       1909.22        16.45 o
   6   6   3         39.93         74.16         4.19 o
  -6   7   3       1165.89       1275.71        13.04 o
  -5   7   3       4304.35       4456.30        31.19 o
  -4   7   3       1787.38       1977.95        16.80 o
  -3   7   3       1265.20       1306.76        12.84 o
  -2   7   3       1000.24       1162.35        12.02 o
  -1   7   3       4077.82       4204.65        28.18 o
   0   7   3       5165.42       5594.31        36.79 o
   1   7   3       4175.54       4273.67        30.77 o
   2   7   3        995.27       1155.62        12.94 o
   3   7   3       1224.90       1277.94        15.00 o
   4   7   3       1789.29       2006.11        17.69 o
   5   7   3       4344.38       4442.32        30.82 o
   6   7   3       1175.78       1285.95        14.12 o
   7   7   3       5123.12       4900.67        38.69 o
  -7   8   3        241.77        238.51         8.75 o
  -6   8   3       1163.35       1081.33        15.40 o
  -5   8   3        282.92        311.32         7.74 o
  -4   8   3       3448.82       3501.40        25.27 o
  -3   8   3        263.41        268.17         7.07 o
  -2   8   3       2401.18       2361.98        19.02 o
  -1   8   3        446.75        492.66         8.75 o
   0   8   3         27.68         17.16         4.22 o
   1   8   3        440.97        466.46        10.62 o
   2   8   3       2442.79       2398.39        20.61 o
   3   8   3        260.52        288.42         7.65 o
   4   8   3       3439.43       3460.53        26.81 o
   5   8   3        285.95        322.19         7.52 o
   6   8   3       1144.28       1046.85        13.00 o
   7   8   3        250.74        245.69         9.35 o
   8   8   3        398.26        450.89        12.94 o
  -8   9   3        530.40        508.01        12.41 o
  -7   9   3       4772.13       4818.25        39.32 o
  -6   9   3        360.81        359.64         8.56 o
  -5   9   3        256.61        279.69         7.43 o
  -4   9   3          9.76          9.60         4.41 o
  -3   9   3        761.22        791.42        11.09 o
  -2   9   3        275.41        258.50         7.82 o
  -1   9   3        504.35        522.58         9.77 o
   0   9   3        506.63        396.52         8.83 o
   1   9   3        488.31        492.86        11.30 o
   2   9   3        273.41        267.11         7.74 o
   3   9   3        790.34        813.82        11.50 o
   4   9   3          9.98         11.55         4.14 o
   5   9   3        275.12        306.50         8.15 o
   6   9   3        365.75        369.37         8.81 o
   7   9   3       4739.96       4822.26        39.34 o
   8   9   3        527.14        496.96        12.32 o
   9   9   3       1190.85       1154.03        17.45 o
  -9  10   3        507.33        522.30        13.17 o
  -8  10   3        351.18        354.58        12.83 o
  -7  10   3       1916.64       1960.41        22.35 o
  -6  10   3       1805.73       1718.38        18.20 o
  -5  10   3        627.17        570.16        10.18 o
  -4  10   3       3594.72       3545.32        26.71 o
  -3  10   3        600.69        576.78        11.46 o
  -2  10   3       1990.02       1968.47        18.95 o
  -1  10   3       2274.28       2315.13        20.61 o
   0  10   3       3309.11       3245.61        29.03 o
   1  10   3       2288.53       2319.33        20.44 o
   2  10   3       1997.47       2004.83        19.45 o
   3  10   3        585.53        555.35        10.58 o
   4  10   3       3631.45       3566.04        29.22 o
   5  10   3        645.95        580.29        12.46 o
   6  10   3       1769.78       1655.14        18.20 o
   7  10   3       1914.28       1913.01        25.40 o
   8  10   3        344.10        336.09        10.96 o
   9  10   3        498.13        517.72        13.81 o
  10  10   3        901.98        861.52        21.52 o
 -10  11   3       1230.84       1173.37        18.90 o
  -9  11   3       5926.13       5796.34        47.30 o
  -8  11   3        880.88        917.32        16.45 o
  -7  11   3       2241.31       2264.40        25.06 o
  -6  11   3        662.10        654.97        12.03 o
  -5  11   3       2648.20       2643.80        21.03 o
  -4  11   3        310.22        334.61         8.25 o
  -3  11   3        409.42        454.87         9.89 o
  -2  11   3       1353.16       1341.61        15.24 o
  -1  11   3        542.98        504.65        10.68 o
   0  11   3       3238.54       3098.06        25.53 o
   1  11   3        546.35        484.57        10.36 o
   2  11   3       1364.65       1384.09        18.10 o
   3  11   3        422.49        476.89        10.43 o
   4  11   3        314.08        343.69         9.90 o
   5  11   3       2657.06       2587.85        27.27 o
   6  11   3        649.00        639.02        12.38 o
   7  11   3       2243.54       2278.49        25.03 o
   8  11   3        855.94        874.76        15.91 o
   9  11   3       5928.34       5675.74        47.10 o
  10  11   3       1232.56       1190.09        18.92 o
  11  11   3        647.49        571.86        15.39 o
 -11  12   3       1205.69       1163.07        21.02 o
 -10  12   3        688.49        741.44        16.31 o
  -9  12   3       1121.05       1148.58        18.71 o
  -8  12   3       1928.88       1894.22        23.25 o
  -7  12   3         95.94         99.29         8.41 o
  -6  12   3       2598.94       2561.56        23.59 o
  -5  12   3       1865.36       1802.10        17.96 o
  -4  12   3        860.49        809.73        12.35 o
  -3  12   3       2718.32       2681.43        21.86 o
  -2  12   3        579.01        548.17        13.90 o
  -1  12   3        102.13        101.92         6.77 o
   0  12   3         60.32         57.04         6.12 o
   1  12   3        104.26         96.04         6.87 o
   2  12   3        594.27        581.98        11.94 o
   3  12   3       2715.95       2663.41        26.31 o
   4  12   3        867.10        801.74        13.97 o
   5  12   3       1874.96       1793.14        22.32 o
   6  12   3       2598.78       2578.20        26.25 o
   7  12   3         99.79        100.52         8.28 o
   8  12   3       1916.08       1852.76        22.99 o
   9  12   3       1127.69       1109.14        18.38 o
  10  12   3        668.11        706.12        15.45 o
  11  12   3       1226.48       1174.95        19.41 o
  12  12   3         57.09         82.10        11.25 o
 -12  13   3        169.78        194.44        13.56 o
 -11  13   3        471.83        432.38        15.43 o
 -10  13   3         42.82         71.14         8.64 o
  -9  13   3       1348.69       1281.90        20.10 o
  -8  13   3       2228.16       2238.24        26.18 o
  -7  13   3        389.35        384.79        12.57 o
  -6  13   3        142.47        133.05         8.08 o
  -5  13   3        194.28        231.78         7.61 o
  -4  13   3       1316.35       1350.68        15.34 o
  -3  13   3        868.99        832.85        12.60 o
  -2  13   3       1101.79       1071.39        14.49 o
  -1  13   3       1674.70       1669.29        17.75 o
   0  13   3        328.17        342.77        10.24 o
   1  13   3       1648.04       1642.72        19.79 o
   2  13   3       1095.65       1064.13        17.04 o
   3  13   3        878.10        830.64        15.30 o
   4  13   3       1313.23       1305.73        17.92 o
   5  13   3        190.07        205.75         9.82 o
   6  13   3        137.51        109.46         8.20 o
   7  13   3        393.71        346.25        11.88 o
   8  13   3       2257.99       2237.08        29.23 o
   9  13   3       1322.42       1270.41        19.61 o
  10  13   3         42.43         61.31         8.40 o
  11  13   3        467.66        431.89        15.44 o
  12  13   3        161.60        176.04        15.03 o
  13  13   3        271.63        285.68        15.26 o
 -13  14   3        282.57        239.06        16.46 o
 -12  14   3        362.77        349.62        17.68 o
 -11  14   3        349.60        329.99        22.25 o
 -10  14   3       1247.39       1177.91        25.18 o
  -9  14   3        284.84        257.92        11.49 o
  -8  14   3        202.51        178.28        10.48 o
  -7  14   3        491.05        474.13        15.56 o
  -6  14   3       1844.64       1844.89        21.51 o
  -5  14   3       1013.46       1001.37        15.30 o
  -4  14   3        106.10        112.61         6.86 o
  -3  14   3        457.50        445.75        10.41 o
  -2  14   3        975.86       1010.67        14.64 o
  -1  14   3        329.96        314.13        11.34 o
   0  14   3        214.45        201.45         9.14 o
   1  14   3        325.08        335.30        10.27 o
   2  14   3        955.52        983.65        16.07 o
   3  14   3        451.56        437.92        12.62 o
   4  14   3        103.41        100.93         8.36 o
   5  14   3        987.63       1001.86        17.77 o
   6  14   3       1840.19       1817.25        26.62 o
   7  14   3        491.40        430.45        13.33 o
   8  14   3        205.85        169.06         9.83 o
   9  14   3        281.99        269.58        11.49 o
  10  14   3       1261.04       1231.66        22.01 o
  11  14   3        336.98        294.93        13.95 o
  12  14   3        357.32        315.32        14.71 o
  13  14   3        286.77        224.16        13.90 o
  14  14   3       1078.25       1052.03        24.72 o
 -14  15   3        611.14        608.65        21.39 o
 -13  15   3         93.39        132.14        13.52 o
 -12  15   3         90.89        127.78        14.14 o
 -11  15   3        169.06        181.64        14.82 o
 -10  15   3         81.61        104.40        12.23 o
  -9  15   3        648.50        657.66        20.99 o
  -8  15   3       1816.42       1725.26        25.42 o
  -7  15   3        288.14        277.56        12.79 o
  -6  15   3         49.10         60.37         8.18 o
  -5  15   3       1724.09       1654.98        21.77 o
  -4  15   3        143.67        118.87         7.61 o
  -3  15   3        547.57        544.00        12.71 o
  -2  15   3        194.04        183.45         8.46 o
  -1  15   3       1044.67        999.05        17.83 o
   0  15   3       1667.39       1783.83        21.03 o
   1  15   3       1032.35        983.95        15.85 o
   2  15   3        196.62        191.94         9.30 o
   3  15   3        559.79        528.54        13.09 o
   4  15   3        146.19        146.81         9.26 o
   5  15   3       1714.80       1647.98        29.39 o
   6  15   3         53.52         70.56         9.17 o
   7  15   3        291.24        310.40        11.63 o
   8  15   3       1851.07       1772.68        22.64 o
   9  15   3        640.00        657.65        16.86 o
  10  15   3         77.79         73.75        10.62 o
  11  15   3        171.35        192.16        12.78 o
  12  15   3         92.40        106.02        11.72 o
  13  15   3         94.84        128.56        13.53 o
  14  15   3        606.76        578.59        20.76 o
  15  15   3         78.40         86.24        13.40 o
 -15  16   3        520.50        510.14        21.27 o
 -14  16   3         31.74         18.04        12.08 o
 -13  16   3       1663.65       1712.61        32.84 o
 -12  16   3        722.59        700.59        25.19 o
 -11  16   3        929.62        924.19        25.03 o
 -10  16   3        840.74        812.73        23.52 o
  -9  16   3        195.99        191.65        13.70 o
  -8  16   3        294.35        275.30        13.37 o
  -7  16   3          4.20          4.40         8.63 o
  -6  16   3        255.95        247.01        11.13 o
  -5  16   3       2601.98       2610.62        33.95 o
  -4  16   3        356.59        336.79        12.17 o
  -3  16   3       1417.68       1358.85        17.61 o
  -2  16   3        173.56        188.69         8.93 o
  -1  16   3        127.75        128.25         8.44 o
   0  16   3         25.95         32.07         7.25 o
   1  16   3        130.77        126.92         8.67 o
   2  16   3        178.72        190.26         9.69 o
   3  16   3       1403.43       1354.26        20.65 o
   4  16   3        354.91        344.33        12.33 o
   5  16   3       2623.94       2551.80        30.80 o
   6  16   3        251.22        249.41        12.34 o
   7  16   3          3.40          4.80         8.89 o
   8  16   3        293.67        287.95        12.61 o
   9  16   3        190.33        172.23        12.38 o
  10  16   3        840.62        830.27        20.61 o
  11  16   3        921.27        901.62        21.58 o
  12  16   3        711.79        700.05        20.26 o
  13  16   3       1665.00       1694.31        31.02 o
  14  16   3         33.24         32.73        12.34 o
  15  16   3        521.47        476.38        20.45 o
  16  16   3         17.58         13.19        12.17 o
 -16  17   3        180.32        157.52        15.85 o
 -15  17   3        181.99        184.34        16.08 o
 -14  17   3        191.47        192.45        15.73 o
 -13  17   3        190.25        214.86        16.00 o
 -12  17   3         32.79         41.53        12.58 o
 -11  17   3        393.50        357.92        19.03 o
 -10  17   3        250.19        239.27        16.81 o
  -9  17   3        217.23        215.55        15.75 o
  -8  17   3        459.61        418.78        17.73 o
  -7  17   3        194.29        161.02        11.84 o
  -6  17   3        107.22        110.66         9.67 o
  -5  17   3        538.97        526.44        14.75 o
  -4  17   3         66.70         50.46         8.58 o
  -3  17   3        872.66        791.83        15.87 o
  -2  17   3        607.77        632.91        13.76 o
  -1  17   3        233.76        241.97        10.26 o
   0  17   3        907.80        892.88        16.06 o
   1  17   3        242.61        223.36        10.19 o
   2  17   3        606.66        622.45        15.88 o
   3  17   3        849.85        842.67        17.45 o
   4  17   3         66.80         66.67         9.67 o
   5  17   3        522.53        513.51        16.29 o
   6  17   3        103.03        105.50        10.67 o
   7  17   3        203.77        190.60        14.26 o
   8  17   3        450.02        400.53        16.80 o
   9  17   3        223.56        221.98        13.52 o
  10  17   3        249.45        241.40        14.19 o
  11  17   3        393.18        373.00        16.49 o
  12  17   3         33.07         32.82        12.04 o
  13  17   3        192.25        219.25        15.75 o
  14  17   3        188.04        173.96        15.26 o
  15  17   3        187.37        219.35        16.82 o
  16  17   3        179.45        157.72        15.93 o
  17  17   3         48.23         34.39        13.42 o
 -17  18   3        244.37        230.15        18.16 o
 -16  18   3        245.72        251.58        18.13 o
 -15  18   3         29.69         26.26        13.37 o
 -14  18   3        181.34        207.16        16.43 o
 -13  18   3        231.68        249.78        16.91 o
 -12  18   3        460.03        443.83        21.26 o
 -11  18   3        704.05        733.10        22.66 o
 -10  18   3        489.78        465.23        22.50 o
  -9  18   3        223.38        257.42        16.98 o
  -8  18   3        208.84        197.15        15.65 o
  -7  18   3          4.15         -3.87        10.82 o
  -6  18   3         24.98         15.64         8.40 o
  -5  18   3        115.03         99.72         9.81 o
  -4  18   3        173.23        179.39        10.88 o
  -3  18   3        190.89        203.19        11.14 o
  -2  18   3        726.55        698.31        15.67 o
  -1  18   3          8.92          3.86         7.49 o
   0  18   3        133.72        136.42         9.32 o
   1  18   3          9.62         10.31         7.90 o
   2  18   3        725.58        683.68        16.93 o
   3  18   3        203.09        220.52        12.25 o
   4  18   3        178.19        180.89        12.05 o
   5  18   3        123.72        103.01        10.80 o
   6  18   3         27.57         17.36        10.39 o
   7  18   3          4.30         17.64         9.98 o
   8  18   3        202.49        189.89        13.19 o
   9  18   3        218.80        228.46        14.34 o
  10  18   3        495.41        459.47        17.99 o
  11  18   3        701.67        678.60        22.20 o
  12  18   3        454.03        438.87        19.38 o
  13  18   3        227.40        211.80        19.98 o
  14  18   3        184.08        188.89        16.09 o
  15  18   3         33.15         27.59        13.90 o
  16  18   3        242.48        267.43        18.62 o
  17  18   3        241.89        249.93        18.76 o
  18  18   3        562.27        583.41        24.36 o
 -17  19   3         27.67         10.75        14.95 o
 -16  19   3         11.96         28.53        14.41 o
 -15  19   3        193.56        225.66        17.75 o
 -14  19   3        251.70        212.86        17.01 o
 -13  19   3         79.35         80.90        14.14 o
 -12  19   3         68.61         59.78        13.45 o
 -11  19   3         24.21          4.21        12.26 o
 -10  19   3        818.05        878.72        24.18 o
  -9  19   3        164.14        141.24        15.64 o
  -8  19   3        501.98        556.87        22.28 o
  -7  19   3          4.55         -2.12        11.40 o
  -6  19   3        549.08        523.85        23.88 o
  -5  19   3        115.19        130.75        10.64 o
  -4  19   3        527.85        494.53        15.29 o
  -3  19   3        662.86        690.32        16.93 o
  -2  19   3        242.34        239.24        12.11 o
  -1  19   3        200.71        229.81        11.66 o
   0  19   3       1738.88       1779.12        23.97 o
   1  19   3        208.23        238.58        11.68 o
   2  19   3        245.52        225.10        12.17 o
   3  19   3        663.16        685.65        21.29 o
   4  19   3        530.50        527.67        17.26 o
   5  19   3        115.21        115.99        11.45 o
   6  19   3        546.61        542.04        18.25 o
   7  19   3          5.48          4.87        10.14 o
   8  19   3        495.48        486.73        18.14 o
   9  19   3        159.20        138.42        13.33 o
  10  19   3        813.17        813.46        23.43 o
  11  19   3         23.92         10.33        11.83 o
  12  19   3         68.66         51.46        13.11 o
  13  19   3         77.38         51.68        13.37 o
  14  19   3        256.07        229.77        17.26 o
  15  19   3        192.64        210.10        19.46 o
  16  19   3         12.82          1.94        13.49 o
  17  19   3         28.79         37.97        14.82 o
 -16  20   3        232.42        243.46        18.82 o
 -15  20   3         20.24         -8.81        13.23 o
 -14  20   3         20.80         45.01        14.41 o
 -13  20   3        255.84        245.99        17.86 o
 -12  20   3        497.27        494.33        21.80 o
 -11  20   3        247.45        252.22        17.30 o
 -10  20   3         90.45         76.64        18.69 o
  -9  20   3         56.93         39.43        12.67 o
  -8  20   3        255.29        228.12        17.51 o
  -7  20   3         51.69         77.02        13.94 o
  -6  20   3        369.70        367.36        18.17 o
  -5  20   3        150.65        156.16        13.61 o
  -4  20   3        261.27        250.80        12.68 o
  -3  20   3        512.38        494.53        15.87 o
  -2  20   3        332.69        352.83        13.93 o
  -1  20   3        239.09        252.01        13.99 o
   0  20   3        534.34        560.64        17.07 o
   1  20   3        236.68        238.57        12.03 o
   2  20   3        321.84        319.41        14.68 o
   3  20   3        498.15        454.22        16.68 o
   4  20   3        268.15        243.40        14.00 o
   5  20   3        152.70        165.95        14.04 o
   6  20   3        359.14        358.97        16.35 o
   7  20   3         50.27         48.98        11.48 o
   8  20   3        252.69        250.72        15.17 o
   9  20   3         55.36         47.35        12.87 o
  10  20   3         91.26         84.17        14.34 o
  11  20   3        244.09        232.64        16.82 o
  12  20   3        505.57        512.45        21.67 o
  13  20   3        249.76        262.80        17.88 o
  14  20   3         22.45         26.74        13.58 o
  15  20   3         19.53         11.10        13.72 o
  16  20   3        228.14        248.79        18.92 o
 -15  21   3        305.31        325.04        20.38 o
 -14  21   3        204.71        182.05        17.74 o
 -13  21   3        176.81        168.78        17.01 o
 -12  21   3         83.44         62.36        14.49 o
 -11  21   3         34.63         32.93        13.84 o
 -10  21   3        251.30        247.31        17.46 o
  -9  21   3         46.63         22.55        12.72 o
  -8  21   3        174.65        178.66        15.58 o
  -7  21   3        130.37        108.88        14.00 o
  -6  21   3        163.55        167.28        16.09 o
  -5  21   3          4.92         14.28        11.47 o
  -4  21   3         16.02         22.06        13.76 o
  -3  21   3        146.25        143.96        11.69 o
  -2  21   3          0.52         -9.31         9.31 o
  -1  21   3        108.53        100.77        11.50 o
   0  21   3          0.55         -7.62         9.88 o
   1  21   3        105.51        101.10        12.71 o
   2  21   3          0.43         -8.13        10.24 o
   3  21   3        146.25        159.75        13.94 o
   4  21   3         15.42         33.02        11.75 o
   5  21   3          5.24          6.68        11.32 o
   6  21   3        164.67        177.63        14.03 o
   7  21   3        132.92        118.09        13.48 o
   8  21   3        166.51        181.24        15.53 o
   9  21   3         46.78         58.75        13.38 o
  10  21   3        254.80        234.66        17.30 o
  11  21   3         33.72         29.18        13.59 o
  12  21   3         83.39         57.37        14.24 o
  13  21   3        175.69        180.37        16.84 o
  14  21   3        198.79        197.47        17.89 o
  15  21   3        304.03        325.51        20.30 o
 -13  22   3        349.80        400.01        21.61 o
 -12  22   3         22.74          6.93        13.98 o
 -11  22   3        467.37        492.20        22.41 o
 -10  22   3         78.24         67.90        14.54 o
  -9  22   3         33.71         17.50        13.40 o
  -8  22   3          4.12        -12.00        12.00 o
  -7  22   3        511.39        528.39        21.48 o
  -6  22   3         45.64         35.90        12.73 o
  -5  22   3        262.35        233.36        16.65 o
  -4  22   3        493.40        526.97        21.01 o
  -3  22   3        608.11        613.61        22.22 o
  -2  22   3         23.29          9.38        11.58 o
  -1  22   3        328.30        321.56        15.42 o
   0  22   3        576.64        609.20        21.46 o
   1  22   3        326.28        321.12        18.26 o
   2  22   3         20.83          4.78        12.56 o
   3  22   3        607.28        601.66        20.98 o
   4  22   3        503.36        484.55        19.68 o
   5  22   3        256.32        203.77        17.13 o
   6  22   3         44.26         49.00        12.99 o
   7  22   3        507.55        508.80        20.87 o
   8  22   3          3.12         10.73        12.52 o
   9  22   3         35.27          9.14        13.15 o
  10  22   3         77.78         76.06        14.76 o
  11  22   3        474.92        485.84        22.65 o
  12  22   3         24.07          8.22        14.02 o
  13  22   3        347.12        376.79        22.03 o
 -11  23   3         65.42         56.27        14.89 o
 -10  23   3         23.23         20.58        14.21 o
  -9  23   3        212.45        194.86        16.97 o
  -8  23   3         16.54          1.12        17.05 o
  -7  23   3        199.49        227.80        17.34 o
  -6  23   3        187.11        211.91        16.59 o
  -5  23   3        147.80        151.02        15.26 o
  -4  23   3         99.65         94.26        13.87 o
  -3  23   3        146.61        122.16        14.87 o
  -2  23   3        134.52        122.57        19.92 o
  -1  23   3         78.83         91.03        13.87 o
   0  23   3        209.57        172.14        15.39 o
   1  23   3         79.81         94.11        15.99 o
   2  23   3        136.84        117.00        16.98 o
   3  23   3        148.16        116.97        16.92 o
   4  23   3        100.30         97.57        16.25 o
   5  23   3        147.18        151.77        15.60 o
   6  23   3        184.17        171.14        16.08 o
   7  23   3        195.91        200.29        16.63 o
   8  23   3         16.47         28.73        13.53 o
   9  23   3        215.81        203.31        17.38 o
  10  23   3         23.63          1.13        13.78 o
  11  23   3         67.21         44.53        14.97 o
  -9  24   3          0.52         -3.16        13.81 o
  -8  24   3        169.24        180.58        17.44 o
  -7  24   3         63.76         50.80        15.74 o
  -6  24   3        137.31        159.21        16.89 o
  -5  24   3         50.07         57.39        14.94 o
  -4  24   3          1.08         -5.90        12.27 o
  -3  24   3         16.57         -1.54        12.51 o
  -2  24   3         23.46         34.76        13.39 o
  -1  24   3         86.73         94.63        14.49 o
   0  24   3        129.63        152.41        17.72 o
   1  24   3         89.17         82.34        20.60 o
   2  24   3         22.93          0.55        16.41 o
   3  24   3         18.11          3.30        16.61 o
   4  24   3          1.04        -11.84        14.72 o
   5  24   3         55.14         41.79        14.02 o
   6  24   3        138.20        120.09        15.89 o
   7  24   3         63.90         60.44        18.68 o
   8  24   3        167.91        202.90        19.58 o
   9  24   3          0.71          6.04        17.96 o
  -6  25   3         35.04         47.53        15.92 o
  -5  25   3        110.49        145.37        17.23 o
  -4  25   3         99.36         64.62        14.62 o
  -3  25   3         29.84         33.25        15.24 o
  -2  25   3        211.58        174.60        18.73 o
  -1  25   3        215.67        202.63        29.88 o
   0  25   3         70.21         70.43        38.58 o
   1  25   3        222.16        189.65        30.89 o
   2  25   3        206.70        212.70        36.80 o
   3  25   3         28.59          5.45        20.15 o
   4  25   3         99.90         63.12        22.97 o
   5  25   3        104.38         93.82        19.16 o
   6  25   3         34.28         32.40        17.81 o
   0   0   4       3507.08       3007.74        42.58 o
   0   1   4        564.31        588.27         7.87 o
   1   1   4       1995.83       2302.04        18.57 o
  -1   2   4       6870.23       6706.86        48.80 o
   0   2   4       2062.57       2017.88        17.23 o
   1   2   4       6950.10       6816.59        42.88 o
   2   2   4       2283.18       2549.18        18.89 o
  -2   3   4        337.37        384.37         8.24 o
  -1   3   4       1754.58       1792.49        16.29 o
   0   3   4       2441.89       2859.95        23.36 o
   1   3   4       1738.84       1782.34        17.32 o
   2   3   4        335.48        382.01         7.48 o
   3   3   4        284.45        239.16         6.67 o
  -3   4   4       2270.81       2323.79        17.49 o
  -2   4   4       2638.45       2970.83        21.93 o
  -1   4   4        737.34        757.57        12.64 o
   0   4   4        660.86        655.49         9.80 o
   1   4   4        743.59        777.61        14.50 o
   2   4   4       2617.72       2946.30        23.14 o
   3   4   4       2235.50       2298.00        19.43 o
   4   4   4          0.65          0.08         3.54 o
  -4   5   4        231.39        290.94         6.69 o
  -3   5   4       1442.41       1511.82        14.88 o
  -2   5   4       5405.13       5451.85        34.26 o
  -1   5   4       8921.61       9807.46        63.43 o
   0   5   4       1114.06       1199.77        13.34 o
   1   5   4       8994.88       9933.67        63.31 o
   2   5   4       5384.04       5421.43        41.90 o
   3   5   4       1440.06       1499.31        14.29 o
   4   5   4        223.56        276.98         8.54 o
   5   5   4        408.68        500.48         8.68 o
  -5   6   4       2450.08       2753.29        21.93 o
  -4   6   4        392.01        387.89         8.06 o
  -3   6   4       2909.21       2987.89        21.82 o
  -2   6   4        683.95        703.77         9.45 o
  -1   6   4         73.96         63.06         4.51 o
   0   6   4       2812.52       2827.83        21.63 o
   1   6   4         75.27         63.63         4.28 o
   2   6   4        683.95        707.75        10.26 o
   3   6   4       2830.34       2885.96        23.54 o
   4   6   4        385.49        379.19         7.91 o
   5   6   4       2460.42       2740.02        23.01 o
   6   6   4         94.63        109.16         5.29 o
  -6   7   4       2217.47       2182.84        19.33 o
  -5   7   4        184.98        189.08         6.24 o
  -4   7   4        232.09        200.30         6.56 o
  -3   7   4        601.50        572.45        10.39 o
  -2   7   4        679.71        713.23         9.93 o
  -1   7   4        660.61        729.52         9.97 o
   0   7   4       1751.54       1771.55        16.24 o
   1   7   4        668.93        733.46        12.20 o
   2   7   4        685.10        697.71        10.65 o
   3   7   4        601.26        589.77         9.90 o
   4   7   4        232.22        200.01         6.40 o
   5   7   4        189.40        189.23         7.88 o
   6   7   4       2229.00       2229.99        19.33 o
   7   7   4         60.66         85.97         6.96 o
  -7   8   4        840.80        832.13        11.44 o
  -6   8   4       1931.62       2025.87        20.11 o
  -5   8   4       3584.54       3539.50        27.16 o
  -4   8   4        190.86        219.03         6.83 o
  -3   8   4       5233.15       5670.03        37.20 o
  -2   8   4       4797.71       5354.97        35.52 o
  -1   8   4       1835.65       2085.00        18.35 o
   0   8   4        742.03        812.78        11.42 o
   1   8   4       1775.82       2049.41        19.35 o
   2   8   4       4780.21       5434.80        38.72 o
   3   8   4       5224.28       5649.58        40.28 o
   4   8   4        195.73        223.10         7.05 o
   5   8   4       3552.75       3456.97        27.45 o
   6   8   4       1913.61       1969.46        18.34 o
   7   8   4        853.76        819.32        13.27 o
   8   8   4        706.54        704.02        12.41 o
  -8   9   4        993.97        945.78        16.05 o
  -7   9   4        385.99        410.00        15.05 o
  -6   9   4       1582.76       1652.36        16.75 o
  -5   9   4        247.97        247.08         7.79 o
  -4   9   4        451.26        490.97        10.06 o
  -3   9   4        775.78        878.42        12.01 o
  -2   9   4       1398.64       1449.34        14.93 o
  -1   9   4        852.69        912.54        11.88 o
   0   9   4       1355.21       1380.95        15.14 o
   1   9   4        867.96        919.46        12.97 o
   2   9   4       1410.92       1419.30        19.20 o
   3   9   4        775.57        910.46        12.71 o
   4   9   4        440.85        477.61         9.80 o
   5   9   4        250.43        253.35         7.40 o
   6   9   4       1559.88       1604.65        16.43 o
   7   9   4        380.52        378.85         9.42 o
   8   9   4        980.07        878.76        15.73 o
   9   9   4        604.45        569.12        15.95 o
  -9  10   4        769.48        728.63        17.51 o
  -8  10   4        973.07       1014.64        17.16 o
  -7  10   4       5878.91       5957.12        47.56 o
  -6  10   4       2816.11       2746.34        24.13 o
  -5  10   4       1119.42       1130.79        14.06 o
  -4  10   4        545.54        527.06        10.30 o
  -3  10   4       1582.01       1520.54        16.09 o
  -2  10   4       1224.03       1304.95        14.73 o
  -1  10   4        157.65        156.99         6.59 o
   0  10   4       3510.40       3600.86        29.54 o
   1  10   4        157.71        151.85         7.09 o
   2  10   4       1220.11       1290.30        15.67 o
   3  10   4       1581.08       1543.70        17.12 o
   4  10   4        547.88        536.61        13.46 o
   5  10   4       1126.08       1138.99        14.29 o
   6  10   4       2817.60       2730.31        24.55 o
   7  10   4       5884.36       5811.44        48.91 o
   8  10   4        966.85        966.23        20.40 o
   9  10   4        754.66        733.29        15.35 o
  10  10   4          5.60         12.02         7.13 o
 -10  11   4        536.97        526.94        18.69 o
  -9  11   4        434.23        444.77        13.31 o
  -8  11   4       7328.14       7241.51        56.31 o
  -7  11   4        111.71        105.80         8.38 o
  -6  11   4         12.64         28.24         5.67 o
  -5  11   4        549.93        530.64        10.84 o
  -4  11   4       2127.39       2095.25        19.90 o
  -3  11   4        495.14        535.79        10.95 o
  -2  11   4        464.28        439.16        10.10 o
  -1  11   4        623.60        616.53        11.26 o
   0  11   4       4006.31       4051.20        31.43 o
   1  11   4        605.25        593.48        11.97 o
   2  11   4        468.61        437.28        10.72 o
   3  11   4        490.40        534.34        11.31 o
   4  11   4       2131.02       2097.05        20.89 o
   5  11   4        537.26        500.62        13.93 o
   6  11   4         11.37         13.46         5.47 o
   7  11   4        115.78        117.96         8.55 o
   8  11   4       7331.80       7176.73        56.30 o
   9  11   4        421.64        416.93        12.83 o
  10  11   4        540.57        526.63        14.28 o
  11  11   4        474.55        436.45        14.45 o
 -11  12   4        670.76        689.08        16.31 o
 -10  12   4        168.27        166.98        10.17 o
  -9  12   4        129.91        123.11         9.43 o
  -8  12   4        816.23        786.56        20.33 o
  -7  12   4         80.51         59.06         8.10 o
  -6  12   4       2292.42       2318.54        22.57 o
  -5  12   4        763.18        718.27        12.55 o
  -4  12   4        135.22        135.26         7.23 o
  -3  12   4        939.07        981.01        14.17 o
  -2  12   4        548.17        531.61        11.17 o
  -1  12   4        750.72        777.25        12.68 o
   0  12   4         24.29          4.20         5.55 o
   1  12   4        754.27        747.54        13.51 o
   2  12   4        555.60        560.59        15.07 o
   3  12   4        954.55        983.17        14.85 o
   4  12   4        128.60        123.71         7.05 o
   5  12   4        765.94        751.01        14.60 o
   6  12   4       2287.81       2238.38        24.87 o
   7  12   4         84.01         80.54         8.18 o
   8  12   4        827.95        786.06        16.16 o
   9  12   4        130.70        114.17         9.00 o
  10  12   4        168.25        176.37        10.62 o
  11  12   4        667.10        675.25        16.12 o
  12  12   4        307.81        339.06        13.02 o
 -12  13   4        212.61        195.95        12.54 o
 -11  13   4         75.85         67.10        10.94 o
 -10  13   4       1086.70       1113.66        27.16 o
  -9  13   4       1126.53       1142.80        19.55 o
  -8  13   4        102.70        122.95         9.50 o
  -7  13   4       1145.51       1115.91        24.38 o
  -6  13   4       1037.05       1007.99        19.77 o
  -5  13   4        389.33        389.77        10.83 o
  -4  13   4       1578.53       1585.81        18.24 o
  -3  13   4       2475.71       2456.88        23.02 o
  -2  13   4        630.23        622.09        15.99 o
  -1  13   4       3938.54       3865.95        30.44 o
   0  13   4        234.12        218.28         8.75 o
   1  13   4       3938.34       3798.54        32.79 o
   2  13   4        640.04        638.41        16.56 o
   3  13   4       2488.30       2473.63        24.37 o
   4  13   4       1576.86       1609.32        20.40 o
   5  13   4        385.27        369.04        12.43 o
   6  13   4       1017.95        997.04        19.43 o
   7  13   4       1167.76       1158.56        19.12 o
   8  13   4        102.94        126.05         9.27 o
   9  13   4       1113.61       1117.56        19.09 o
  10  13   4       1084.58       1114.88        24.39 o
  11  13   4         73.68         95.45         9.90 o
  12  13   4        221.36        218.36        14.77 o
  13  13   4        236.04        204.93        14.14 o
 -13  14   4         48.13         64.77        11.89 o
 -12  14   4       1024.98       1101.09        25.01 o
 -11  14   4        958.44        915.22        21.10 o
 -10  14   4          4.23         15.69         8.21 o
  -9  14   4        401.20        397.38        13.88 o
  -8  14   4        345.51        298.47        12.30 o
  -7  14   4         22.38         30.60         8.10 o
  -6  14   4         95.37        110.06         8.74 o
  -5  14   4        652.18        688.05        14.42 o
  -4  14   4         44.21         47.77         6.21 o
  -3  14   4        642.68        616.68        13.03 o
  -2  14   4        863.61        801.92        14.15 o
  -1  14   4       3262.31       3199.38        27.45 o
   0  14   4        791.73        758.75        19.78 o
   1  14   4       3238.10       3179.68        29.66 o
   2  14   4        865.25        839.89        15.10 o
   3  14   4        644.85        604.97        14.32 o
   4  14   4         47.50         45.65         7.96 o
   5  14   4        662.26        717.15        18.41 o
   6  14   4        104.05        115.47         9.82 o
   7  14   4         21.63         23.88         7.61 o
   8  14   4        337.79        284.11        11.93 o
   9  14   4        390.90        397.43        13.49 o
  10  14   4          4.33         -5.23         7.67 o
  11  14   4        964.49        922.49        20.59 o
  12  14   4       1020.81       1052.79        23.92 o
  13  14   4         46.79         27.51        11.50 o
  14  14   4        379.93        325.78        20.93 o
 -14  15   4        630.78        625.29        22.13 o
 -13  15   4        187.51        186.32        14.76 o
 -12  15   4         19.46         15.43        10.99 o
 -11  15   4        239.48        260.67        14.27 o
 -10  15   4       1012.21       1074.82        22.61 o
  -9  15   4        182.34        160.41        11.01 o
  -8  15   4        778.82        769.31        20.30 o
  -7  15   4        761.90        754.70        17.12 o
  -6  15   4        689.94        644.11        15.19 o
  -5  15   4        759.22        749.04        15.34 o
  -4  15   4         51.51         36.91         7.00 o
  -3  15   4        893.10        857.23        13.88 o
  -2  15   4       2751.65       2731.38        24.28 o
  -1  15   4       1470.92       1455.16        17.33 o
   0  15   4          4.66         18.58         6.89 o
   1  15   4       1452.01       1416.45        20.90 o
   2  15   4       2720.84       2703.25        29.27 o
   3  15   4        890.45        857.73        17.97 o
   4  15   4         53.12         43.58         8.45 o
   5  15   4        755.26        725.91        18.65 o
   6  15   4        686.42        633.81        17.99 o
   7  15   4        737.84        728.90        16.72 o
   8  15   4        787.04        765.33        17.17 o
   9  15   4        180.77        165.74        10.70 o
  10  15   4       1000.67       1023.81        21.31 o
  11  15   4        248.57        290.52        25.51 o
  12  15   4         20.83         36.65        11.26 o
  13  15   4        188.08        191.21        14.55 o
  14  15   4        629.68        648.53        21.61 o
  15  15   4         28.45         25.42        12.61 o
 -15  16   4        165.08        184.91        17.73 o
 -14  16   4        411.68        440.32        21.10 o
 -13  16   4        292.07        290.01        18.13 o
 -12  16   4        930.97       1068.89        26.89 o
 -11  16   4         98.41         85.65        12.53 o
 -10  16   4       1330.61       1337.88        25.28 o
  -9  16   4        248.29        262.67        12.94 o
  -8  16   4        271.65        259.70        12.62 o
  -7  16   4        830.53        846.58        18.51 o
  -6  16   4        518.91        535.69        14.17 o
  -5  16   4        153.25        136.49         9.28 o
  -4  16   4       1296.58       1308.40        19.47 o
  -3  16   4        196.74        207.87         9.42 o
  -2  16   4       1119.37       1096.53        16.40 o
  -1  16   4        923.08        943.24        16.42 o
   0  16   4       1314.90       1257.68        18.32 o
   1  16   4        904.62        897.08        16.79 o
   2  16   4       1099.11       1103.43        18.07 o
   3  16   4        186.63        203.69        11.34 o
   4  16   4       1310.00       1329.74        24.09 o
   5  16   4        152.87        136.47        11.66 o
   6  16   4        517.01        494.50        17.81 o
   7  16   4        826.47        816.24        17.79 o
   8  16   4        269.08        233.83        13.14 o
   9  16   4        257.98        258.70        13.67 o
  10  16   4       1336.24       1323.92        29.95 o
  11  16   4         98.36        101.99        11.96 o
  12  16   4        929.52       1003.43        23.10 o
  13  16   4        293.84        294.32        19.71 o
  14  16   4        409.97        426.17        19.71 o
  15  16   4        161.10        180.91        15.95 o
  16  16   4         32.24         48.23        13.53 o
 -16  17   4        218.38        258.66        23.21 o
 -15  17   4        984.21        990.40        26.80 o
 -14  17   4        408.66        437.80        21.79 o
 -13  17   4        217.13        253.63        18.04 o
 -12  17   4       1001.44       1074.75        28.01 o
 -11  17   4        121.47        118.87        15.51 o
 -10  17   4         10.35         37.56        12.73 o
  -9  17   4        475.55        513.15        19.42 o
  -8  17   4        271.60        271.69        14.05 o
  -7  17   4         60.15         67.26        10.65 o
  -6  17   4        915.97        960.50        18.77 o
  -5  17   4        101.57        111.16         9.87 o
  -4  17   4          7.08          5.99         8.00 o
  -3  17   4        333.89        304.16        12.27 o
  -2  17   4        188.90        183.79        10.16 o
  -1  17   4        929.33        895.24        15.88 o
   0  17   4        928.54        948.38        16.93 o
   1  17   4        935.72        940.97        19.26 o
   2  17   4        192.43        193.92        10.97 o
   3  17   4        327.22        313.27        12.52 o
   4  17   4          7.72         17.47         8.98 o
   5  17   4        106.59        107.51        10.75 o
   6  17   4        910.41        946.99        20.35 o
   7  17   4         61.25         89.65         9.60 o
   8  17   4        278.20        294.09        14.18 o
   9  17   4        487.33        489.00        17.71 o
  10  17   4         10.62         17.95        10.92 o
  11  17   4        121.60        126.60        12.89 o
  12  17   4        999.40       1002.67        23.89 o
  13  17   4        216.93        220.98        15.08 o
  14  17   4        409.08        387.08        19.31 o
  15  17   4        978.51        996.40        33.01 o
  16  17   4        212.55        244.96        18.85 o
  17  17   4         41.10         41.51        14.22 o
 -17  18   4        242.92        248.36        18.75 o
 -16  18   4        221.60        244.71        18.51 o
 -15  18   4        245.60        231.84        17.54 o
 -14  18   4        135.51        136.38        15.57 o
 -13  18   4        134.14        124.47        14.73 o
 -12  18   4        287.71        316.11        19.19 o
 -11  18   4        245.35        253.90        17.76 o
 -10  18   4        265.83        248.34        17.48 o
  -9  18   4        138.18        110.55        14.60 o
  -8  18   4        220.85        229.26        17.75 o
  -7  18   4        553.72        551.17        21.97 o
  -6  18   4        511.79        494.73        15.31 o
  -5  18   4        358.67        353.20        13.54 o
  -4  18   4        649.23        643.67        16.67 o
  -3  18   4         18.65         18.06         9.44 o
  -2  18   4        328.87        333.02        13.03 o
  -1  18   4        954.73        998.58        16.96 o
   0  18   4        126.18        132.26         9.44 o
   1  18   4        968.07       1007.97        25.04 o
   2  18   4        329.49        334.56        13.17 o
   3  18   4         18.37         20.79         9.34 o
   4  18   4        631.40        608.60        18.01 o
   5  18   4        357.70        389.30        15.43 o
   6  18   4        502.88        471.28        16.70 o
   7  18   4        558.41        545.84        16.92 o
   8  18   4        215.12        207.08        13.98 o
   9  18   4        135.34        144.30        12.98 o
  10  18   4        274.70        256.59        15.68 o
  11  18   4        248.17        243.69        15.13 o
  12  18   4        295.68        328.54        16.93 o
  13  18   4        131.28        133.29        16.09 o
  14  18   4        137.42        135.42        15.52 o
  15  18   4        243.71        228.89        17.26 o
  16  18   4        223.88        229.91        17.86 o
  17  18   4        244.65        242.05        18.51 o
  18  18   4         18.95         76.12        43.62 o
 -16  19   4         53.32         25.37        16.45 o
 -15  19   4         66.71         64.26        15.16 o
 -14  19   4        272.02        294.27        18.95 o
 -13  19   4        541.79        549.36        27.56 o
 -12  19   4        288.83        303.17        17.99 o
 -11  19   4        436.55        422.78        21.28 o
 -10  19   4        268.36        265.10        18.31 o
  -9  19   4        800.53        767.73        25.04 o
  -8  19   4        412.16        436.83        20.59 o
  -7  19   4        775.24        741.48        22.69 o
  -6  19   4         38.66         44.80         9.65 o
  -5  19   4        893.53        855.96        20.15 o
  -4  19   4        269.00        271.67        12.79 o
  -3  19   4        222.36        207.90        12.00 o
  -2  19   4         80.47         96.04        10.12 o
  -1  19   4         57.87         53.48         9.49 o
   0  19   4          1.59         -1.25         8.08 o
   1  19   4         64.52         64.60         9.71 o
   2  19   4         80.32         91.11        11.14 o
   3  19   4        214.47        205.19        12.78 o
   4  19   4        275.30        259.97        13.91 o
   5  19   4        888.61        880.29        20.71 o
   6  19   4         34.56         40.80        11.42 o
   7  19   4        771.46        778.97        25.85 o
   8  19   4        415.23        380.23        16.92 o
   9  19   4        803.16        758.56        24.12 o
  10  19   4        274.57        291.99        18.15 o
  11  19   4        433.74        408.99        18.27 o
  12  19   4        283.65        293.37        16.67 o
  13  19   4        542.87        538.84        22.15 o
  14  19   4        279.82        316.86        18.93 o
  15  19   4         64.84         77.98        16.25 o
  16  19   4         50.70         11.99        15.76 o
 -15  20   4        289.45        322.71        21.80 o
 -14  20   4          5.81         -6.65        13.55 o
 -13  20   4         64.39         46.19        14.81 o
 -12  20   4        299.57        303.77        18.86 o
 -11  20   4         72.90         39.26        14.44 o
 -10  20   4          6.60         -8.76        17.97 o
  -9  20   4        299.71        308.79        19.24 o
  -8  20   4         31.33          6.52        13.01 o
  -7  20   4         38.52         16.56        13.16 o
  -6  20   4        604.69        564.81        21.36 o
  -5  20   4        388.82        402.68        15.17 o
  -4  20   4       1425.89       1394.40        23.27 o
  -3  20   4         65.00         46.93         9.82 o
  -2  20   4        194.68        216.83        13.18 o
  -1  20   4        115.16        148.62        12.42 o
   0  20   4        883.89        893.48        22.57 o
   1  20   4        118.81        136.28        11.99 o
   2  20   4        203.01        202.11        13.26 o
   3  20   4         64.25         54.15        10.89 o
   4  20   4       1440.39       1415.54        43.06 o
   5  20   4        385.42        383.92        17.78 o
   6  20   4        598.62        565.20        19.44 o
   7  20   4         39.96         30.86        11.37 o
   8  20   4         30.32         39.52        11.61 o
   9  20   4        296.53        308.81        16.54 o
  10  20   4          6.40        -10.75        10.75 o
  11  20   4         71.48         41.14        14.17 o
  12  20   4        308.12        279.83        20.10 o
  13  20   4         62.20         64.71        16.29 o
  14  20   4          5.58         -6.65        18.14 o
  15  20   4        289.59        274.58        21.10 o
 -14  21   4        534.06        543.89        25.40 o
 -13  21   4        203.75        191.70        17.77 o
 -12  21   4        286.99        304.65        19.20 o
 -11  21   4        142.74        133.46        15.88 o
 -10  21   4         37.27         44.92        14.81 o
  -9  21   4         35.05         31.12        14.04 o
  -8  21   4        103.11         76.06        15.00 o
  -7  21   4         21.91          7.59        13.64 o
  -6  21   4         25.79         28.93        13.09 o
  -5  21   4          2.11         -0.56        10.99 o
  -4  21   4        600.40        649.80        18.37 o
  -3  21   4        344.11        355.35        15.52 o
  -2  21   4        569.29        626.25        18.47 o
  -1  21   4        155.09        163.15        12.64 o
   0  21   4        233.43        208.61        15.04 o
   1  21   4        160.11        155.04        14.12 o
   2  21   4        569.72        573.73        20.47 o
   3  21   4        336.49        329.18        15.79 o
   4  21   4        606.76        603.96        21.01 o
   5  21   4          2.64          1.07        12.30 o
   6  21   4         24.94         27.54        12.75 o
   7  21   4         22.22         11.58        14.28 o
   8  21   4        108.93         82.81        14.48 o
   9  21   4         33.14         36.00        13.55 o
  10  21   4         38.04         41.15        14.16 o
  11  21   4        138.60        135.86        17.85 o
  12  21   4        281.68        297.56        20.77 o
  13  21   4        206.05        198.51        22.43 o
  14  21   4        539.57        537.02        25.73 o
 -12  22   4         24.55          1.47        14.98 o
 -11  22   4        234.84        234.61        24.53 o
 -10  22   4        303.92        331.61        21.35 o
  -9  22   4        171.66        202.18        18.26 o
  -8  22   4        162.09        154.08        18.86 o
  -7  22   4        147.21        164.68        18.30 o
  -6  22   4         46.00         18.08        14.90 o
  -5  22   4        446.00        463.45        23.83 o
  -4  22   4         62.26         58.02        14.52 o
  -3  22   4          2.16         -5.31        11.73 o
  -2  22   4        359.47        329.79        16.62 o
  -1  22   4         42.14         37.38        12.61 o
   0  22   4        497.76        465.82        21.39 o
   1  22   4         43.35         43.24        14.69 o
   2  22   4        366.01        367.43        19.64 o
   3  22   4          1.81          0.11        14.56 o
   4  22   4         62.72         65.71        14.41 o
   5  22   4        449.31        436.34        21.32 o
   6  22   4         48.27         38.32        13.24 o
   7  22   4        152.22        157.79        20.25 o
   8  22   4        159.90        136.23        15.80 o
   9  22   4        167.47        160.44        16.53 o
  10  22   4        298.85        326.55        21.16 o
  11  22   4        238.54        208.72        19.43 o
  12  22   4         24.30         34.67        16.46 o
 -10  23   4          9.16         -4.69        14.61 o
  -9  23   4        248.69        200.47        20.81 o
  -8  23   4        140.56        170.35        17.70 o
  -7  23   4        334.03        356.69        23.34 o
  -6  23   4         56.26         49.16        17.83 o
  -5  23   4          3.03         -1.90        13.95 o
  -4  23   4         44.96         47.75        15.54 o
  -3  23   4        590.48        623.32        24.79 o
  -2  23   4        452.04        489.44        25.43 o
  -1  23   4        256.08        251.64        18.17 o
   0  23   4         21.39         -3.94        13.24 o
   1  23   4        259.28        266.05        18.79 o
   2  23   4        444.31        483.69        27.46 o
   3  23   4        592.03        623.61        40.02 o
   4  23   4         45.23         26.37        16.01 o
   5  23   4          3.58        -13.54        13.54 o
   6  23   4         56.93         57.79        15.60 o
   7  23   4        339.18        326.84        19.60 o
   8  23   4        140.01        143.25        17.95 o
   9  23   4        255.12        218.03        19.56 o
  10  23   4          8.35        -15.23        15.23 o
  -8  24   4         27.26         27.04        15.43 o
  -7  24   4         24.34          2.68        15.02 o
  -6  24   4        263.56        233.69        25.44 o
  -5  24   4        133.76        116.51        20.61 o
  -4  24   4         85.14         74.23        16.84 o
  -3  24   4         34.21        -15.91        15.91 o
  -2  24   4          1.99          3.11        14.99 o
  -1  24   4        329.59        357.75        26.49 o
   0  24   4          7.81          4.25        14.95 o
   1  24   4        324.63        333.46        22.72 o
   2  24   4          2.76         18.88        16.97 o
   3  24   4         33.85          7.08        21.74 o
   4  24   4         89.63         89.58        23.84 o
   5  24   4        132.02        144.48        18.45 o
   6  24   4        253.99        204.62        19.36 o
   7  24   4         27.24         23.62        16.03 o
   8  24   4         28.44         10.64        15.88 o
  -4  25   4         54.91         75.44        28.17 o
  -3  25   4         86.01         99.90        22.44 o
  -2  25   4         23.93         23.93        28.96 o
  -1  25   4         52.29         37.29        28.30 o
   0  25   4          0.44         -7.06        20.44 o
   1  25   4         49.69         17.80        18.84 o
   2  25   4         23.02         -3.22        15.99 o
   3  25   4         87.44         55.43        19.65 o
   4  25   4         52.25         39.15        22.18 o
   0   1   5        145.66        134.96         4.96 o
   1   1   5         66.63         56.39         4.85 o
  -1   2   5         29.16         20.91         4.92 o
   0   2   5      10240.58      10924.43        69.54 o
   1   2   5         34.79         24.16         4.20 o
   2   2   5       5061.88       5595.79        39.05 o
  -2   3   5        345.41        311.06         7.82 o
  -1   3   5       3086.27       3316.30        26.09 o
   0   3   5       2076.77       1906.55        17.73 o
   1   3   5       3116.77       3316.23        24.99 o
   2   3   5        332.21        307.01         6.67 o
   3   3   5       2469.66       2590.04        21.97 o
  -3   4   5       1583.56       1655.64        15.48 o
  -2   4   5       3106.45       3038.71        25.99 o
  -1   4   5       4017.02       4188.06        31.34 o
   0   4   5          0.14         -2.13         4.21 o
   1   4   5       4009.05       4111.09        31.07 o
   2   4   5       3126.15       3081.67        23.96 o
   3   4   5       1605.85       1699.02        16.77 o
   4   4   5        473.93        464.92         8.42 o
  -4   5   5         43.73         72.52         4.53 o
  -3   5   5        581.22        632.17        10.19 o
  -2   5   5        319.05        305.93         9.30 o
  -1   5   5       1336.61       1423.62        15.57 o
   0   5   5        562.28        526.20         9.78 o
   1   5   5       1337.05       1445.62        15.54 o
   2   5   5        325.04        333.30         8.39 o
   3   5   5        589.04        638.19        10.78 o
   4   5   5         36.65         61.51         6.25 o
   5   5   5        654.23        700.83        10.68 o
  -5   6   5         42.49         32.03         4.49 o
  -4   6   5        199.29        230.35         7.03 o
  -3   6   5         99.23         98.25         6.26 o
  -2   6   5        176.10        157.61         5.90 o
  -1   6   5       3320.17       3373.26        27.61 o
   0   6   5       1456.71       1498.03        16.27 o
   1   6   5       3342.36       3427.66        27.61 o
   2   6   5        167.55        162.55         6.65 o
   3   6   5        110.41        119.03         6.48 o
   4   6   5        211.27        241.21         7.34 o
   5   6   5         46.03         44.44         5.08 o
   6   6   5       2338.62       2399.04        20.92 o
  -6   7   5       1920.03       1824.70        17.92 o
  -5   7   5       3332.01       3363.13        25.21 o
  -4   7   5       4611.12       4885.08        39.23 o
  -3   7   5       3062.67       2924.23        22.81 o
  -2   7   5       4553.30       4762.92        34.15 o
  -1   7   5        773.21        797.97        12.50 o
   0   7   5        123.09        119.48         6.45 o
   1   7   5        753.03        771.05        12.57 o
   2   7   5       4633.62       4863.78        36.23 o
   3   7   5       3094.84       2992.88        24.82 o
   4   7   5       4618.18       4920.22        35.16 o
   5   7   5       3343.18       3308.00        27.83 o
   6   7   5       1902.35       1784.12        17.82 o
   7   7   5       1657.70       1629.20        17.03 o
  -7   8   5       1020.30        964.60        15.25 o
  -6   8   5       1186.01       1194.46        14.58 o
  -5   8   5        340.64        326.01         8.31 o
  -4   8   5        496.37        535.93        11.50 o
  -3   8   5        543.74        572.48        10.06 o
  -2   8   5        791.51        821.56        12.03 o
  -1   8   5       1836.37       1899.48        18.00 o
   0   8   5        373.13        319.47         8.06 o
   1   8   5       1802.33       1841.40        17.57 o
   2   8   5        776.44        838.57        20.93 o
   3   8   5        550.14        573.81        10.53 o
   4   8   5        493.72        538.87        10.17 o
   5   8   5        340.26        324.37        11.10 o
   6   8   5       1175.12       1167.00        14.51 o
   7   8   5       1037.76        985.97        13.29 o
   8   8   5       1807.37       1807.25        18.51 o
  -8   9   5       1416.44       1276.20        18.55 o
  -7   9   5       3692.39       3642.68        29.26 o
  -6   9   5       3610.65       3624.02        28.97 o
  -5   9   5       1147.43       1080.37        15.56 o
  -4   9   5       3187.67       3248.65        25.69 o
  -3   9   5        932.42        966.77        12.86 o
  -2   9   5        112.40        123.13         6.57 o
  -1   9   5        310.35        325.54         8.69 o
   0   9   5         22.73          6.64         6.69 o
   1   9   5        321.84        327.09         8.57 o
   2   9   5        117.34        119.27         6.45 o
   3   9   5        935.61        985.91        13.65 o
   4   9   5       3233.79       3228.19        27.47 o
   5   9   5       1179.85       1084.83        14.06 o
   6   9   5       3609.09       3619.23        28.99 o
   7   9   5       3735.76       3610.87        29.16 o
   8   9   5       1429.48       1283.33        16.69 o
   9   9   5       1474.42       1477.05        20.73 o
  -9  10   5       1597.67       1515.71        21.28 o
  -8  10   5         31.19         41.72         7.53 o
  -7  10   5       1443.93       1431.03        16.64 o
  -6  10   5       1807.83       1907.93        18.72 o
  -5  10   5        866.85        828.01        13.27 o
  -4  10   5        183.19        187.97         8.54 o
  -3  10   5        182.02        155.71         7.01 o
  -2  10   5        835.00        808.53        13.71 o
  -1  10   5       2438.88       2313.54        21.69 o
   0  10   5       2767.71       2556.49        22.87 o
   1  10   5       2397.53       2276.54        21.30 o
   2  10   5        835.96        804.77        13.11 o
   3  10   5        183.20        157.49         7.37 o
   4  10   5        187.73        179.06         7.57 o
   5  10   5        878.42        822.39        13.52 o
   6  10   5       1800.91       1873.41        20.32 o
   7  10   5       1445.21       1413.56        17.70 o
   8  10   5         29.19         30.19         7.27 o
   9  10   5       1613.05       1517.84        21.16 o
  10  10   5        937.28        924.83        17.54 o
 -10  11   5        351.50        336.27        12.46 o
  -9  11   5        387.96        409.32        13.17 o
  -8  11   5         28.57         32.69         7.61 o
  -7  11   5       1215.03       1245.85        19.95 o
  -6  11   5        231.11        245.73         8.87 o
  -5  11   5       2246.15       2198.01        23.84 o
  -4  11   5        847.10        827.75        13.20 o
  -3  11   5       1433.55       1340.85        16.05 o
  -2  11   5        710.67        677.18        13.05 o
  -1  11   5        134.36        127.00         7.23 o
   0  11   5        439.37        403.50        10.31 o
   1  11   5        130.20        125.23         7.00 o
   2  11   5        694.13        680.01        14.23 o
   3  11   5       1423.05       1317.84        17.00 o
   4  11   5        826.61        839.35        13.86 o
   5  11   5       2246.80       2180.20        21.24 o
   6  11   5        229.16        254.15         9.79 o
   7  11   5       1205.60       1234.89        18.93 o
   8  11   5         32.22         28.96         7.54 o
   9  11   5        371.44        355.45        12.39 o
  10  11   5        364.25        348.31        12.55 o
  11  11   5         31.15         26.96         7.97 o
 -11  12   5         16.93         20.60         8.33 o
 -10  12   5        102.83         89.22         9.32 o
  -9  12   5       1214.88       1203.88        20.97 o
  -8  12   5        402.42        411.67        13.40 o
  -7  12   5       1476.65       1398.41        20.84 o
  -6  12   5       1843.83       1768.30        19.96 o
  -5  12   5       1046.01       1041.86        15.89 o
  -4  12   5       1627.25       1641.63        18.85 o
  -3  12   5        930.49        904.28        13.94 o
  -2  12   5        932.37        906.34        14.06 o
  -1  12   5        232.13        230.47        10.54 o
   0  12   5       1046.72        965.21        14.83 o
   1  12   5        239.38        215.63         8.50 o
   2  12   5        942.71        933.88        14.88 o
   3  12   5        936.94        919.51        15.00 o
   4  12   5       1654.43       1644.92        19.34 o
   5  12   5       1052.92       1027.08        16.14 o
   6  12   5       1845.48       1756.92        24.31 o
   7  12   5       1483.23       1410.25        20.65 o
   8  12   5        420.11        403.85        14.50 o
   9  12   5       1220.13       1217.69        20.01 o
  10  12   5        103.46         92.07         9.19 o
  11  12   5         18.77         22.76         8.37 o
  12  12   5        493.21        524.76        17.20 o
 -12  13   5        378.93        369.93        14.17 o
 -11  13   5       1426.16       1378.13        24.47 o
 -10  13   5         82.07         70.17         9.23 o
  -9  13   5        383.62        406.28        13.80 o
  -8  13   5        143.20        125.88        12.74 o
  -7  13   5        365.88        368.21        12.97 o
  -6  13   5        762.88        786.86        15.81 o
  -5  13   5        908.96        868.40        15.86 o
  -4  13   5        216.45        225.41         8.82 o
  -3  13   5        263.75        256.18         9.29 o
  -2  13   5       3886.25       3838.38        30.96 o
  -1  13   5         25.30         21.70         6.42 o
   0  13   5        278.71        271.63         9.68 o
   1  13   5         23.33         23.71         6.32 o
   2  13   5       3853.83       3865.12        33.44 o
   3  13   5        268.98        266.79         9.76 o
   4  13   5        211.66        233.80         9.08 o
   5  13   5        892.64        850.53        17.16 o
   6  13   5        777.79        818.55        21.02 o
   7  13   5        367.51        382.61        13.04 o
   8  13   5        147.88        156.38        10.13 o
   9  13   5        387.23        411.01        13.73 o
  10  13   5         82.24         81.07         9.17 o
  11  13   5       1423.16       1353.02        21.86 o
  12  13   5        385.94        383.77        14.30 o
  13  13   5       1210.08       1294.77        24.74 o
 -13  14   5        213.71        245.36        16.29 o
 -12  14   5        346.87        372.54        18.90 o
 -11  14   5        361.76        364.28        14.22 o
 -10  14   5        172.59        160.94        11.10 o
  -9  14   5        197.53        192.31        12.50 o
  -8  14   5        120.84        121.00         9.88 o
  -7  14   5         54.93         65.40         9.02 o
  -6  14   5        581.26        594.54        14.77 o
  -5  14   5       1149.67       1145.47        17.68 o
  -4  14   5        619.26        611.01        13.06 o
  -3  14   5         36.82         33.97         6.78 o
  -2  14   5       1559.74       1502.91        18.46 o
  -1  14   5        428.14        417.67        11.77 o
   0  14   5       1683.40       1623.82        19.83 o
   1  14   5        446.04        422.99        11.85 o
   2  14   5       1565.86       1533.44        19.83 o
   3  14   5         37.76         39.79         7.55 o
   4  14   5        612.05        638.86        14.51 o
   5  14   5       1149.14       1113.18        21.92 o
   6  14   5        571.00        577.14        16.21 o
   7  14   5         53.94         47.31         8.45 o
   8  14   5        123.51        110.52         9.70 o
   9  14   5        191.56        197.51        11.57 o
  10  14   5        165.53        149.14        10.68 o
  11  14   5        363.92        369.09        14.32 o
  12  14   5        342.04        352.42        15.46 o
  13  14   5        208.15        270.68        18.88 o
  14  14   5         43.26         48.91        12.05 o
 -14  15   5        142.47        131.12        13.83 o
 -13  15   5         47.54         50.74        12.39 o
 -12  15   5         59.47         80.45        12.00 o
 -11  15   5        835.96        878.13        30.15 o
 -10  15   5        232.04        238.53        12.71 o
  -9  15   5        760.52        776.86        18.32 o
  -8  15   5        497.20        522.92        18.31 o
  -7  15   5         37.28         47.51         9.01 o
  -6  15   5        602.90        635.33        17.27 o
  -5  15   5         40.15         49.99         7.90 o
  -4  15   5        506.73        447.68        12.88 o
  -3  15   5        445.83        494.57        13.26 o
  -2  15   5        420.37        428.38        11.75 o
  -1  15   5        318.46        346.31        11.34 o
   0  15   5        700.44        636.63        14.00 o
   1  15   5        317.51        346.79        11.32 o
   2  15   5        416.81        436.23        12.61 o
   3  15   5        449.11        449.58        13.56 o
   4  15   5        506.70        472.85        16.29 o
   5  15   5         36.52         34.72         9.65 o
   6  15   5        603.91        593.38        16.70 o
   7  15   5         36.27         36.07         8.42 o
   8  15   5        498.28        579.18        23.14 o
   9  15   5        768.59        774.79        18.34 o
  10  15   5        231.54        208.14        12.93 o
  11  15   5        837.48        898.96        27.24 o
  12  15   5         61.44         73.91        15.35 o
  13  15   5         49.12         59.68        12.46 o
  14  15   5        142.68        147.68        14.35 o
  15  15   5          0.82        -11.44        11.44 o
 -15  16   5        342.63        336.62        18.83 o
 -14  16   5        320.67        331.66        18.25 o
 -13  16   5         19.71          4.38        11.71 o
 -12  16   5        173.38        157.81        14.31 o
 -11  16   5        176.15        193.38        17.22 o
 -10  16   5        524.36        532.37        18.41 o
  -9  16   5        434.35        457.31        15.80 o
  -8  16   5        320.60        344.56        14.16 o
  -7  16   5        729.39        781.80        23.89 o
  -6  16   5        180.13        184.66        10.86 o
  -5  16   5        727.82        741.73        16.16 o
  -4  16   5         77.45         85.70         8.71 o
  -3  16   5        113.24        121.92         8.97 o
  -2  16   5        307.90        289.59        10.59 o
  -1  16   5       1263.55       1278.11        18.97 o
   0  16   5          2.50          2.92         7.09 o
   1  16   5       1280.55       1297.65        18.80 o
   2  16   5        309.21        308.68        12.98 o
   3  16   5        112.96        135.12        12.76 o
   4  16   5         73.26         84.57        11.23 o
   5  16   5        715.04        725.77        19.53 o
   6  16   5        175.66        182.83        12.02 o
   7  16   5        727.72        702.64        18.06 o
   8  16   5        317.82        337.54        13.77 o
   9  16   5        440.72        453.21        16.19 o
  10  16   5        528.65        549.02        27.88 o
  11  16   5        180.77        214.96        15.23 o
  12  16   5        171.41        184.54        15.61 o
  13  16   5         19.08         -0.28        13.27 o
  14  16   5        312.88        255.65        21.02 o
  15  16   5        340.68        337.19        20.87 o
  16  16   5        555.48        546.27        29.82 o
 -16  17   5        183.54        198.37        19.32 o
 -15  17   5         81.21         72.97        17.40 o
 -14  17   5        353.21        317.28        20.93 o
 -13  17   5        145.08        157.95        14.90 o
 -12  17   5         89.86         93.67        13.75 o
 -11  17   5         44.68         40.76        12.37 o
 -10  17   5        330.41        331.44        16.16 o
  -9  17   5        106.33         96.59        12.35 o
  -8  17   5        578.01        572.41        17.43 o
  -7  17   5        304.19        302.42        13.82 o
  -6  17   5         41.48         39.57         9.17 o
  -5  17   5        254.96        254.87        11.62 o
  -4  17   5        524.06        536.00        14.69 o
  -3  17   5       1768.71       1773.59        23.05 o
  -2  17   5        479.34        467.31        16.33 o
  -1  17   5        691.16        678.59        14.54 o
   0  17   5          2.64          0.51         7.52 o
   1  17   5        683.80        638.30        16.68 o
   2  17   5        479.85        454.47        15.64 o
   3  17   5       1791.46       1850.45        32.16 o
   4  17   5        539.08        514.18        21.86 o
   5  17   5        257.86        255.58        16.18 o
   6  17   5         42.14         38.91        10.76 o
   7  17   5        310.58        320.20        14.94 o
   8  17   5        588.55        551.91        18.12 o
   9  17   5        109.15        111.22        13.02 o
  10  17   5        326.15        284.21        18.46 o
  11  17   5         45.78         47.87        13.81 o
  12  17   5         85.10         49.76        14.36 o
  13  17   5        139.35        134.48        15.07 o
  14  17   5        355.37        325.09        18.94 o
  15  17   5         82.63         60.80        14.56 o
  16  17   5        184.87        184.51        18.70 o
  17  17   5         96.38        121.40        17.67 o
 -17  18   5        384.03        406.09        26.27 o
 -16  18   5         61.73         35.45        17.23 o
 -15  18   5         15.59         22.38        14.73 o
 -14  18   5        271.90        290.15        20.08 o
 -13  18   5        500.96        540.93        23.68 o
 -12  18   5        172.77        149.86        16.56 o
 -11  18   5         91.22         80.53        15.55 o
 -10  18   5        108.31        109.23        14.72 o
  -9  18   5         65.75         67.82        13.11 o
  -8  18   5        423.87        443.20        19.21 o
  -7  18   5        206.62        195.28        12.58 o
  -6  18   5         37.14         46.56        10.13 o
  -5  18   5        121.03        145.40        10.98 o
  -4  18   5        165.97        186.53        12.23 o
  -3  18   5        210.18        186.18        12.40 o
  -2  18   5        114.77        123.62        11.30 o
  -1  18   5        106.29        109.97        10.87 o
   0  18   5         28.79         36.19         9.01 o
   1  18   5        109.04        125.31        10.74 o
   2  18   5        111.35        114.77        12.25 o
   3  18   5        213.75        197.66        18.01 o
   4  18   5        163.09        165.42        15.07 o
   5  18   5        122.01        130.17        12.83 o
   6  18   5         39.40         37.10        12.54 o
   7  18   5        196.86        167.40        12.15 o
   8  18   5        428.78        422.26        17.29 o
   9  18   5         67.41         53.83        12.97 o
  10  18   5        110.98         85.89        14.02 o
  11  18   5         92.64         85.46        13.95 o
  12  18   5        168.20        183.83        16.00 o
  13  18   5        507.76        526.23        30.35 o
  14  18   5        269.18        285.23        19.05 o
  15  18   5         15.82         11.83        15.02 o
  16  18   5         61.92         62.16        16.56 o
  17  18   5        385.95        429.08        24.18 o
 -16  19   5        221.92        223.23        26.56 o
 -15  19   5         49.24          9.79        17.10 o
 -14  19   5        244.06        251.15        22.41 o
 -13  19   5        189.71        167.65        18.82 o
 -12  19   5         10.29          2.79        14.79 o
 -11  19   5        264.39        262.85        20.90 o
 -10  19   5        326.17        345.56        22.22 o
  -9  19   5        480.09        470.94        23.92 o
  -8  19   5        102.22        110.28        15.58 o
  -7  19   5         13.36         -3.98        12.93 o
  -6  19   5         69.07         58.11        11.82 o
  -5  19   5         46.61         35.37        10.37 o
  -4  19   5        262.70        256.01        13.86 o
  -3  19   5         38.25         27.51        10.04 o
  -2  19   5         82.94         57.85        10.40 o
  -1  19   5        226.66        215.89        14.48 o
   0  19   5       1432.19       1600.19        27.08 o
   1  19   5        222.45        216.24        14.92 o
   2  19   5         80.75         53.11        11.68 o
   3  19   5         36.55         39.80        11.50 o
   4  19   5        262.63        261.52        16.20 o
   5  19   5         52.64         53.06        11.87 o
   6  19   5         68.04         61.89        11.00 o
   7  19   5         13.56          2.33        11.71 o
   8  19   5        102.20        118.01        14.39 o
   9  19   5        479.88        506.95        21.04 o
  10  19   5        323.45        309.91        18.04 o
  11  19   5        259.31        270.19        17.79 o
  12  19   5          8.83          2.47        13.70 o
  13  19   5        188.30        183.82        17.23 o
  14  19   5        242.45        215.06        18.24 o
  15  19   5         47.63         72.36        17.06 o
  16  19   5        219.08        238.87        22.77 o
 -14  20   5         63.53         27.37        17.82 o
 -13  20   5         88.07         44.03        17.41 o
 -12  20   5         62.51         50.86        17.06 o
 -11  20   5        593.17        563.89        26.49 o
 -10  20   5        658.14        701.16        30.90 o
  -9  20   5        325.72        374.13        26.80 o
  -8  20   5          7.48         13.63        14.43 o
  -7  20   5         28.00         16.47        13.89 o
  -6  20   5        260.90        249.77        18.31 o
  -5  20   5        289.13        269.71        14.60 o
  -4  20   5        188.17        201.05        13.25 o
  -3  20   5          2.22          3.58        11.40 o
  -2  20   5        232.80        258.72        14.82 o
  -1  20   5        339.00        357.47        17.56 o
   0  20   5        647.74        688.42        23.66 o
   1  20   5        335.24        342.13        17.45 o
   2  20   5        231.55        236.93        15.17 o
   3  20   5          2.27        -10.67        10.67 o
   4  20   5        194.58        167.72        14.58 o
   5  20   5        286.10        272.15        16.38 o
   6  20   5        275.59        285.04        17.08 o
   7  20   5         29.43         29.11        12.57 o
   8  20   5          6.83         -5.25        12.23 o
   9  20   5        332.88        353.44        19.37 o
  10  20   5        660.30        679.04        25.53 o
  11  20   5        596.90        536.94        22.59 o
  12  20   5         60.61         49.17        14.38 o
  13  20   5         88.18         85.03        15.62 o
  14  20   5         63.08         54.80        19.67 o
 -13  21   5          0.22        -15.84        15.84 o
 -12  21   5         38.70          8.83        16.56 o
 -11  21   5         40.41          0.84        15.26 o
 -10  21   5         43.75         32.11        16.19 o
  -9  21   5        334.63        322.88        22.28 o
  -8  21   5         57.01         75.18        16.81 o
  -7  21   5        266.03        258.62        20.84 o
  -6  21   5         17.00        -11.91        17.95 o
  -5  21   5        478.77        466.53        20.89 o
  -4  21   5         42.60         57.75        11.92 o
  -3  21   5        569.87        587.76        22.01 o
  -2  21   5         58.11         59.44        13.75 o
  -1  21   5        228.72        242.40        17.34 o
   0  21   5        434.27        424.76        20.62 o
   1  21   5        224.98        206.23        16.94 o
   2  21   5         58.67         51.72        13.30 o
   3  21   5        559.67        591.48        27.94 o
   4  21   5         44.22         55.16        13.15 o
   5  21   5        481.82        445.61        22.44 o
   6  21   5         15.49         14.74        12.53 o
   7  21   5        268.60        258.01        17.61 o
   8  21   5         57.43         82.24        14.58 o
   9  21   5        327.58        312.12        19.22 o
  10  21   5         47.04         32.75        14.18 o
  11  21   5         38.41         25.53        17.89 o
  12  21   5         38.20         31.41        14.83 o
  13  21   5          0.16         -4.09        14.92 o
 -11  22   5        146.56        168.05        20.40 o
 -10  22   5        141.98        110.88        22.89 o
  -9  22   5         30.99          5.44        15.92 o
  -8  22   5        278.56        304.95        22.34 o
  -7  22   5        139.33        123.65        18.36 o
  -6  22   5         41.03         33.76        15.61 o
  -5  22   5         76.98         51.46        16.42 o
  -4  22   5         81.44         53.42        15.03 o
  -3  22   5        417.61        438.18        18.63 o
  -2  22   5        131.58        109.15        15.27 o
  -1  22   5        282.80        299.04        18.98 o
   0  22   5         42.95         50.91        14.10 o
   1  22   5        282.92        341.00        20.17 o
   2  22   5        140.86        142.72        16.23 o
   3  22   5        423.62        424.67        21.53 o
   4  22   5         84.44         80.57        17.41 o
   5  22   5         77.55         69.91        21.55 o
   6  22   5         40.20         51.67        13.76 o
   7  22   5        133.56        126.68        15.64 o
   8  22   5        274.49        290.59        18.75 o
   9  22   5         28.54         16.99        16.76 o
  10  22   5        144.90        122.52        16.98 o
  11  22   5        145.33        163.69        17.54 o
  -9  23   5          9.97          4.56        15.86 o
  -8  23   5        461.01        477.12        25.95 o
  -7  23   5        214.02        199.31        25.09 o
  -6  23   5         14.98         22.27        24.64 o
  -5  23   5         20.05         -7.70        14.62 o
  -4  23   5         63.81         67.57        15.49 o
  -3  23   5        131.76        156.46        21.42 o
  -2  23   5         14.04          5.11        13.54 o
  -1  23   5         30.92         28.97        13.98 o
   0  23   5        248.71        257.02        19.12 o
   1  23   5         30.58         34.99        14.45 o
   2  23   5         12.93         12.70        15.33 o
   3  23   5        130.54        140.99        18.61 o
   4  23   5         63.66         84.01        19.57 o
   5  23   5         18.72         -7.13        15.85 o
   6  23   5         15.23         15.54        16.22 o
   7  23   5        212.73        235.73        18.18 o
   8  23   5        456.65        411.81        21.95 o
   9  23   5         10.53          3.33        14.20 o
  -6  24   5        535.89        524.34        29.17 o
  -5  24   5         15.00         -1.74        15.83 o
  -4  24   5        122.70        159.05        20.57 o
  -3  24   5        248.21        235.93        24.48 o
  -2  24   5         42.95         49.31        19.89 o
  -1  24   5         11.12        -14.28        14.28 o
   0  24   5        319.87        314.92        20.61 o
   1  24   5         11.04         20.44        20.15 o
   2  24   5         44.75         14.15        18.26 o
   3  24   5        247.13        231.54        21.08 o
   4  24   5        124.38        129.90        21.87 o
   5  24   5         14.97          7.84        16.76 o
   6  24   5        530.14        500.33        25.07 o
   0   1   6        402.54        442.48         8.19 o
   1   1   6       2004.57       2156.89        18.14 o
  -1   2   6        974.69       1048.98        13.04 o
   0   2   6       6791.96       6889.79        47.51 o
   1   2   6        973.07       1052.37        13.01 o
   2   2   6       2873.72       2809.18        23.74 o
  -2   3   6         39.92         47.60         5.00 o
  -1   3   6       1629.56       1607.62        16.65 o
   0   3   6       1329.93       1310.32        15.07 o
   1   3   6       1621.35       1573.70        16.72 o
   2   3   6         41.38         43.45         4.98 o
   3   3   6          2.91          3.30         4.38 o
  -3   4   6        240.40        265.58         7.06 o
  -2   4   6       2515.91       2600.38        23.01 o
  -1   4   6        119.80        149.54         6.85 o
   0   4   6       5619.65       5742.80        41.51 o
   1   4   6        122.72        165.35         6.54 o
   2   4   6       2478.27       2545.88        23.90 o
   3   4   6        237.87        255.96         7.80 o
   4   4   6        210.75        198.35         7.78 o
  -4   5   6        827.52        821.91        11.64 o
  -3   5   6       3854.33       3644.27        29.84 o
  -2   5   6        263.88        264.82         8.72 o
  -1   5   6        202.31        176.59         7.19 o
   0   5   6         63.24         58.58         5.63 o
   1   5   6        202.91        170.58         7.13 o
   2   5   6        267.18        265.37        10.29 o
   3   5   6       3833.32       3633.21        29.76 o
   4   5   6        828.78        829.71        12.68 o
   5   5   6         10.48         -3.49         4.40 o
  -5   6   6       1313.72       1292.88        16.29 o
  -4   6   6       1662.31       1691.85        17.06 o
  -3   6   6       1585.84       1780.34        19.10 o
  -2   6   6       1667.81       1564.53        17.71 o
  -1   6   6        639.13        681.73        12.16 o
   0   6   6        810.67        801.57        12.90 o
   1   6   6        631.14        694.10        12.16 o
   2   6   6       1607.07       1512.77        17.34 o
   3   6   6       1579.81       1783.18        18.98 o
   4   6   6       1632.63       1646.97        18.32 o
   5   6   6       1298.17       1293.94        16.12 o
   6   6   6        128.05        144.27         6.64 o
  -6   7   6        745.11        762.63        12.25 o
  -5   7   6       2262.03       2228.87        20.95 o
  -4   7   6       6019.89       5803.82        40.80 o
  -3   7   6        826.38        882.20        14.58 o
  -2   7   6        876.33        840.47        18.07 o
  -1   7   6        279.56        255.59         8.64 o
   0   7   6         69.02         89.73         6.48 o
   1   7   6        283.38        242.19         8.47 o
   2   7   6        886.44        860.86        13.56 o
   3   7   6        833.83        912.09        13.44 o
   4   7   6       6024.10       5820.38        45.14 o
   5   7   6       2272.72       2260.41        22.13 o
   6   7   6        745.87        761.23        12.11 o
   7   7   6        596.08        563.13        11.48 o
  -7   8   6       2099.56       2168.29        21.35 o
  -6   8   6       2054.51       1984.09        19.98 o
  -5   8   6        134.50        122.95         6.35 o
  -4   8   6        883.76        812.45        13.35 o
  -3   8   6        173.39        178.81         7.12 o
  -2   8   6        574.09        556.12        12.26 o
  -1   8   6        253.49        220.76        10.00 o
   0   8   6       1146.08       1085.70        15.56 o
   1   8   6        249.02        208.71         8.47 o
   2   8   6        571.95        561.74        11.83 o
   3   8   6        171.89        157.13         7.66 o
   4   8   6        888.35        828.09        13.30 o
   5   8   6        136.23        131.74         6.96 o
   6   8   6       2044.50       1984.20        19.89 o
   7   8   6       2121.10       2217.91        21.40 o
   8   8   6        448.14        462.83        13.19 o
  -8   9   6       1498.41       1458.28        18.69 o
  -7   9   6        625.64        673.73        13.51 o
  -6   9   6        174.32        169.34         8.47 o
  -5   9   6        248.75        244.49         8.18 o
  -4   9   6       1353.44       1385.48        17.34 o
  -3   9   6        396.02        393.62        11.03 o
  -2   9   6         78.57         83.77         7.20 o
  -1   9   6        652.89        633.78        13.07 o
   0   9   6        386.01        375.44        10.84 o
   1   9   6        636.85        632.08        12.83 o
   2   9   6         74.46         78.76         6.85 o
   3   9   6        402.64        403.47        10.84 o
   4   9   6       1346.12       1363.22        16.02 o
   5   9   6        235.63        225.23         8.53 o
   6   9   6        176.89        183.92         7.63 o
   7   9   6        627.74        679.60        12.66 o
   8   9   6       1489.13       1466.48        20.24 o
   9   9   6       1810.35       1744.43        22.66 o
  -9  10   6        407.23        366.86        12.66 o
  -8  10   6       4430.43       4543.67        40.63 o
  -7  10   6       2464.59       2456.53        23.52 o
  -6  10   6        678.50        659.47        11.88 o
  -5  10   6        340.19        315.28        13.29 o
  -4  10   6        566.30        549.61        11.52 o
  -3  10   6       1296.64       1243.04        17.16 o
  -2  10   6        975.19        965.27        14.38 o
  -1  10   6       1719.60       1598.99        17.78 o
   0  10   6        311.25        301.58        10.24 o
   1  10   6       1714.16       1582.87        19.70 o
   2  10   6       1006.45       1025.90        15.99 o
   3  10   6       1291.25       1242.89        17.28 o
   4  10   6        578.49        533.21        11.13 o
   5  10   6        336.02        331.79        10.07 o
   6  10   6        683.01        672.94        15.81 o
   7  10   6       2454.79       2414.20        24.64 o
   8  10   6       4444.00       4517.62        40.69 o
   9  10   6        405.98        396.52        12.96 o
  10  10   6        100.13        107.75         9.17 o
 -10  11   6        894.19        933.76        18.25 o
  -9  11   6        765.14        697.89        16.15 o
  -8  11   6        491.63        497.89        14.12 o
  -7  11   6        621.61        618.07        14.96 o
  -6  11   6        895.06        882.23        14.31 o
  -5  11   6        178.98        181.35         8.38 o
  -4  11   6       1155.51       1107.49        16.39 o
  -3  11   6       1128.34       1075.98        15.66 o
  -2  11   6        540.69        533.97        14.60 o
  -1  11   6       1457.05       1431.50        19.33 o
   0  11   6        541.22        502.20        12.84 o
   1  11   6       1446.65       1451.75        19.17 o
   2  11   6        548.48        543.79        12.92 o
   3  11   6       1124.65       1126.67        16.89 o
   4  11   6       1168.34       1099.25        18.67 o
   5  11   6        179.02        194.15         8.93 o
   6  11   6        898.66        907.60        15.87 o
   7  11   6        614.59        607.49        14.58 o
   8  11   6        497.15        494.91        13.98 o
   9  11   6        789.78        681.31        16.01 o
  10  11   6        900.39        953.71        23.76 o
  11  11   6        189.15        192.97        12.14 o
 -11  12   6         90.76         69.12         9.72 o
 -10  12   6        149.79        141.95        10.46 o
  -9  12   6         30.06         24.77         8.18 o
  -8  12   6        251.34        243.57        11.61 o
  -7  12   6        527.79        532.69        14.67 o
  -6  12   6        287.07        279.24        10.78 o
  -5  12   6        379.65        385.00        16.53 o
  -4  12   6        978.33        977.64        14.89 o
  -3  12   6       1063.04       1039.80        17.36 o
  -2  12   6        896.57        916.25        19.82 o
  -1  12   6        760.07        768.40        16.12 o
   0  12   6         26.60         21.74         7.19 o
   1  12   6        760.14        749.22        14.99 o
   2  12   6        908.91        922.65        16.26 o
   3  12   6       1074.74       1078.26        17.15 o
   4  12   6        977.92        980.53        17.25 o
   5  12   6        369.91        386.09        12.37 o
   6  12   6        284.32        281.32        13.87 o
   7  12   6        530.83        488.36        15.90 o
   8  12   6        247.16        229.27        12.33 o
   9  12   6         27.02         18.97         8.94 o
  10  12   6        156.92        164.91        11.65 o
  11  12   6         91.58         91.41        10.78 o
  12  12   6         45.36         54.11        10.97 o
 -12  13   6        139.85        146.11        12.30 o
 -11  13   6        539.99        531.44        16.55 o
 -10  13   6        125.27        133.05        10.62 o
  -9  13   6         12.84         11.75         8.33 o
  -8  13   6         58.78         63.03         9.03 o
  -7  13   6        131.53        140.73        11.70 o
  -6  13   6        937.96        893.70        21.79 o
  -5  13   6       2793.08       2803.01        39.54 o
  -4  13   6       1172.29       1095.44        17.09 o
  -3  13   6        949.60        863.49        16.60 o
  -2  13   6       3447.77       3312.98        32.07 o
  -1  13   6        406.78        448.55        13.70 o
   0  13   6       1238.23       1250.41        20.11 o
   1  13   6        416.78        478.32        13.25 o
   2  13   6       3441.69       3306.62        31.66 o
   3  13   6        955.37        871.01        16.20 o
   4  13   6       1160.41       1068.75        22.70 o
   5  13   6       2786.99       2751.60        35.88 o
   6  13   6        926.15        867.01        21.13 o
   7  13   6        133.74        142.99        11.35 o
   8  13   6         60.81         54.05         9.67 o
   9  13   6         12.16         10.95         8.86 o
  10  13   6        129.54        128.49        11.59 o
  11  13   6        536.00        469.73        16.76 o
  12  13   6        137.78        130.81        12.27 o
  13  13   6        558.31        581.80        19.29 o
 -13  14   6        468.14        523.98        20.68 o
 -12  14   6        108.57        141.28        12.35 o
 -11  14   6        508.75        525.25        17.15 o
 -10  14   6        105.16        104.08        10.57 o
  -9  14   6         82.76         76.53         9.75 o
  -8  14   6        564.60        560.57        16.13 o
  -7  14   6        434.38        459.83        18.07 o
  -6  14   6        187.99        185.56        11.13 o
  -5  14   6        168.62        171.57        10.79 o
  -4  14   6        403.42        393.79        15.22 o
  -3  14   6       1047.91       1033.95        18.11 o
  -2  14   6         13.46         11.97         7.53 o
  -1  14   6       1141.76       1111.02        18.59 o
   0  14   6       1120.46       1187.60        19.93 o
   1  14   6       1131.01       1087.86        18.35 o
   2  14   6         13.38         16.07         7.33 o
   3  14   6       1053.00       1041.76        18.52 o
   4  14   6        400.14        388.41        17.21 o
   5  14   6        170.00        179.40        12.66 o
   6  14   6        200.40        193.29        13.74 o
   7  14   6        439.04        408.64        15.57 o
   8  14   6        568.05        561.97        17.44 o
   9  14   6         80.79         91.17        10.84 o
  10  14   6        109.11        125.70        11.78 o
  11  14   6        519.94        506.62        23.11 o
  12  14   6        106.60        123.30        17.03 o
  13  14   6        475.77        458.81        19.54 o
  14  14   6         48.56         59.80        14.28 o
 -14  15   6        425.75        396.32        23.21 o
 -13  15   6        201.49        186.28        18.70 o
 -12  15   6         71.81         91.34        14.73 o
 -11  15   6        213.97        218.03        23.44 o
 -10  15   6        154.17        165.15        12.83 o
  -9  15   6        102.52        121.88        11.64 o
  -8  15   6        115.74        115.99        11.30 o
  -7  15   6         15.15         19.17         9.40 o
  -6  15   6        170.42        149.03        10.91 o
  -5  15   6        143.26        139.85        10.43 o
  -4  15   6        348.22        371.87        13.14 o
  -3  15   6        420.69        406.01        13.27 o
  -2  15   6        770.50        752.30        16.51 o
  -1  15   6         18.57         19.91         8.01 o
   0  15   6        563.34        611.32        15.39 o
   1  15   6         19.80          9.64         7.83 o
   2  15   6        755.33        742.18        16.75 o
   3  15   6        408.32        394.61        14.95 o
   4  15   6        358.99        353.78        17.17 o
   5  15   6        144.03        125.03        16.37 o
   6  15   6        164.75        158.99        14.83 o
   7  15   6         17.34          2.13         9.24 o
   8  15   6        113.88        116.44        11.60 o
   9  15   6        107.27        129.04        11.98 o
  10  15   6        155.62        188.88        12.95 o
  11  15   6        212.45        214.36        13.54 o
  12  15   6         78.21        109.57        13.84 o
  13  15   6        197.75        236.63        17.82 o
  14  15   6        425.50        447.57        21.81 o
  15  15   6          2.76         16.38        15.40 o
 -15  16   6         81.62         50.65        17.37 o
 -14  16   6         58.29         26.45        16.08 o
 -13  16   6        198.75        209.11        20.04 o
 -12  16   6         67.73         43.66        17.38 o
 -11  16   6         13.00         20.59        11.71 o
 -10  16   6        124.43        128.02        12.37 o
  -9  16   6        110.83        109.63        11.99 o
  -8  16   6        617.06        579.82        18.51 o
  -7  16   6         99.85         94.38        11.31 o
  -6  16   6        367.01        382.38        14.61 o
  -5  16   6         58.54         74.23         9.94 o
  -4  16   6        228.93        267.01        12.26 o
  -3  16   6        227.35        223.21        12.33 o
  -2  16   6       1093.96       1051.49        19.12 o
  -1  16   6       1581.52       1542.79        26.89 o
   0  16   6         15.92         12.34         7.94 o
   1  16   6       1587.99       1584.64        23.57 o
   2  16   6       1078.56       1095.78        21.80 o
   3  16   6        227.19        224.50        14.05 o
   4  16   6        232.62        230.85        15.91 o
   5  16   6         59.05         71.15        11.25 o
   6  16   6        361.36        359.51        16.79 o
   7  16   6         94.33        106.66        11.72 o
   8  16   6        625.75        597.75        18.51 o
   9  16   6        109.76         95.82        11.64 o
  10  16   6        120.83        155.36        13.19 o
  11  16   6         12.01         11.35        11.62 o
  12  16   6         69.83         63.69        14.59 o
  13  16   6        199.14        194.56        20.98 o
  14  16   6         62.30         49.56        14.96 o
  15  16   6         84.30         79.48        18.33 o
  16  16   6        342.06        329.86        23.53 o
 -16  17   6         31.71        -18.44        18.44 o
 -15  17   6         66.77         64.79        18.10 o
 -14  17   6       1635.58       1546.26        38.70 o
 -13  17   6        275.32        209.70        20.40 o
 -12  17   6        123.58        105.98        17.97 o
 -11  17   6        128.01        104.08        15.16 o
 -10  17   6        415.76        476.69        20.05 o
  -9  17   6         11.46         -3.84        10.13 o
  -8  17   6        108.69        122.01        12.19 o
  -7  17   6         47.29         51.43        10.73 o
  -6  17   6        184.28        193.02        12.45 o
  -5  17   6        375.47        370.69        14.83 o
  -4  17   6        495.72        529.29        15.93 o
  -3  17   6        139.96        137.16        11.93 o
  -2  17   6        748.95        722.90        18.42 o
  -1  17   6        562.14        563.75        15.74 o
   0  17   6       1033.56       1070.00        20.35 o
   1  17   6        561.77        581.04        18.19 o
   2  17   6        753.52        727.31        22.94 o
   3  17   6        136.50        143.55        13.34 o
   4  17   6        490.22        489.39        20.32 o
   5  17   6        379.51        358.91        18.52 o
   6  17   6        182.01        177.13        14.87 o
   7  17   6         46.15         28.05        10.36 o
   8  17   6        107.10        100.15        12.03 o
   9  17   6         10.68          4.52        10.06 o
  10  17   6        411.21        450.88        31.03 o
  11  17   6        129.83        111.60        15.87 o
  12  17   6        122.37        127.12        16.14 o
  13  17   6        277.87        277.90        19.61 o
  14  17   6       1648.21       1705.34        36.27 o
  15  17   6         66.97         76.22        18.83 o
  16  17   6         31.13        -22.23        22.23 o
  17  17   6          0.16        -16.25        16.25 o
 -16  18   6        170.66        130.43        26.67 o
 -15  18   6        177.81        146.10        22.90 o
 -14  18   6        294.25        277.31        23.02 o
 -13  18   6        470.77        446.77        25.69 o
 -12  18   6        298.45        296.48        22.26 o
 -11  18   6        112.58        100.84        17.63 o
 -10  18   6          0.33        -10.22        12.27 o
  -9  18   6        238.33        237.34        16.44 o
  -8  18   6         57.68         66.54        11.99 o
  -7  18   6        136.36        137.74        13.04 o
  -6  18   6        215.08        221.56        14.07 o
  -5  18   6         14.23          8.68         9.51 o
  -4  18   6        392.38        426.73        15.33 o
  -3  18   6         86.85         70.40        10.81 o
  -2  18   6        121.71        130.97        11.33 o
  -1  18   6         64.04         77.97        11.11 o
   0  18   6       1322.07       1294.32        22.91 o
   1  18   6         69.61         84.31        12.38 o
   2  18   6        123.42        128.40        13.19 o
   3  18   6         84.75         78.45        12.39 o
   4  18   6        402.30        363.24        18.92 o
   5  18   6         15.13          7.16        11.98 o
   6  18   6        211.42        202.41        18.02 o
   7  18   6        141.53        153.57        13.54 o
   8  18   6         58.76         73.42        11.55 o
   9  18   6        243.21        248.67        18.43 o
  10  18   6          0.07          4.03        13.34 o
  11  18   6        111.60        115.39        16.49 o
  12  18   6        304.79        332.90        20.79 o
  13  18   6        466.79        470.06        26.23 o
  14  18   6        293.93        307.26        19.31 o
  15  18   6        188.88        151.97        19.10 o
  16  18   6        164.39        152.84        26.96 o
 -14  19   6         12.17         -7.68        18.65 o
 -13  19   6          4.14          3.52        18.45 o
 -12  19   6        311.76        298.25        25.66 o
 -11  19   6        125.21        121.40        21.33 o
 -10  19   6          5.85         13.27        13.27 o
  -9  19   6        238.80        234.85        17.10 o
  -8  19   6         15.70          3.19        12.92 o
  -7  19   6         49.02         40.47        11.79 o
  -6  19   6        165.55        192.57        13.45 o
  -5  19   6        186.93        177.91        13.05 o
  -4  19   6        253.14        234.67        13.06 o
  -3  19   6        101.35        116.00        12.80 o
  -2  19   6        131.35        134.43        15.07 o
  -1  19   6        274.38        296.36        16.41 o
   0  19   6        159.44        164.53        15.41 o
   1  19   6        267.78        260.62        15.90 o
   2  19   6        138.77        158.67        16.75 o
   3  19   6         98.96        118.73        12.54 o
   4  19   6        259.45        256.96        17.95 o
   5  19   6        198.14        179.47        14.98 o
   6  19   6        165.55        178.83        14.83 o
   7  19   6         46.04         44.68        12.67 o
   8  19   6         15.32          9.01        13.88 o
   9  19   6        239.35        254.49        18.89 o
  10  19   6          6.23          0.03        12.70 o
  11  19   6        128.86        125.81        15.76 o
  12  19   6        324.62        344.44        20.07 o
  13  19   6          4.25         -6.60        13.43 o
  14  19   6         11.66         -7.06        14.82 o
 -13  20   6        187.89        158.15        23.41 o
 -12  20   6        156.44        113.28        22.18 o
 -11  20   6        554.17        577.18        31.19 o
 -10  20   6         44.65         47.72        16.20 o
  -9  20   6        198.75        200.84        19.50 o
  -8  20   6         24.80          2.56        13.99 o
  -7  20   6        901.33        992.06        32.73 o
  -6  20   6        262.03        229.96        16.67 o
  -5  20   6        252.69        270.43        16.45 o
  -4  20   6         11.14          1.02        11.20 o
  -3  20   6        253.01        254.21        16.42 o
  -2  20   6        171.78        181.41        14.97 o
  -1  20   6        629.36        657.89        27.59 o
   0  20   6         40.40         40.21        13.36 o
   1  20   6        630.46        664.60        24.84 o
   2  20   6        168.95        184.70        15.47 o
   3  20   6        250.52        258.79        15.21 o
   4  20   6         10.65          9.39        11.98 o
   5  20   6        250.29        247.30        15.41 o
   6  20   6        261.21        263.20        16.54 o
   7  20   6        895.88        906.66        28.01 o
   8  20   6         22.79         33.29        18.07 o
   9  20   6        197.34        193.57        16.75 o
  10  20   6         44.53         38.31        14.20 o
  11  20   6        559.88        591.69        23.89 o
  12  20   6        157.35        125.38        16.37 o
  13  20   6        179.40        155.70        18.35 o
 -11  21   6        125.90        102.88        21.83 o
 -10  21   6        227.46        261.04        24.71 o
  -9  21   6         97.69         82.74        18.50 o
  -8  21   6         22.76         27.99        15.57 o
  -7  21   6        189.19        131.81        19.92 o
  -6  21   6         11.07        -16.98        16.98 o
  -5  21   6        210.81        211.02        16.05 o
  -4  21   6         73.57         66.61        13.47 o
  -3  21   6        554.01        631.07        22.51 o
  -2  21   6         58.14         53.92        14.07 o
  -1  21   6        353.13        351.60        20.13 o
   0  21   6         40.15         30.58        13.69 o
   1  21   6        354.84        382.37        20.55 o
   2  21   6         61.19         58.60        15.32 o
   3  21   6        554.94        599.12        32.24 o
   4  21   6         67.67         58.49        12.47 o
   5  21   6        217.86        247.03        16.99 o
   6  21   6         10.80         24.27        16.00 o
   7  21   6        197.54        204.31        16.84 o
   8  21   6         22.61         15.23        13.42 o
   9  21   6        100.27        104.18        17.18 o
  10  21   6        232.83        270.38        20.70 o
  11  21   6        123.13        146.78        17.36 o
  -9  22   6        388.63        389.24        29.27 o
  -8  22   6         30.33         11.43        16.29 o
  -7  22   6         41.91         35.52        16.07 o
  -6  22   6        252.88        231.45        20.81 o
  -5  22   6         17.02          5.44        16.13 o
  -4  22   6         27.55         26.88        13.20 o
  -3  22   6          0.02        -15.90        15.90 o
  -2  22   6          9.60         -6.81        13.19 o
  -1  22   6        102.32        103.13        17.91 o
   0  22   6          0.20        -12.78        12.78 o
   1  22   6        108.25        102.98        16.09 o
   2  22   6         10.90         13.84        16.55 o
   3  22   6          0.12         -3.98        13.15 o
   4  22   6         26.15         31.30        15.47 o
   5  22   6         18.72         32.46        16.81 o
   6  22   6        250.77        229.15        17.58 o
   7  22   6         44.39         37.50        14.33 o
   8  22   6         32.68         43.96        14.48 o
   9  22   6        404.05        396.84        21.27 o
  -7  23   6        123.84        154.47        20.69 o
  -6  23   6         15.06          8.20        16.82 o
  -5  23   6        251.45        293.53        22.93 o
  -4  23   6        789.01        836.20        34.86 o
  -3  23   6          7.95         -1.89        17.78 o
  -2  23   6        305.13        329.37        20.60 o
  -1  23   6        224.41        218.30        25.19 o
   0  23   6          1.63        -13.30        13.30 o
   1  23   6        219.31        224.58        18.96 o
   2  23   6        303.45        315.46        20.56 o
   3  23   6          7.84        -15.33        15.33 o
   4  23   6        788.48        833.49        31.28 o
   5  23   6        248.25        284.50        20.89 o
   6  23   6         16.38          8.15        18.85 o
   7  23   6        123.36        101.96        16.05 o
  -2  24   6         84.47         69.71        20.61 o
  -1  24   6         87.76         92.79        16.60 o
   0  24   6        281.88        309.41        20.87 o
   1  24   6         84.10         87.92        18.02 o
   2  24   6         85.48        129.58        21.17 o
   0   1   7       5192.43       5070.62        37.34 o
   1   1   7       1576.24       1609.41        15.77 o
  -1   2   7       4012.83       3786.54        30.50 o
   0   2   7        114.58        105.19         6.24 o
   1   2   7       3999.60       3740.56        30.30 o
   2   2   7        606.69        611.85        11.55 o
  -2   3   7        777.63        685.48        11.71 o
  -1   3   7        666.78        641.53        11.97 o
   0   3   7        235.45        241.38         8.15 o
   1   3   7        674.23        664.04        11.77 o
   2   3   7        759.24        687.05        13.44 o
   3   3   7       2474.05       2478.09        26.02 o
  -3   4   7       2344.79       2281.94        22.33 o
  -2   4   7         92.52        104.21         6.52 o
  -1   4   7       4874.97       4630.67        36.01 o
   0   4   7        121.32        111.60         6.64 o
   1   4   7       4850.83       4587.26        35.96 o
   2   4   7         90.73         95.18         6.50 o
   3   4   7       2384.07       2330.60        24.79 o
   4   4   7        457.63        471.68        12.66 o
  -4   5   7         41.93         50.62         6.18 o
  -3   5   7        698.43        594.91        14.64 o
  -2   5   7        489.98        411.82        10.58 o
  -1   5   7        136.68        156.30         7.86 o
   0   5   7       2581.55       2491.86        23.91 o
   1   5   7        133.52        159.96         7.41 o
   2   5   7        493.23        408.38        10.48 o
   3   5   7        703.72        580.34        11.64 o
   4   5   7         45.37         41.84         6.87 o
   5   5   7       1722.33       1747.26        19.64 o
  -5   6   7       1221.98       1174.36        16.15 o
  -4   6   7       1387.97       1358.41        17.50 o
  -3   6   7       1103.19        999.02        15.01 o
  -2   6   7        387.23        368.00        10.27 o
  -1   6   7       2033.07       1934.46        20.96 o
   0   6   7        654.60        613.91        12.45 o
   1   6   7       2072.54       1952.19        21.00 o
   2   6   7        387.29        339.65        10.09 o
   3   6   7       1098.49       1019.19        15.10 o
   4   6   7       1378.48       1359.62        17.24 o
   5   6   7       1247.23       1241.02        15.09 o
   6   6   7        818.32        813.26        15.51 o
  -6   7   7        121.79        107.78         7.61 o
  -5   7   7         30.05         22.77         5.67 o
  -4   7   7       1634.54       1572.66        19.15 o
  -3   7   7       1123.02       1069.93        15.96 o
  -2   7   7       1712.65       1625.32        20.34 o
  -1   7   7        424.90        449.32        11.44 o
   0   7   7        123.98        118.38         7.68 o
   1   7   7        417.87        429.05        11.28 o
   2   7   7       1720.87       1634.46        18.59 o
   3   7   7       1146.50       1115.52        16.14 o
   4   7   7       1610.25       1528.54        18.87 o
   5   7   7         30.49         27.64         6.25 o
   6   7   7        111.43         98.79         7.63 o
   7   7   7         30.90         58.96         7.47 o
  -7   8   7         22.94         30.11         6.73 o
  -6   8   7       3769.79       3518.77        34.16 o
  -5   8   7        583.34        595.58        13.21 o
  -4   8   7        179.79        184.77         8.74 o
  -3   8   7        279.26        250.46        10.14 o
  -2   8   7        701.75        688.94        13.84 o
  -1   8   7         83.11         91.24         7.31 o
   0   8   7         86.68         46.65         6.71 o
   1   8   7         86.88         87.79         7.31 o
   2   8   7        708.52        687.91        13.50 o
   3   8   7        277.32        261.50         9.54 o
   4   8   7        178.86        178.08         9.08 o
   5   8   7        591.74        579.56        16.38 o
   6   8   7       3765.22       3546.21        29.84 o
   7   8   7         25.24         47.72         7.81 o
   8   8   7          6.17         21.71         6.56 o
  -8   9   7        384.30        356.70        12.23 o
  -7   9   7         42.44         72.71         7.94 o
  -6   9   7        559.11        568.70        16.09 o
  -5   9   7       5734.11       5310.10        42.70 o
  -4   9   7       4219.27       4088.45        35.52 o
  -3   9   7       1094.46       1006.28        17.43 o
  -2   9   7        214.87        217.09         9.58 o
  -1   9   7        188.87        192.24         9.09 o
   0   9   7       1308.77       1166.96        17.16 o
   1   9   7        184.41        186.51         9.24 o
   2   9   7        219.23        224.38         9.38 o
   3   9   7       1092.18       1036.47        21.86 o
   4   9   7       4260.88       4145.13        35.63 o
   5   9   7       5714.64       5289.18        42.62 o
   6   9   7        556.77        575.41        12.44 o
   7   9   7         45.07         63.03         7.39 o
   8   9   7        393.81        354.90        12.32 o
   9   9   7       1008.63        971.46        19.79 o
  -9  10   7        701.73        627.26        18.93 o
  -8  10   7        375.15        298.76        14.66 o
  -7  10   7       1216.17       1103.18        18.38 o
  -6  10   7       1637.62       1581.62        27.21 o
  -5  10   7        659.74        638.78        14.22 o
  -4  10   7        353.28        346.74        13.77 o
  -3  10   7        770.16        775.56        17.57 o
  -2  10   7        305.47        300.32        10.79 o
  -1  10   7         96.52        112.54         8.27 o
   0  10   7         18.54         26.30         6.81 o
   1  10   7         96.24         93.11         8.01 o
   2  10   7        307.62        283.79        10.41 o
   3  10   7        780.59        785.87        14.40 o
   4  10   7        353.44        333.51        10.71 o
   5  10   7        663.56        645.29        15.48 o
   6  10   7       1661.26       1588.61        21.16 o
   7  10   7       1203.04       1113.11        19.29 o
   8  10   7        368.93        294.50        13.07 o
   9  10   7        691.67        625.50        17.08 o
  10  10   7        115.61        117.81        13.42 o
 -10  11   7        120.86        113.30        12.18 o
  -9  11   7        299.75        281.44        14.89 o
  -8  11   7        106.10        102.48        11.65 o
  -7  11   7         12.43         10.13         8.09 o
  -6  11   7         97.68        111.62         9.98 o
  -5  11   7        358.21        378.80        11.90 o
  -4  11   7        587.16        570.00        14.83 o
  -3  11   7       1359.89       1356.42        19.64 o
  -2  11   7        781.57        724.02        15.28 o
  -1  11   7         63.87         52.65         7.67 o
   0  11   7        231.13        210.90        10.00 o
   1  11   7         64.60         63.93         7.66 o
   2  11   7        804.29        718.46        15.94 o
   3  11   7       1335.10       1335.30        19.12 o
   4  11   7        603.63        609.80        13.56 o
   5  11   7        368.16        376.95        12.05 o
   6  11   7         93.90        110.52         9.63 o
   7  11   7         13.86         15.72         8.95 o
   8  11   7        110.10         78.74        10.06 o
   9  11   7        302.49        276.83        13.63 o
  10  11   7        120.35        127.99        13.45 o
  11  11   7          0.88          3.81        10.20 o
 -11  12   7        359.88        385.26        17.42 o
 -10  12   7        651.58        662.81        20.56 o
  -9  12   7         85.99         89.03        11.73 o
  -8  12   7        216.03        208.90        13.95 o
  -7  12   7       1906.30       1912.08        27.45 o
  -6  12   7       1956.69       1836.08        33.53 o
  -5  12   7        359.60        389.22        13.18 o
  -4  12   7        378.21        407.78        13.57 o
  -3  12   7       1914.29       1835.08        23.25 o
  -2  12   7       2606.67       2389.96        26.71 o
  -1  12   7        373.26        401.09        12.75 o
   0  12   7         30.29         13.00         7.23 o
   1  12   7        375.75        386.54        12.38 o
   2  12   7       2573.60       2396.53        26.27 o
   3  12   7       1901.09       1863.34        22.96 o
   4  12   7        385.38        401.06        11.95 o
   5  12   7        370.18        358.84        12.92 o
   6  12   7       1958.03       1823.33        41.13 o
   7  12   7       1909.43       1913.29        27.76 o
   8  12   7        225.90        210.73        12.51 o
   9  12   7         93.25         78.79        10.56 o
  10  12   7        654.18        668.12        18.77 o
  11  12   7        354.47        393.18        17.42 o
  12  12   7         61.48         47.15        11.88 o
 -12  13   7        203.73        208.85        15.30 o
 -11  13   7        205.10        216.43        15.05 o
 -10  13   7         46.87         38.67        11.46 o
  -9  13   7       1554.72       1526.93        28.38 o
  -8  13   7        586.36        561.85        19.45 o
  -7  13   7         92.13        113.77        11.00 o
  -6  13   7        408.00        393.82        15.30 o
  -5  13   7         92.70         66.26         9.97 o
  -4  13   7        545.42        530.86        16.52 o
  -3  13   7        844.26        853.84        17.04 o
  -2  13   7        236.50        244.23        11.03 o
  -1  13   7         20.88         20.55         7.72 o
   0  13   7        137.47        128.22         9.56 o
   1  13   7         21.08         15.50         7.46 o
   2  13   7        229.86        251.12        10.87 o
   3  13   7        863.51        874.14        16.74 o
   4  13   7        549.94        526.45        13.95 o
   5  13   7         90.99         75.87        10.17 o
   6  13   7        416.46        376.91        16.42 o
   7  13   7         98.82        113.48        11.18 o
   8  13   7        579.96        585.22        18.52 o
   9  13   7       1561.70       1480.23        27.06 o
  10  13   7         46.17         58.53        10.78 o
  11  13   7        212.73        230.20        15.26 o
  12  13   7        194.17        218.39        15.20 o
  13  13   7          4.63         -3.56        11.56 o
 -13  14   7        154.09        161.05        22.03 o
 -12  14   7         96.09         85.52        12.86 o
 -11  14   7        222.23        221.16        15.55 o
 -10  14   7       1194.38       1143.49        25.89 o
  -9  14   7        224.29        246.29        15.43 o
  -8  14   7        265.83        283.41        16.36 o
  -7  14   7        164.24        184.35        12.57 o
  -6  14   7         41.79         17.06         8.75 o
  -5  14   7        138.85        121.75        11.40 o
  -4  14   7        336.50        326.32        14.46 o
  -3  14   7        325.66        323.35        12.54 o
  -2  14   7          6.45          9.70         7.70 o
  -1  14   7       1118.26       1133.41        19.41 o
   0  14   7          1.87          5.73         7.64 o
   1  14   7       1112.21       1120.43        19.02 o
   2  14   7          6.63         12.59         7.97 o
   3  14   7        320.42        340.64        12.86 o
   4  14   7        341.39        334.47        14.81 o
   5  14   7        147.24        142.31        11.67 o
   6  14   7         46.24         36.03        10.43 o
   7  14   7        158.74        179.71        12.66 o
   8  14   7        271.93        260.97        14.14 o
   9  14   7        221.64        233.69        13.82 o
  10  14   7       1177.60       1127.11        23.60 o
  11  14   7        229.37        239.72        17.33 o
  12  14   7         99.77        101.55        12.92 o
  13  14   7        150.93        176.10        19.67 o
  14  14   7         40.52         25.15        15.95 o
 -14  15   7         26.91          5.81        15.65 o
 -13  15   7        691.19        771.83        37.71 o
 -12  15   7        139.22        131.80        16.58 o
 -11  15   7         48.55         52.95        17.54 o
 -10  15   7        209.61        234.04        15.78 o
  -9  15   7        287.79        283.75        16.24 o
  -8  15   7          0.52         -6.41        10.57 o
  -7  15   7        618.85        625.23        19.00 o
  -6  15   7        109.93        121.02        11.41 o
  -5  15   7        417.42        393.61        15.79 o
  -4  15   7        394.42        419.46        15.29 o
  -3  15   7        559.19        547.71        16.57 o
  -2  15   7        199.16        208.66        11.26 o
  -1  15   7       1454.44       1431.40        27.35 o
   0  15   7       2021.65       2023.65        25.79 o
   1  15   7       1468.63       1456.77        22.68 o
   2  15   7        195.90        230.66        11.72 o
   3  15   7        554.71        551.08        18.82 o
   4  15   7        380.21        385.41        16.76 o
   5  15   7        416.83        395.02        15.88 o
   6  15   7        100.81         81.23        12.45 o
   7  15   7        622.23        637.82        19.05 o
   8  15   7          0.62          2.12         9.73 o
   9  15   7        290.05        281.48        15.19 o
  10  15   7        215.32        233.82        15.35 o
  11  15   7         44.50         75.18        15.59 o
  12  15   7        145.80        151.34        18.82 o
  13  15   7        701.62        778.75        26.56 o
  14  15   7         28.27         28.39        15.91 o
  15  15   7        882.01        863.25        31.42 o
 -15  16   7         85.77         50.73        18.07 o
 -14  16   7         15.99          0.62        15.39 o
 -13  16   7         12.60         18.16        15.80 o
 -12  16   7        294.56        319.60        20.51 o
 -11  16   7        398.23        353.37        20.79 o
 -10  16   7        117.55        127.26        14.18 o
  -9  16   7          5.62          0.78        11.34 o
  -8  16   7         59.69         58.50        12.70 o
  -7  16   7          0.16         -3.66        12.37 o
  -6  16   7         33.00         21.99         9.61 o
  -5  16   7         13.68         16.24         9.98 o
  -4  16   7         56.89         65.31        10.50 o
  -3  16   7        339.69        359.80        14.69 o
  -2  16   7        622.95        595.98        17.42 o
  -1  16   7        178.32        180.84        11.26 o
   0  16   7        490.01        505.49        17.65 o
   1  16   7        185.17        192.73        11.69 o
   2  16   7        610.12        541.41        19.41 o
   3  16   7        348.79        337.72        17.54 o
   4  16   7         58.49         60.14        11.97 o
   5  16   7         12.83         18.93        10.06 o
   6  16   7         35.33         28.41        11.29 o
   7  16   7          0.14          5.08        10.09 o
   8  16   7         59.98         76.60        11.88 o
   9  16   7          4.54          2.83        11.23 o
  10  16   7        124.98        164.44        21.18 o
  11  16   7        394.93        389.96        27.36 o
  12  16   7        289.51        272.71        21.89 o
  13  16   7         13.14          9.62        15.71 o
  14  16   7         15.89          4.58        16.10 o
  15  16   7         86.77         38.07        17.43 o
  16  16   7         90.26         79.05        18.85 o
 -15  17   7         12.66        -15.17        16.32 o
 -14  17   7        182.65        150.72        20.19 o
 -13  17   7        199.16        205.37        21.18 o
 -12  17   7        427.36        439.46        24.92 o
 -11  17   7        297.45        318.96        20.64 o
 -10  17   7         65.86         60.36        15.27 o
  -9  17   7        420.41        404.46        19.14 o
  -8  17   7        265.08        282.32        16.91 o
  -7  17   7        251.19        227.31        15.59 o
  -6  17   7        598.37        601.84        19.86 o
  -5  17   7         73.89         52.99        11.33 o
  -4  17   7       1586.64       1617.38        26.57 o
  -3  17   7        223.64        194.81        12.78 o
  -2  17   7        739.06        748.11        23.75 o
  -1  17   7        297.90        292.16        14.43 o
   0  17   7        381.23        366.13        14.50 o
   1  17   7        298.13        274.71        15.85 o
   2  17   7        748.06        768.68        21.91 o
   3  17   7        238.41        218.21        15.12 o
   4  17   7       1600.87       1649.30        29.91 o
   5  17   7         76.57         50.05        11.22 o
   6  17   7        599.36        604.07        21.26 o
   7  17   7        250.76        248.67        15.02 o
   8  17   7        270.00        311.99        16.09 o
   9  17   7        428.95        416.82        19.89 o
  10  17   7         63.57         58.85        14.75 o
  11  17   7        303.67        339.88        33.10 o
  12  17   7        415.69        441.23        30.13 o
  13  17   7        189.58        169.28        20.14 o
  14  17   7        184.39        184.44        20.78 o
  15  17   7         12.43        -11.77        17.50 o
 -14  18   7        195.16        193.33        21.40 o
 -13  18   7        173.74        181.46        21.00 o
 -12  18   7        763.58        776.81        30.73 o
 -11  18   7         27.36         52.02        17.37 o
 -10  18   7        635.07        644.05        26.28 o
  -9  18   7         27.36         18.26        14.69 o
  -8  18   7        163.75        139.04        16.20 o
  -7  18   7        120.20        117.09        14.24 o
  -6  18   7         33.87         29.21        12.32 o
  -5  18   7         71.29         57.03        11.88 o
  -4  18   7          0.58         12.03        10.06 o
  -3  18   7        413.02        426.69        16.47 o
  -2  18   7        802.02        762.21        20.70 o
  -1  18   7        157.95        161.16        12.77 o
   0  18   7        621.17        601.32        20.89 o
   1  18   7        153.33        149.44        15.42 o
   2  18   7        799.90        744.62        22.65 o
   3  18   7        413.18        420.87        18.68 o
   4  18   7          0.62          8.81        11.08 o
   5  18   7         71.09         70.54        14.08 o
   6  18   7         34.14         28.00        15.02 o
   7  18   7        116.06        114.91        13.15 o
   8  18   7        155.66        158.60        14.48 o
   9  18   7         29.72         32.62        13.02 o
  10  18   7        643.82        735.02        29.93 o
  11  18   7         28.08         -8.25        15.89 o
  12  18   7        766.89        774.01        33.60 o
  13  18   7        172.46        153.65        23.75 o
  14  18   7        194.57        185.74        21.41 o
 -13  19   7         63.39         48.79        18.06 o
 -12  19   7         64.83         36.94        17.77 o
 -11  19   7         19.71         -4.87        15.92 o
 -10  19   7         56.77         45.68        16.52 o
  -9  19   7         22.15         20.23        15.25 o
  -8  19   7        184.66        217.08        18.74 o
  -7  19   7        112.55        146.00        15.51 o
  -6  19   7         51.79         42.48        13.38 o
  -5  19   7        546.15        532.38        19.89 o
  -4  19   7         57.93         24.12        11.03 o
  -3  19   7        170.17        163.82        13.79 o
  -2  19   7         88.02         89.88        12.23 o
  -1  19   7         24.90          7.52        12.80 o
   0  19   7         85.38         78.55        14.01 o
   1  19   7         26.97         10.61        12.78 o
   2  19   7         87.71         68.58        13.10 o
   3  19   7        166.27        185.65        15.45 o
   4  19   7         60.53         37.88        13.24 o
   5  19   7        538.62        547.17        20.02 o
   6  19   7         55.44         38.49        14.12 o
   7  19   7        115.86        133.41        17.55 o
   8  19   7        182.91        228.83        16.86 o
   9  19   7         21.50         -6.36        14.12 o
  10  19   7         58.22         24.86        15.16 o
  11  19   7         17.75          4.67        16.67 o
  12  19   7         62.12         54.75        22.46 o
  13  19   7         63.43         48.49        18.69 o
 -11  20   7        300.55        317.64        26.87 o
 -10  20   7         17.72         20.77        16.74 o
  -9  20   7         57.89         45.34        17.09 o
  -8  20   7        113.43        118.31        17.72 o
  -7  20   7        140.40        141.17        17.84 o
  -6  20   7         43.58         31.96        13.77 o
  -5  20   7        119.09        131.09        14.75 o
  -4  20   7        100.80         77.51        12.79 o
  -3  20   7        556.92        578.71        26.08 o
  -2  20   7        166.86        161.04        16.58 o
  -1  20   7        249.01        233.43        17.76 o
   0  20   7        202.78        180.62        16.88 o
   1  20   7        257.95        303.52        19.30 o
   2  20   7        168.91        156.33        16.57 o
   3  20   7        557.44        576.10        23.40 o
   4  20   7        101.82        106.08        14.53 o
   5  20   7        121.74        111.98        13.56 o
   6  20   7         47.07         46.94        12.15 o
   7  20   7        147.13        172.76        16.22 o
   8  20   7        111.48        129.71        21.35 o
   9  20   7         56.67         86.46        16.70 o
  10  20   7         19.72         22.34        24.27 o
  11  20   7        300.34        320.57        21.96 o
  -9  21   7        332.54        279.57        25.87 o
  -8  21   7         41.13         -6.76        21.29 o
  -7  21   7         52.15         26.15        17.92 o
  -6  21   7        494.26        497.34        29.88 o
  -5  21   7        496.23        541.62        23.79 o
  -4  21   7         83.76         82.19        24.94 o
  -3  21   7        313.67        344.67        20.30 o
  -2  21   7        325.35        343.81        20.35 o
  -1  21   7        164.37        154.77        16.40 o
   0  21   7         99.47         78.61        15.14 o
   1  21   7        159.68        179.96        17.51 o
   2  21   7        328.11        340.34        20.62 o
   3  21   7        314.76        334.41        20.49 o
   4  21   7         83.06         97.76        13.75 o
   5  21   7        496.01        521.54        18.94 o
   6  21   7        494.79        512.83        22.14 o
   7  21   7         53.84         42.64        14.02 o
   8  21   7         40.66         47.21        14.21 o
   9  21   7        329.23        355.26        20.57 o
  -7  22   7        117.18         64.40        21.78 o
  -6  22   7         24.32         -4.88        18.84 o
  -5  22   7        175.77        182.76        20.54 o
  -4  22   7         31.15         10.16        15.27 o
  -3  22   7        320.74        337.87        20.59 o
  -2  22   7         37.24          8.82        18.36 o
  -1  22   7         60.87         70.58        15.19 o
   0  22   7          0.25         -2.92        15.74 o
   1  22   7         57.61         40.00        14.74 o
   2  22   7         40.13         36.52        14.76 o
   3  22   7        314.87        358.42        21.39 o
   4  22   7         31.74         39.59        16.29 o
   5  22   7        173.34        167.00        20.76 o
   6  22   7         24.88          9.37        19.75 o
   7  22   7        123.29        147.44        16.71 o
  -2  23   7         46.59         20.79        14.57 o
  -1  23   7         60.04         56.38        15.46 o
   0  23   7        102.80        128.74        17.01 o
   1  23   7         60.03         44.48        15.12 o
   2  23   7         42.51         -1.98        15.78 o
   0   0   8       5485.60       5158.41        98.09 o
   0   1   8       1965.29       1842.57        17.82 o
   1   1   8          9.06          1.26         4.58 o
  -1   2   8       2436.44       2387.96        25.59 o
   0   2   8        279.22        255.66         9.64 o
   1   2   8       2421.20       2365.79        31.48 o
   2   2   8        510.74        475.59        12.47 o
  -2   3   8       1557.80       1459.10        19.07 o
  -1   3   8       1508.86       1459.88        17.70 o
   0   3   8       1200.41       1291.99        16.51 o
   1   3   8       1523.20       1464.75        17.47 o
   2   3   8       1558.71       1475.77        19.65 o
   3   3   8       5523.82       5157.20        53.26 o
  -3   4   8       1343.04       1329.07        21.65 o
  -2   4   8       1357.14       1245.01        16.59 o
  -1   4   8        882.02        815.89        13.42 o
   0   4   8       1184.33       1076.53        15.51 o
   1   4   8        877.65        856.52        15.44 o
   2   4   8       1342.78       1284.74        18.81 o
   3   4   8       1365.07       1305.43        19.23 o
   4   4   8          0.29         -6.35         6.46 o
  -4   5   8        413.71        406.49        14.27 o
  -3   5   8       1351.75       1328.32        19.41 o
  -2   5   8       4840.07       4582.28        37.60 o
  -1   5   8       1727.70       1577.45        19.10 o
   0   5   8       3037.96       2896.98        27.42 o
   1   5   8       1758.13       1609.89        21.65 o
   2   5   8       4889.22       4718.70        41.06 o
   3   5   8       1351.06       1290.63        23.18 o
   4   5   8        404.48        388.94        12.34 o
   5   5   8        266.36        240.83        10.56 o
  -5   6   8        655.37        609.19        14.64 o
  -4   6   8        791.97        760.20        18.11 o
  -3   6   8        412.89        372.19        11.03 o
  -2   6   8       1023.83        979.39        16.30 o
  -1   6   8        558.40        553.25        12.63 o
   0   6   8       1883.92       1827.63        21.09 o
   1   6   8        552.37        532.24        15.35 o
   2   6   8       1028.34       1001.00        17.34 o
   3   6   8        421.09        387.40        12.53 o
   4   6   8        795.14        766.06        15.94 o
   5   6   8        652.48        619.81        14.85 o
   6   6   8        325.00        309.99        13.94 o
  -6   7   8       1060.55        989.62        17.89 o
  -5   7   8        391.35        376.56        12.56 o
  -4   7   8        138.92        141.71         9.23 o
  -3   7   8       3819.88       3632.29        32.78 o
  -2   7   8       1429.08       1298.96        18.07 o
  -1   7   8        183.52        185.01         9.32 o
   0   7   8         13.08          7.41         6.30 o
   1   7   8        180.08        167.03         8.39 o
   2   7   8       1438.05       1300.79        19.89 o
   3   7   8       3848.16       3684.25        35.72 o
   4   7   8        140.63        145.01        10.70 o
   5   7   8        391.04        400.12        13.02 o
   6   7   8       1067.09        990.96        18.21 o
   7   7   8          3.82         18.38         8.02 o
  -7   8   8         80.88         96.33         8.95 o
  -6   8   8       1417.34       1346.81        20.85 o
  -5   8   8       3525.31       3437.62        51.51 o
  -4   8   8       1399.93       1299.00        18.80 o
  -3   8   8        693.76        666.43        14.25 o
  -2   8   8        360.96        317.52        11.44 o
  -1   8   8       2790.12       2545.45        26.42 o
   0   8   8        154.74        178.48         9.20 o
   1   8   8       2774.54       2559.87        26.45 o
   2   8   8        345.45        285.64        10.12 o
   3   8   8        699.28        670.68        16.20 o
   4   8   8       1408.53       1304.45        20.40 o
   5   8   8       3554.78       3409.03        34.78 o
   6   8   8       1432.23       1364.16        21.12 o
   7   8   8         77.29         87.10         8.75 o
   8   8   8        637.13        610.10        16.90 o
  -8   9   8        216.85        228.53        13.92 o
  -7   9   8        490.52        499.03        15.83 o
  -6   9   8        461.77        416.29        13.40 o
  -5   9   8        772.80        739.48        16.34 o
  -4   9   8        785.41        788.15        15.60 o
  -3   9   8        447.62        413.19        12.29 o
  -2   9   8        832.04        843.79        16.64 o
  -1   9   8        923.10        860.41        19.92 o
   0   9   8        265.58        246.24        10.28 o
   1   9   8        938.84        866.83        16.95 o
   2   9   8        830.34        811.25        14.97 o
   3   9   8        433.44        395.11        13.36 o
   4   9   8        800.98        793.28        17.15 o
   5   9   8        767.33        752.83        16.93 o
   6   9   8        466.40        425.18        16.55 o
   7   9   8        480.25        475.72        15.57 o
   8   9   8        209.56        208.05        13.94 o
   9   9   8         17.81          1.45        11.27 o
  -9  10   8        373.41        358.97        19.02 o
  -8  10   8         11.77         29.22        10.24 o
  -7  10   8        229.17        212.90        13.47 o
  -6  10   8        972.25        962.07        18.30 o
  -5  10   8        676.45        678.28        14.98 o
  -4  10   8        577.16        549.09        14.07 o
  -3  10   8        990.14        950.23        21.43 o
  -2  10   8        688.54        659.31        15.10 o
  -1  10   8       1648.70       1583.89        21.30 o
   0  10   8       2229.81       2170.19        25.11 o
   1  10   8       1647.91       1535.29        20.90 o
   2  10   8        678.02        694.82        14.43 o
   3  10   8        954.90        901.30        17.23 o
   4  10   8        561.81        513.50        14.72 o
   5  10   8        677.84        658.06        16.21 o
   6  10   8        985.87        980.17        20.13 o
   7  10   8        231.83        219.57        13.82 o
   8  10   8         12.09         26.86        10.15 o
   9  10   8        367.52        368.94        16.73 o
  10  10   8          0.64         13.31        10.37 o
 -10  11   8        454.04        429.87        18.28 o
  -9  11   8         89.20         88.92        12.10 o
  -8  11   8        606.66        606.83        20.14 o
  -7  11   8        574.19        588.96        18.88 o
  -6  11   8        494.77        529.92        18.36 o
  -5  11   8        691.08        690.64        15.44 o
  -4  11   8        215.90        210.15        10.41 o
  -3  11   8       1586.26       1539.91        24.81 o
  -2  11   8       2903.15       2724.46        29.19 o
  -1  11   8         79.21         65.46         8.36 o
   0  11   8         60.04         65.05         8.30 o
   1  11   8         85.26         75.44         8.35 o
   2  11   8       2890.45       2714.98        32.23 o
   3  11   8       1594.97       1551.28        21.90 o
   4  11   8        215.47        241.23        11.86 o
   5  11   8        667.46        664.35        21.48 o
   6  11   8        504.84        559.67        18.56 o
   7  11   8        572.04        546.93        19.10 o
   8  11   8        623.31        632.91        19.93 o
   9  11   8         89.06         97.31        14.42 o
  10  11   8        455.24        398.34        17.77 o
  11  11   8        119.09        110.69        13.51 o
 -11  12   8         58.28         63.34        12.42 o
 -10  12   8        196.52        185.37        18.39 o
  -9  12   8        785.83        776.53        22.46 o
  -8  12   8        164.61        155.04        13.34 o
  -7  12   8        607.78        565.49        19.57 o
  -6  12   8        277.80        232.04        14.30 o
  -5  12   8         60.10         68.54        10.19 o
  -4  12   8        112.03        108.86        10.01 o
  -3  12   8        129.99        120.93        10.02 o
  -2  12   8        179.34        158.51        11.45 o
  -1  12   8         52.48         53.95         8.51 o
   0  12   8          0.95         -5.39         7.34 o
   1  12   8         54.73         56.83         8.39 o
   2  12   8        174.79        176.09        10.20 o
   3  12   8        134.16        133.23         9.69 o
   4  12   8        111.91        115.03        10.59 o
   5  12   8         55.97         49.69        11.01 o
   6  12   8        275.94        242.55        13.25 o
   7  12   8        622.17        546.66        19.26 o
   8  12   8        163.96        168.66        13.55 o
   9  12   8        788.47        751.65        22.21 o
  10  12   8        201.35        203.85        14.84 o
  11  12   8         61.33         68.63        13.66 o
  12  12   8        119.33        100.80        15.83 o
 -12  13   8         96.61        100.76        13.47 o
 -11  13   8          0.29         -1.76        10.95 o
 -10  13   8        135.65        131.01        13.71 o
  -9  13   8        141.52        114.20        12.96 o
  -8  13   8        429.19        449.24        18.70 o
  -7  13   8         42.30         51.60        11.67 o
  -6  13   8        562.02        526.23        19.22 o
  -5  13   8         86.70         69.63        10.66 o
  -4  13   8       1024.73        945.06        19.36 o
  -3  13   8       1692.34       1736.27        25.02 o
  -2  13   8        114.95        117.25         9.79 o
  -1  13   8        568.37        552.65        15.10 o
   0  13   8        123.59        136.41         9.93 o
   1  13   8        562.37        565.24        15.19 o
   2  13   8        115.41        118.38        11.98 o
   3  13   8       1686.73       1726.18        27.59 o
   4  13   8       1029.37        945.61        28.91 o
   5  13   8         85.18         85.29        11.73 o
   6  13   8        540.13        527.69        19.58 o
   7  13   8         45.24         63.51        12.04 o
   8  13   8        429.04        448.89        19.83 o
   9  13   8        135.30        142.85        13.59 o
  10  13   8        132.31        111.80        13.53 o
  11  13   8          0.27        -10.86        10.86 o
  12  13   8         93.08         98.72        15.06 o
  13  13   8        466.16        435.41        20.08 o
 -13  14   8         78.73        114.83        18.46 o
 -12  14   8        153.48        162.68        26.26 o
 -11  14   8        550.34        597.38        22.17 o
 -10  14   8        122.72        146.05        14.29 o
  -9  14   8        210.64        237.90        20.73 o
  -8  14   8        211.63        193.29        14.78 o
  -7  14   8         58.26         47.23        12.00 o
  -6  14   8        275.03        285.94        16.07 o
  -5  14   8        731.65        727.68        19.68 o
  -4  14   8         42.61         38.30        10.01 o
  -3  14   8          5.06         13.14         8.21 o
  -2  14   8         10.70         25.70         8.45 o
  -1  14   8        305.11        295.05        12.68 o
   0  14   8        381.69        382.17        14.12 o
   1  14   8        304.13        295.56        12.59 o
   2  14   8         13.20         24.43         9.00 o
   3  14   8          5.68          5.51         9.93 o
   4  14   8         42.69         20.22        10.92 o
   5  14   8        718.82        680.64        21.23 o
   6  14   8        273.74        277.40        16.10 o
   7  14   8         58.08         42.21        11.74 o
   8  14   8        204.75        203.39        14.81 o
   9  14   8        215.99        250.57        16.04 o
  10  14   8        122.94        144.44        14.36 o
  11  14   8        558.29        596.70        33.15 o
  12  14   8        154.28        181.10        15.37 o
  13  14   8         79.05         76.87        13.67 o
  14  14   8         40.23         60.43        15.21 o
 -14  15   8         20.36         17.80        16.83 o
 -13  15   8        246.84        301.62        31.80 o
 -12  15   8        134.52        138.94        15.00 o
 -11  15   8         35.62         37.16        19.06 o
 -10  15   8         44.02         49.10        12.71 o
  -9  15   8        102.52         97.53        13.80 o
  -8  15   8        493.23        506.24        20.47 o
  -7  15   8        106.49        103.95        13.28 o
  -6  15   8        844.05        826.78        23.44 o
  -5  15   8         10.29          5.41        10.09 o
  -4  15   8         72.74         64.57        11.10 o
  -3  15   8        112.20        117.62        11.25 o
  -2  15   8        355.22        376.33        13.96 o
  -1  15   8         76.43         71.01        14.44 o
   0  15   8         50.20         63.73         9.41 o
   1  15   8         78.92         95.67        10.16 o
   2  15   8        351.24        373.93        16.75 o
   3  15   8        113.79        124.11        14.23 o
   4  15   8         77.67         71.34        12.26 o
   5  15   8         12.35         23.80        11.25 o
   6  15   8        846.90        833.78        23.64 o
   7  15   8        103.71        123.13        13.83 o
   8  15   8        497.05        526.69        24.33 o
   9  15   8        105.16        123.29        19.10 o
  10  15   8         46.96         48.46        14.03 o
  11  15   8         31.31         47.95        12.93 o
  12  15   8        133.02        155.34        15.06 o
  13  15   8        245.53        256.67        28.91 o
  14  15   8         23.32         19.09        16.29 o
  15  15   8        604.45        620.29        29.48 o
 -15  16   8        207.13        237.27        22.03 o
 -14  16   8         73.27         59.75        17.90 o
 -13  16   8         60.49         67.02        17.90 o
 -12  16   8         55.88         39.18        15.35 o
 -11  16   8        335.74        330.89        20.61 o
 -10  16   8        174.36        193.67        17.30 o
  -9  16   8        224.54        237.94        21.29 o
  -8  16   8        227.35        239.92        17.81 o
  -7  16   8         80.04         81.56        13.15 o
  -6  16   8        119.01        126.91        14.18 o
  -5  16   8        183.71        176.42        13.57 o
  -4  16   8        458.49        519.31        18.52 o
  -3  16   8        693.02        667.10        18.74 o
  -2  16   8        216.34        223.90        13.16 o
  -1  16   8        402.18        355.73        14.08 o
   0  16   8       1151.79       1187.18        22.22 o
   1  16   8        397.49        368.68        17.08 o
   2  16   8        218.41        212.61        15.05 o
   3  16   8        693.49        648.15        23.20 o
   4  16   8        463.57        489.69        20.12 o
   5  16   8        186.95        197.41        15.34 o
   6  16   8        115.60        149.48        14.54 o
   7  16   8         83.78         88.52        13.19 o
   8  16   8        225.40        210.63        15.77 o
   9  16   8        218.59        222.29        16.32 o
  10  16   8        181.16        193.71        15.79 o
  11  16   8        330.07        343.67        18.63 o
  12  16   8         59.04         98.46        26.57 o
  13  16   8         62.74         64.87        19.04 o
  14  16   8         75.93         57.66        17.81 o
  15  16   8        208.24        198.35        21.74 o
 -14  17   8        139.71        134.92        19.78 o
 -13  17   8         23.55          4.77        17.00 o
 -12  17   8         38.08         43.71        22.29 o
 -11  17   8         89.80         78.63        16.56 o
 -10  17   8         40.72         29.62        13.39 o
  -9  17   8        175.81        165.08        18.08 o
  -8  17   8        499.96        528.44        21.70 o
  -7  17   8         43.09         28.41        13.93 o
  -6  17   8         49.02         18.87        12.47 o
  -5  17   8         31.92         30.78        11.36 o
  -4  17   8        147.81        167.64        15.58 o
  -3  17   8        330.37        356.33        16.37 o
  -2  17   8         35.30         38.90        11.36 o
  -1  17   8        261.72        285.37        14.81 o
   0  17   8         19.75         35.94        10.81 o
   1  17   8        254.79        240.26        18.74 o
   2  17   8         33.24         22.94        11.73 o
   3  17   8        324.06        323.75        18.99 o
   4  17   8        147.53        136.12        14.73 o
   5  17   8         29.83         25.05        12.09 o
   6  17   8         46.10         35.08        11.53 o
   7  17   8         42.88         39.26        12.56 o
   8  17   8        497.77        516.00        21.26 o
   9  17   8        183.58        207.24        20.24 o
  10  17   8         41.20         36.09        18.29 o
  11  17   8         92.08         85.83        15.93 o
  12  17   8         35.72         37.94        16.63 o
  13  17   8         21.98         13.96        21.39 o
  14  17   8        142.16         98.91        19.67 o
 -12  18   8         16.66        -16.12        16.12 o
 -11  18   8        303.11        302.01        23.03 o
 -10  18   8        365.39        318.04        21.05 o
  -9  18   8         36.13         24.51        13.52 o
  -8  18   8        194.91        228.38        17.23 o
  -7  18   8         59.99         55.80        14.32 o
  -6  18   8        178.99        176.50        15.82 o
  -5  18   8       1036.31       1045.40        27.98 o
  -4  18   8         14.36         12.86        14.40 o
  -3  18   8        263.77        273.45        16.09 o
  -2  18   8        504.25        507.60        18.70 o
  -1  18   8        167.20        153.33        14.48 o
   0  18   8         12.84         14.53        14.14 o
   1  18   8        171.42        198.93        15.25 o
   2  18   8        504.95        520.62        20.83 o
   3  18   8        262.77        278.51        18.70 o
   4  18   8         12.40         18.46        13.12 o
   5  18   8       1039.28       1059.20        26.82 o
   6  18   8        182.98        199.74        15.11 o
   7  18   8         58.86         60.29        13.54 o
   8  18   8        190.38        183.37        16.04 o
   9  18   8         35.84         43.59        13.24 o
  10  18   8        373.19        363.28        27.27 o
  11  18   8        310.42        297.23        23.37 o
  12  18   8         14.99         -8.69        16.27 o
 -11  19   8        127.72        144.31        20.63 o
 -10  19   8        254.42        309.84        22.26 o
  -9  19   8        102.52        102.91        17.60 o
  -8  19   8        202.23        212.05        22.79 o
  -7  19   8        339.94        330.43        19.45 o
  -6  19   8         89.58         96.17        14.71 o
  -5  19   8        171.28        185.36        14.91 o
  -4  19   8        416.56        427.69        19.43 o
  -3  19   8        263.72        298.96        16.38 o
  -2  19   8         95.54         86.38        14.78 o
  -1  19   8        147.27        127.63        16.08 o
   0  19   8        497.04        463.98        21.96 o
   1  19   8        146.26        114.91        15.64 o
   2  19   8         94.63         77.86        16.74 o
   3  19   8        265.44        284.58        19.23 o
   4  19   8        415.30        449.03        20.79 o
   5  19   8        172.00        172.70        15.81 o
   6  19   8         85.08         74.32        13.23 o
   7  19   8        346.71        385.80        21.40 o
   8  19   8        199.93        207.53        18.83 o
   9  19   8        106.03        102.74        19.10 o
  10  19   8        264.02        280.54        23.33 o
  11  19   8        125.94        124.38        19.85 o
  -9  20   8        551.57        571.52        26.82 o
  -8  20   8        124.75        120.27        18.09 o
  -7  20   8         31.26          2.80        14.11 o
  -6  20   8         24.83         -3.95        13.99 o
  -5  20   8         26.04         38.17        13.11 o
  -4  20   8        102.46         94.26        15.79 o
  -3  20   8         83.99        101.91        15.95 o
  -2  20   8        265.10        251.23        18.89 o
  -1  20   8         19.63        -13.41        13.41 o
   0  20   8        444.94        459.40        22.36 o
   1  20   8         17.71         17.46        13.98 o
   2  20   8        266.63        252.70        20.60 o
   3  20   8         83.65        110.80        17.64 o
   4  20   8         98.78         95.36        15.03 o
   5  20   8         27.36         18.26        12.97 o
   6  20   8         25.13         19.41        12.06 o
   7  20   8         32.68         57.90        26.49 o
   8  20   8        124.02        117.38        19.41 o
   9  20   8        546.24        511.06        28.31 o
  -6  21   8         58.01         54.40        15.28 o
  -5  21   8        150.40        193.32        20.05 o
  -4  21   8        134.24        107.96        18.24 o
  -3  21   8        157.45        204.99        19.96 o
  -2  21   8        639.06        686.02        27.93 o
  -1  21   8        280.18        300.30        20.12 o
   0  21   8        337.36        362.78        21.34 o
   1  21   8        280.37        277.74        21.56 o
   2  21   8        633.54        644.90        29.04 o
   3  21   8        161.43        190.34        28.63 o
   4  21   8        128.28        164.27        17.75 o
   5  21   8        152.56        187.66        17.03 o
   6  21   8         55.32         71.36        19.46 o
  -1  22   8        156.26        129.64        17.34 o
   0  22   8        141.98        161.58        18.06 o
   1  22   8        154.35        135.61        18.93 o
   0   1   9         63.50         49.15         9.10 o
   1   1   9       4947.56       4441.48        46.95 o
  -1   2   9         15.06          6.81         7.33 o
   0   2   9        380.69        366.46        13.06 o
   1   2   9         15.77          2.71         6.60 o
   2   2   9       1762.19       1548.79        20.80 o
  -2   3   9       1325.24       1292.97        19.32 o
  -1   3   9       2336.12       2234.34        28.04 o
   0   3   9         11.49         26.01         7.84 o
   1   3   9       2346.59       2300.73        25.87 o
   2   3   9       1328.29       1245.03        23.69 o
   3   3   9       2196.67       1944.34        26.72 o
  -3   4   9        886.01        762.45        15.99 o
  -2   4   9       1177.50       1091.61        19.08 o
  -1   4   9       1239.44       1089.19        19.67 o
   0   4   9       1115.24       1054.60        19.48 o
   1   4   9       1240.62       1035.83        17.56 o
   2   4   9       1150.91       1049.28        17.98 o
   3   4   9        894.86        765.93        16.18 o
   4   4   9         84.02         84.64         8.52 o
  -4   5   9        625.02        572.52        14.76 o
  -3   5   9        169.99        167.50         9.86 o
  -2   5   9        172.78        180.64         9.94 o
  -1   5   9        420.27        405.92        14.13 o
   0   5   9        751.91        682.38        16.86 o
   1   5   9        434.20        408.14        12.95 o
   2   5   9        178.74        189.04        10.07 o
   3   5   9        175.52        164.63         9.94 o
   4   5   9        625.76        550.61        14.81 o
   5   5   9       1389.76       1258.67        20.47 o
  -5   6   9        905.81        841.99        17.42 o
  -4   6   9        393.90        375.75        12.99 o
  -3   6   9       1576.88       1529.40        22.09 o
  -2   6   9       2843.76       2744.06        30.13 o
  -1   6   9        978.15        867.42        19.32 o
   0   6   9       5139.36       4580.74        41.56 o
   1   6   9        968.61        886.08        17.87 o
   2   6   9       2802.81       2742.46        30.23 o
   3   6   9       1571.32       1507.51        22.12 o
   4   6   9        386.94        375.14        13.16 o
   5   6   9        916.83        878.44        17.68 o
   6   6   9        202.43        230.46        11.47 o
  -6   7   9        127.18        129.19         9.94 o
  -5   7   9        765.03        761.47        16.96 o
  -4   7   9       1692.32       1590.49        22.94 o
  -3   7   9        750.78        721.43        16.80 o
  -2   7   9        355.94        331.06        12.56 o
  -1   7   9       1063.55        973.79        19.39 o
   0   7   9        365.24        322.86        12.22 o
   1   7   9       1103.74       1019.59        18.63 o
   2   7   9        353.32        329.83        12.69 o
   3   7   9        754.60        713.78        16.32 o
   4   7   9       1688.44       1584.45        22.94 o
   5   7   9        779.48        758.39        17.29 o
   6   7   9        123.77        130.30         9.85 o
   7   7   9        369.68        375.84        14.79 o
  -7   8   9        162.11        182.15        11.02 o
  -6   8   9        240.59        246.41        11.86 o
  -5   8   9        291.02        251.53        11.72 o
  -4   8   9        166.11        146.67        10.23 o
  -3   8   9         63.76         55.87         8.65 o
  -2   8   9         15.14         12.53         7.74 o
  -1   8   9        397.91        367.17        14.04 o
   0   8   9         53.94         48.04         8.23 o
   1   8   9        395.33        337.35        12.82 o
   2   8   9         14.89         13.95         7.74 o
   3   8   9         63.08         66.27         8.78 o
   4   8   9        177.40        181.19        10.83 o
   5   8   9        296.17        259.33        12.07 o
   6   8   9        233.10        267.83        12.29 o
   7   8   9        166.16        189.63        10.97 o
   8   8   9         92.37        102.41        10.62 o
  -8   9   9        643.76        616.79        19.98 o
  -7   9   9        732.81        702.04        18.50 o
  -6   9   9        136.05        164.95        13.93 o
  -5   9   9        365.84        365.61        13.44 o
  -4   9   9         76.63         65.01         8.97 o
  -3   9   9       1341.31       1288.95        24.33 o
  -2   9   9        366.81        351.80        13.14 o
  -1   9   9       1066.48       1088.64        26.34 o
   0   9   9        690.23        648.36        18.44 o
   1   9   9       1093.30       1120.07        19.13 o
   2   9   9        370.66        333.54        13.20 o
   3   9   9       1348.20       1258.46        21.33 o
   4   9   9         76.16         62.09         9.00 o
   5   9   9        351.18        336.72        13.37 o
   6   9   9        133.51        158.70        10.77 o
   7   9   9        723.06        728.64        18.85 o
   8   9   9        645.03        614.06        20.15 o
   9   9   9        273.35        307.03        18.32 o
  -9  10   9         41.64         44.69        11.64 o
  -8  10   9       1005.46        974.49        23.59 o
  -7  10   9        121.17        144.43        15.62 o
  -6  10   9        173.80        179.48        11.96 o
  -5  10   9        736.40        762.65        20.16 o
  -4  10   9        881.67        861.81        21.47 o
  -3  10   9        802.38        781.17        17.89 o
  -2  10   9         22.96         17.02         8.29 o
  -1  10   9        988.98        917.52        19.74 o
   0  10   9         17.74         18.24         8.13 o
   1  10   9        992.85        968.17        20.38 o
   2  10   9         19.69         19.82         8.42 o
   3  10   9        786.86        804.33        18.37 o
   4  10   9        904.34        916.75        19.49 o
   5  10   9        745.62        761.64        18.89 o
   6  10   9        168.57        175.29        11.94 o
   7  10   9        116.16        129.67        12.88 o
   8  10   9       1017.95        994.41        23.89 o
   9  10   9         43.45         59.18        12.69 o
  10  10   9        252.38        240.10        15.41 o
 -10  11   9         86.49         83.81        12.98 o
  -9  11   9        172.21        188.73        14.62 o
  -8  11   9         21.31         25.93        10.98 o
  -7  11   9        200.05        185.63        14.16 o
  -6  11   9        165.03        143.22        13.01 o
  -5  11   9        218.40        205.02        12.78 o
  -4  11   9         37.59         44.20         8.95 o
  -3  11   9        545.44        554.77        18.81 o
  -2  11   9         12.26         23.79         9.03 o
  -1  11   9        160.68        156.32        10.94 o
   0  11   9        276.54        283.51        16.15 o
   1  11   9        167.34        173.23        11.11 o
   2  11   9         12.14         11.81         7.83 o
   3  11   9        541.59        550.21        16.51 o
   4  11   9         38.53         24.62         9.02 o
   5  11   9        218.67        221.04        13.01 o
   6  11   9        168.13        165.38        13.59 o
   7  11   9        201.98        182.75        14.15 o
   8  11   9         18.80         27.84        10.85 o
   9  11   9        165.00        164.60        16.97 o
  10  11   9         91.39         88.44        13.14 o
  11  11   9         82.03         77.54        12.99 o
 -11  12   9        140.39        138.75        15.71 o
 -10  12   9        189.75        197.86        15.52 o
  -9  12   9         23.02         17.82        11.32 o
  -8  12   9          2.47         -5.25        13.63 o
  -7  12   9        404.06        377.34        17.69 o
  -6  12   9        380.18        400.55        17.66 o
  -5  12   9        134.25        115.17        12.80 o
  -4  12   9       1153.78       1114.48        22.72 o
  -3  12   9         56.53         61.89         9.58 o
  -2  12   9        804.70        787.75        19.98 o
  -1  12   9        137.04        134.13        11.24 o
   0  12   9        480.50        432.68        15.89 o
   1  12   9        139.74        167.50        11.36 o
   2  12   9        800.70        780.55        17.85 o
   3  12   9         59.50         69.26        10.46 o
   4  12   9       1162.75       1148.67        28.25 o
   5  12   9        138.96        127.43        13.15 o
   6  12   9        364.51        356.31        21.00 o
   7  12   9        406.11        371.55        17.78 o
   8  12   9          1.52        -10.55        10.55 o
   9  12   9         22.88         23.75        12.68 o
  10  12   9        186.67        187.87        15.59 o
  11  12   9        142.17        150.98        15.63 o
  12  12   9        338.98        347.00        18.61 o
 -12  13   9        123.45        110.55        14.60 o
 -11  13   9        327.02        364.10        19.01 o
 -10  13   9          5.01         15.35        12.44 o
  -9  13   9        126.80         96.29        13.31 o
  -8  13   9        468.31        507.82        20.28 o
  -7  13   9        575.99        586.29        21.73 o
  -6  13   9        129.91        127.50        13.41 o
  -5  13   9        292.42        309.09        16.59 o
  -4  13   9        524.73        510.93        19.48 o
  -3  13   9        297.98        285.92        14.89 o
  -2  13   9         38.97         64.89        10.47 o
  -1  13   9        228.25        192.58        12.02 o
   0  13   9          5.11          3.52         8.65 o
   1  13   9        236.77        222.53        12.44 o
   2  13   9         39.07         56.65         9.60 o
   3  13   9        303.27        303.27        14.69 o
   4  13   9        525.23        542.76        22.11 o
   5  13   9        297.04        305.10        16.52 o
   6  13   9        130.48        106.99        12.97 o
   7  13   9        582.11        547.55        20.56 o
   8  13   9        472.16        444.38        19.40 o
   9  13   9        133.29        118.38        13.81 o
  10  13   9          4.39          7.78        12.96 o
  11  13   9        326.08        323.06        18.31 o
  12  13   9        126.36        126.39        16.27 o
  13  13   9         10.60        -10.53        13.61 o
 -13  14   9        327.25        361.44        21.00 o
 -12  14   9        207.91        196.45        16.58 o
 -11  14   9        114.64        114.56        14.51 o
 -10  14   9         50.73         58.05        13.18 o
  -9  14   9        242.43        243.58        21.02 o
  -8  14   9        242.76        243.02        16.50 o
  -7  14   9          3.66         -4.41        12.90 o
  -6  14   9        559.07        551.51        20.62 o
  -5  14   9         66.18         69.17        12.53 o
  -4  14   9         71.46         96.12        12.82 o
  -3  14   9        678.31        725.72        21.81 o
  -2  14   9        218.58        204.91        13.34 o
  -1  14   9        125.43        125.99        11.26 o
   0  14   9        515.75        472.67        16.39 o
   1  14   9        126.95        137.02        11.66 o
   2  14   9        221.72        222.03        15.05 o
   3  14   9        664.96        692.84        22.14 o
   4  14   9         65.98         59.52        12.32 o
   5  14   9         67.01         66.34        12.58 o
   6  14   9        556.16        554.11        21.19 o
   7  14   9          3.46         13.95        11.55 o
   8  14   9        233.64        253.52        19.36 o
   9  14   9        250.15        256.88        20.05 o
  10  14   9         52.80         53.82        22.50 o
  11  14   9        112.52        143.28        15.03 o
  12  14   9        202.88        173.52        15.90 o
  13  14   9        331.22        376.20        20.02 o
  14  14   9         54.63         91.66        29.10 o
 -14  15   9         59.63         80.76        21.15 o
 -13  15   9         94.95        123.09        17.35 o
 -12  15   9         70.21         67.70        23.61 o
 -11  15   9         36.16         39.38        17.61 o
 -10  15   9         42.21         60.78        14.15 o
  -9  15   9         22.77         13.09        13.64 o
  -8  15   9         89.21         88.20        14.08 o
  -7  15   9        564.28        592.47        23.41 o
  -6  15   9        133.72        147.34        14.46 o
  -5  15   9        118.96        132.30        17.79 o
  -4  15   9        234.07        247.07        15.99 o
  -3  15   9        268.31        266.45        16.23 o
  -2  15   9         19.86         -2.03        10.90 o
  -1  15   9        466.52        456.30        16.67 o
   0  15   9         29.78         27.28        11.51 o
   1  15   9        463.04        454.09        21.46 o
   2  15   9         20.81         20.87        11.38 o
   3  15   9        268.96        266.72        16.54 o
   4  15   9        233.71        236.66        16.17 o
   5  15   9        116.84        125.66        14.30 o
   6  15   9        135.30        112.88        14.07 o
   7  15   9        569.83        555.21        21.54 o
   8  15   9         89.04        124.77        14.86 o
   9  15   9         22.75         16.43        12.03 o
  10  15   9         43.99         37.44        14.99 o
  11  15   9         34.63         34.29        16.87 o
  12  15   9         69.41         78.61        15.92 o
  13  15   9         90.47        126.77        28.15 o
  14  15   9         58.61         50.43        17.94 o
 -13  16   9        121.67        153.97        22.28 o
 -12  16   9        372.15        428.27        23.77 o
 -11  16   9        449.42        413.22        20.73 o
 -10  16   9         42.03         51.00        18.23 o
  -9  16   9         12.11          5.80        12.96 o
  -8  16   9        150.62        167.18        15.72 o
  -7  16   9         29.44         32.24        12.62 o
  -6  16   9        196.09        195.25        16.11 o
  -5  16   9         32.32         50.18        12.77 o
  -4  16   9         34.45         18.45        16.23 o
  -3  16   9        237.64        237.82        16.01 o
  -2  16   9         86.96        108.56        13.33 o
  -1  16   9         40.65         51.67        11.69 o
   0  16   9        301.25        310.07        18.43 o
   1  16   9         38.59         62.82        16.74 o
   2  16   9         88.56         85.93        13.11 o
   3  16   9        235.79        208.39        15.72 o
   4  16   9         36.46         29.76        12.26 o
   5  16   9         28.81         34.89        12.52 o
   6  16   9        198.21        204.24        16.19 o
   7  16   9         30.85         25.78        12.52 o
   8  16   9        150.19        180.89        15.95 o
   9  16   9         13.27          7.40        15.81 o
  10  16   9         42.65         21.47        16.29 o
  11  16   9        448.18        460.55        34.57 o
  12  16   9        378.16        476.69        33.65 o
  13  16   9        119.64        111.26        19.78 o
 -11  17   9        180.72        185.70        24.21 o
 -10  17   9         69.57         79.27        16.39 o
  -9  17   9        269.20        245.69        18.00 o
  -8  17   9         18.28         27.67        13.10 o
  -7  17   9         94.51         88.96        14.83 o
  -6  17   9        125.28        161.97        20.52 o
  -5  17   9        292.20        273.82        17.74 o
  -4  17   9        187.62        247.61        18.93 o
  -3  17   9        525.03        531.47        26.15 o
  -2  17   9        184.88        182.08        16.23 o
  -1  17   9        310.86        324.45        20.45 o
   0  17   9        195.61        255.88        23.66 o
   1  17   9        296.88        285.43        18.53 o
   2  17   9        182.02        195.15        16.90 o
   3  17   9        526.85        571.57        22.37 o
   4  17   9        189.88        230.13        17.08 o
   5  17   9        282.91        266.44        17.54 o
   6  17   9        122.10        158.74        15.78 o
   7  17   9         92.58        111.04        14.69 o
   8  17   9         20.33         34.61        13.24 o
   9  17   9        265.27        248.39        17.89 o
  10  17   9         71.02         90.92        14.56 o
  11  17   9        178.44        180.59        21.88 o
 -10  18   9         35.27         21.88        15.73 o
  -9  18   9        101.29         89.55        15.45 o
  -8  18   9        124.17        111.79        15.83 o
  -7  18   9        106.82        106.22        15.46 o
  -6  18   9        128.10        152.69        16.07 o
  -5  18   9        140.24        163.84        17.10 o
  -4  18   9        128.29        134.79        15.57 o
  -3  18   9        116.36        101.56        15.03 o
  -2  18   9        148.03        124.16        17.24 o
  -1  18   9         12.60          7.43        14.29 o
   0  18   9         42.83         18.75        14.98 o
   1  18   9         12.96         -0.56        14.33 o
   2  18   9        146.00        113.32        15.99 o
   3  18   9        121.60        137.97        15.40 o
   4  18   9        129.68        130.71        15.36 o
   5  18   9        134.81        150.06        27.08 o
   6  18   9        131.81        141.11        15.67 o
   7  18   9        103.71        109.10        22.37 o
   8  18   9        122.57        124.13        24.06 o
   9  18   9         97.17         93.82        19.26 o
  10  18   9         35.18         10.34        16.67 o
  -8  19   9        102.77        104.30        16.12 o
  -7  19   9         31.87         15.87        14.19 o
  -6  19   9         76.85         60.39        15.13 o
  -5  19   9        140.33        171.14        17.33 o
  -4  19   9        139.81        147.57        16.75 o
  -3  19   9        247.29        313.05        51.02 o
  -2  19   9        525.99        566.46        41.96 o
  -1  19   9        374.80        368.08        23.27 o
   0  19   9        937.41        944.56        31.21 o
   1  19   9        373.78        428.97        25.13 o
   2  19   9        528.36        590.24        27.29 o
   3  19   9        244.34        247.18        17.98 o
   4  19   9        138.62        165.75        16.50 o
   5  19   9        139.10        135.87        15.87 o
   6  19   9         80.13        101.22        15.14 o
   7  19   9         31.34         10.79        20.47 o
   8  19   9        107.29        107.19        18.95 o
  -5  20   9         88.89         83.04        17.74 o
  -4  20   9         10.93          3.15        17.72 o
  -3  20   9        294.84        308.33        32.94 o
  -2  20   9        189.47        148.62        25.17 o
  -1  20   9         42.75         27.45        16.23 o
   0  20   9        120.14        140.71        19.00 o
   1  20   9         43.61         24.73        16.14 o
   2  20   9        186.28        167.60        18.44 o
   3  20   9        289.91        305.76        21.09 o
   4  20   9          9.49         25.69        16.08 o
   5  20   9         89.10        106.17        15.80 o
   0   1  10         17.07          8.26         8.57 o
   1   1  10        816.97        723.50        19.11 o
  -1   2  10       1329.18       1181.96        23.43 o
   0   2  10        364.38        403.13        15.81 o
   1   2  10       1336.10       1150.99        23.16 o
   2   2  10        715.09        624.64        17.99 o
  -2   3  10       1036.29        975.40        21.69 o
  -1   3  10        109.61        137.44        11.42 o
   0   3  10         12.92         25.01         9.04 o
   1   3  10        109.24        112.86        11.12 o
   2   3  10       1069.35       1008.48        21.95 o
   3   3  10        310.34        323.83        14.93 o
  -3   4  10        629.72        576.98        16.18 o
  -2   4  10        115.49        133.05        11.39 o
  -1   4  10       1261.59       1112.49        23.63 o
   0   4  10        302.73        298.53        14.29 o
   1   4  10       1268.45       1124.13        33.01 o
   2   4  10        116.49        122.79        11.25 o
   3   4  10        635.73        549.67        22.74 o
   4   4  10       1126.00       1031.73        20.55 o
  -4   5  10        765.22        669.43        17.75 o
  -3   5  10         21.57         44.26         9.02 o
  -2   5  10        438.82        365.28        14.27 o
  -1   5  10          7.64         10.09         8.26 o
   0   5  10        314.63        312.53        13.52 o
   1   5  10          8.40          6.66         8.20 o
   2   5  10        434.02        357.60        15.03 o
   3   5  10         23.94         37.32         8.97 o
   4   5  10        780.02        716.34        16.77 o
   5   5  10        429.39        369.56        14.18 o
  -5   6  10        906.00        913.58        18.71 o
  -4   6  10         85.00         78.85         9.96 o
  -3   6  10         44.52         34.49         8.94 o
  -2   6  10        201.88        182.66        11.61 o
  -1   6  10        923.68        846.52        19.32 o
   0   6  10         16.66         27.20         8.75 o
   1   6  10        909.56        854.64        19.36 o
   2   6  10        207.03        198.34        12.07 o
   3   6  10         45.89         38.04         9.18 o
   4   6  10         86.12         99.02         9.54 o
   5   6  10        896.03        899.27        18.68 o
   6   6  10        113.51         92.19         9.64 o
  -6   7  10        126.94        128.07        10.54 o
  -5   7  10         33.12         40.08         8.60 o
  -4   7  10       1190.21       1101.62        22.00 o
  -3   7  10        255.01        257.47        13.08 o
  -2   7  10        909.29        893.28        18.98 o
  -1   7  10        588.52        538.86        16.89 o
   0   7  10       1702.82       1646.70        34.63 o
   1   7  10        597.93        565.19        17.45 o
   2   7  10        906.96        860.67        21.27 o
   3   7  10        256.84        244.94        13.01 o
   4   7  10       1200.52       1097.29        20.33 o
   5   7  10         31.26         42.52         8.69 o
   6   7  10        128.74        147.42        10.61 o
   7   7  10         57.47         63.98        10.05 o
  -7   8  10       1178.82       1108.13        22.76 o
  -6   8  10        292.98        307.16        13.38 o
  -5   8  10         44.49         48.26         9.23 o
  -4   8  10        170.80        158.40        15.44 o
  -3   8  10       1501.39       1472.13        24.93 o
  -2   8  10        130.94        119.76        11.06 o
  -1   8  10        654.29        620.23        17.28 o
   0   8  10         53.44         37.55         9.49 o
   1   8  10        654.44        637.96        19.12 o
   2   8  10        134.63        115.13        11.12 o
   3   8  10       1529.31       1519.84        26.39 o
   4   8  10        176.69        151.94        11.43 o
   5   8  10         43.68         53.44        10.55 o
   6   8  10        288.42        310.79        13.61 o
   7   8  10       1174.37       1127.94        22.89 o
   8   8  10        141.73        120.72        13.22 o
  -8   9  10        251.02        259.48        15.88 o
  -7   9  10         47.49         60.98        12.03 o
  -6   9  10        345.77        326.73        14.97 o
  -5   9  10        404.91        382.16        19.44 o
  -4   9  10         81.94        110.16        10.96 o
  -3   9  10        172.36        165.90        13.95 o
  -2   9  10        219.69        204.68        12.63 o
  -1   9  10       1258.70       1195.82        21.91 o
   0   9  10        244.24        229.44        13.22 o
   1   9  10       1247.30       1184.22        24.37 o
   2   9  10        227.35        235.55        13.34 o
   3   9  10        171.68        166.25        11.48 o
   4   9  10         80.00        104.05        10.33 o
   5   9  10        405.42        408.15        17.74 o
   6   9  10        339.07        331.14        14.85 o
   7   9  10         48.04         65.45        12.71 o
   8   9  10        249.01        253.75        15.85 o
   9   9  10       1083.20       1113.03        26.34 o
  -9  10  10        164.84        181.12        15.07 o
  -8  10  10        646.40        662.70        21.92 o
  -7  10  10         55.63         51.26        11.95 o
  -6  10  10        182.84        177.61        14.08 o
  -5  10  10        937.65        971.04        23.19 o
  -4  10  10        232.24        247.79        13.48 o
  -3  10  10        101.09        114.71        11.09 o
  -2  10  10         68.14         90.65        10.83 o
  -1  10  10         98.34        106.59        11.20 o
   0  10  10          0.00         -2.48         8.93 o
   1  10  10         99.81         99.08        11.22 o
   2  10  10         69.01         83.00        10.90 o
   3  10  10        100.94         99.95        10.52 o
   4  10  10        236.54        233.95        12.68 o
   5  10  10        927.37        952.72        22.22 o
   6  10  10        185.58        198.55        15.24 o
   7  10  10         54.93         56.07        11.89 o
   8  10  10        647.13        687.60        22.18 o
   9  10  10        161.08        199.32        15.73 o
  10  10  10         15.52         39.66        12.36 o
 -10  11  10        826.40        806.00        24.56 o
  -9  11  10        224.42        248.16        16.73 o
  -8  11  10         60.49         79.29        12.94 o
  -7  11  10        110.92        116.46        14.48 o
  -6  11  10        936.97        900.03        23.91 o
  -5  11  10        122.17        120.05        13.77 o
  -4  11  10        266.47        258.98        15.18 o
  -3  11  10        129.12        122.87        11.57 o
  -2  11  10        214.24        206.18        13.18 o
  -1  11  10         53.58         53.70        10.26 o
   0  11  10        275.21        270.64        14.38 o
   1  11  10         53.91         52.06        10.53 o
   2  11  10        213.85        219.01        13.92 o
   3  11  10        126.92        113.04        11.57 o
   4  11  10        253.67        258.70        14.20 o
   5  11  10        123.23        112.77        12.86 o
   6  11  10        946.37        974.38        24.41 o
   7  11  10        108.91        146.63        14.04 o
   8  11  10         60.95         51.05        13.32 o
   9  11  10        229.89        248.99        16.49 o
  10  11  10        813.70        849.24        24.48 o
  11  11  10         10.68         26.78        12.84 o
 -11  12  10         93.34         69.14        15.23 o
 -10  12  10         79.40         95.57        14.26 o
  -9  12  10        354.58        414.77        19.66 o
  -8  12  10        100.31        102.46        13.67 o
  -7  12  10        225.60        223.11        16.00 o
  -6  12  10        199.65        249.28        23.00 o
  -5  12  10         66.30         53.40        12.86 o
  -4  12  10        893.72        932.96        25.92 o
  -3  12  10        175.72        224.33        13.52 o
  -2  12  10        379.44        366.23        15.84 o
  -1  12  10        415.96        426.31        18.00 o
   0  12  10         69.62         64.82        10.77 o
   1  12  10        412.07        405.60        15.92 o
   2  12  10        381.50        363.19        17.18 o
   3  12  10        169.85        187.92        13.11 o
   4  12  10        888.25        924.62        28.17 o
   5  12  10         65.48         69.07        12.08 o
   6  12  10        196.86        218.35        15.30 o
   7  12  10        228.68        229.66        16.08 o
   8  12  10         96.76         84.08        13.29 o
   9  12  10        346.43        317.36        17.95 o
  10  12  10         80.60         81.11        14.52 o
  11  12  10         92.83        110.68        15.07 o
  12  12  10        794.83        808.52        32.60 o
 -12  13  10        182.79        192.45        18.76 o
 -11  13  10         46.99         62.26        13.93 o
 -10  13  10         72.30         86.08        14.14 o
  -9  13  10         40.88         34.01        13.06 o
  -8  13  10        708.86        712.63        23.71 o
  -7  13  10         98.61         89.77        13.74 o
  -6  13  10         53.77         51.14        12.57 o
  -5  13  10        250.69        222.50        17.95 o
  -4  13  10         59.56         67.09        13.75 o
  -3  13  10        145.79        175.16        15.68 o
  -2  13  10        957.27        947.30        22.42 o
  -1  13  10        263.40        261.87        15.76 o
   0  13  10         10.69         10.48        10.25 o
   1  13  10        265.83        283.81        14.93 o
   2  13  10        947.90        989.78        24.73 o
   3  13  10        148.57        158.84        14.35 o
   4  13  10         53.65         72.75        14.15 o
   5  13  10        248.29        229.39        17.61 o
   6  13  10         51.11         58.67        14.46 o
   7  13  10         97.24         95.36        15.34 o
   8  13  10        703.98        634.38        23.05 o
   9  13  10         43.85         43.28        14.92 o
  10  13  10         74.75         80.40        15.52 o
  11  13  10         43.88         95.02        33.30 o
  12  13  10        185.59        175.77        16.32 o
  13  13  10        276.75        277.03        20.56 o
 -13  14  10        280.55        309.32        34.99 o
 -12  14  10        190.12        232.14        22.03 o
 -11  14  10         34.07         30.18        13.86 o
 -10  14  10        296.48        348.90        19.45 o
  -9  14  10        601.56        588.99        23.16 o
  -8  14  10        515.02        493.59        24.31 o
  -7  14  10        157.56        194.31        16.19 o
  -6  14  10        353.84        358.09        20.29 o
  -5  14  10        101.13         95.93        14.50 o
  -4  14  10         66.99         80.52        14.28 o
  -3  14  10        174.48        175.02        16.31 o
  -2  14  10        154.69        149.50        15.65 o
  -1  14  10        875.65        874.97        23.76 o
   0  14  10          0.63          1.28        10.80 o
   1  14  10        874.01        862.23        34.28 o
   2  14  10        151.47        140.40        15.53 o
   3  14  10        175.24        177.36        16.40 o
   4  14  10         61.53         74.87        12.84 o
   5  14  10        101.15        112.33        14.05 o
   6  14  10        360.04        379.65        19.10 o
   7  14  10        150.89        193.06        16.16 o
   8  14  10        511.87        517.36        21.98 o
   9  14  10        606.02        607.70        25.68 o
  10  14  10        309.26        316.72        19.09 o
  11  14  10         32.86         39.01        17.24 o
  12  14  10        191.84        222.64        19.05 o
  13  14  10        271.73        297.35        21.15 o
 -11  15  10        105.74        109.69        15.60 o
 -10  15  10         45.27         52.74        14.39 o
  -9  15  10        776.37        788.06        25.92 o
  -8  15  10        105.05        130.21        15.38 o
  -7  15  10        770.24        796.52        32.94 o
  -6  15  10        329.86        327.48        20.29 o
  -5  15  10        165.09        184.68        17.02 o
  -4  15  10          4.95         26.29        13.12 o
  -3  15  10        172.76        192.14        19.07 o
  -2  15  10         32.42         45.03        13.80 o
  -1  15  10        851.35        891.07        27.54 o
   0  15  10        534.01        598.93        26.57 o
   1  15  10        842.59        858.74        26.71 o
   2  15  10         32.06         28.62        13.88 o
   3  15  10        166.76        206.85        16.36 o
   4  15  10          6.01        -11.63        11.63 o
   5  15  10        162.39        156.36        15.65 o
   6  15  10        316.52        339.99        21.86 o
   7  15  10        768.24        775.39        27.21 o
   8  15  10        103.40        132.16        19.75 o
   9  15  10        773.23        841.47        39.05 o
  10  15  10         43.11         80.54        18.64 o
  11  15  10        105.29        116.48        18.01 o
 -10  16  10         20.43         27.11        13.87 o
  -9  16  10        237.50        242.20        18.02 o
  -8  16  10         87.75        101.88        15.08 o
  -7  16  10        102.55        102.17        15.07 o
  -6  16  10         85.67        109.88        17.16 o
  -5  16  10        211.16        206.53        18.10 o
  -4  16  10        116.18        127.71        16.14 o
  -3  16  10         43.02         44.32        14.61 o
  -2  16  10        209.81        246.21        23.32 o
  -1  16  10        431.28        410.05        29.21 o
   0  16  10        394.62        417.30        26.67 o
   1  16  10        433.16        403.67        21.50 o
   2  16  10        203.86        200.37        17.78 o
   3  16  10         41.07         50.30        13.32 o
   4  16  10        118.66        101.80        14.67 o
   5  16  10        215.90        203.43        16.96 o
   6  16  10         90.51        120.27        14.90 o
   7  16  10        100.48        100.50        14.89 o
   8  16  10         89.53         65.56        14.38 o
   9  16  10        241.12        238.77        17.92 o
  10  16  10         20.93         38.59        15.87 o
  -8  17  10        243.69        260.23        18.52 o
  -7  17  10        171.13        213.97        20.28 o
  -6  17  10        182.26        187.14        21.94 o
  -5  17  10          7.06         -5.58        19.93 o
  -4  17  10        231.17        242.46        24.46 o
  -3  17  10         65.30         90.73        15.76 o
  -2  17  10        320.28        316.15        27.67 o
  -1  17  10        102.99        107.43        22.10 o
   0  17  10          7.42         12.84        16.73 o
   1  17  10         97.89        100.22        17.16 o
   2  17  10        316.79        357.94        21.43 o
   3  17  10         67.20         82.18        14.32 o
   4  17  10        231.17        197.05        17.01 o
   5  17  10          7.12         -1.54        13.03 o
   6  17  10        185.11        192.55        17.13 o
   7  17  10        180.16        164.71        18.12 o
   8  17  10        244.52        268.42        27.26 o
  -6  18  10        748.98        789.15        29.71 o
  -5  18  10         78.04         61.26        16.24 o
  -4  18  10        298.90        329.16        21.99 o
  -3  18  10        612.53        644.60        36.07 o
  -2  18  10         94.63         88.82        22.61 o
  -1  18  10         15.49        -18.57        18.57 o
   0  18  10        110.51        101.86        20.01 o
   1  18  10         14.11         31.70        16.01 o
   2  18  10         94.77        103.85        18.25 o
   3  18  10        602.57        589.25        30.61 o
   4  18  10        295.43        330.69        19.85 o
   5  18  10         80.04         59.81        14.99 o
   6  18  10        744.23        791.19        26.44 o
  -2  19  10        283.74        283.16        30.69 o
  -1  19  10        161.10        151.67        24.86 o
   0  19  10         13.88          7.36        18.25 o
   1  19  10        159.74        126.91        19.56 o
   2  19  10        286.94        286.14        26.08 o
   0   1  11         66.54         78.76        10.88 o
   1   1  11        461.25        441.32        17.50 o
  -1   2  11       1025.23       1012.03        23.57 o
   0   2  11        226.77        235.13        14.12 o
   1   2  11       1029.14        988.83        28.52 o
   2   2  11         84.45         85.72        13.56 o
  -2   3  11        153.84        158.00        12.56 o
  -1   3  11        102.51        105.80        11.63 o
   0   3  11         93.22         70.90        10.70 o
   1   3  11        108.22        115.29        12.10 o
   2   3  11        158.39        156.64        12.50 o
   3   3  11        795.86        711.30        20.49 o
  -3   4  11        736.86        726.79        20.34 o
  -2   4  11        656.42        647.07        19.68 o
  -1   4  11         61.53         74.23        12.32 o
   0   4  11        165.79        148.05        12.22 o
   1   4  11         68.85         51.04        11.13 o
   2   4  11        655.04        634.03        19.44 o
   3   4  11        727.78        765.40        29.52 o
   4   4  11         33.53         38.80        15.35 o
  -4   5  11        560.71        596.25        19.54 o
  -3   5  11          4.08          9.97         9.33 o
  -2   5  11        164.91        134.57        12.35 o
  -1   5  11         32.13         45.21        10.31 o
   0   5  11         85.61         69.99        10.80 o
   1   5  11         28.70         26.47         9.45 o
   2   5  11        168.12        166.09        12.86 o
   3   5  11          4.84         20.85         9.75 o
   4   5  11        558.76        598.75        27.53 o
   5   5  11        227.14        212.22        14.07 o
  -5   6  11        267.40        272.07        15.30 o
  -4   6  11         32.48         50.04        10.85 o
  -3   6  11         84.36         97.23        11.64 o
  -2   6  11        131.54        148.79        12.73 o
  -1   6  11        347.64        320.54        15.85 o
   0   6  11         40.77         22.75        13.62 o
   1   6  11        352.73        352.94        16.30 o
   2   6  11        130.59        121.19        12.34 o
   3   6  11         85.66        123.97        12.19 o
   4   6  11         36.05         61.21        11.17 o
   5   6  11        277.91        302.81        15.60 o
   6   6  11        184.32        189.81        13.97 o
  -6   7  11         11.60         38.24        10.61 o
  -5   7  11        586.47        569.15        19.77 o
  -4   7  11        139.37        138.15        12.99 o
  -3   7  11        262.69        257.72        15.86 o
  -2   7  11         49.05         39.82        10.64 o
  -1   7  11         57.42         49.82        10.65 o
   0   7  11        150.07        139.56        13.74 o
   1   7  11         56.67         40.22        10.80 o
   2   7  11         53.12         28.01        10.25 o
   3   7  11        264.74        265.65        15.14 o
   4   7  11        150.04        159.67        13.94 o
   5   7  11        571.17        566.08        24.57 o
   6   7  11         12.93         25.97        10.38 o
   7   7  11        468.26        510.64        21.11 o
  -7   8  11        915.93        928.57        26.79 o
  -6   8  11         53.87         64.59        11.70 o
  -5   8  11        790.24        828.43        22.59 o
  -4   8  11        222.73        233.31        13.66 o
  -3   8  11        102.35        128.28        11.63 o
  -2   8  11        263.92        267.66        15.32 o
  -1   8  11        164.77        178.81        14.56 o
   0   8  11         40.51         50.36        10.94 o
   1   8  11        159.52        194.37        14.04 o
   2   8  11        256.38        270.20        15.70 o
   3   8  11         99.84        111.15        12.35 o
   4   8  11        215.72        219.98        21.81 o
   5   8  11        790.55        833.72        26.31 o
   6   8  11         55.80         52.94        13.76 o
   7   8  11        918.72        927.97        29.29 o
   8   8  11        724.74        747.96        24.90 o
  -8   9  11         16.27         21.20        12.42 o
  -7   9  11        325.48        359.81        19.23 o
  -6   9  11        318.22        345.76        18.96 o
  -5   9  11        321.21        334.12        16.63 o
  -4   9  11        265.91        279.23        14.47 o
  -3   9  11        102.92        122.95        11.28 o
  -2   9  11        294.00        294.11        14.90 o
  -1   9  11         72.74         50.87        10.59 o
   0   9  11         24.84         36.21        10.04 o
   1   9  11         68.22         50.27        10.38 o
   2   9  11        287.54        304.83        15.14 o
   3   9  11        105.98        116.05        14.30 o
   4   9  11        256.77        284.73        20.25 o
   5   9  11        327.57        378.60        18.63 o
   6   9  11        318.11        332.41        21.33 o
   7   9  11        327.41        324.17        22.29 o
   8   9  11         15.34         34.78        13.10 o
   9   9  11        430.83        463.12        22.05 o
  -9  10  11        183.09        212.62        17.32 o
  -8  10  11        213.18        202.00        17.07 o
  -7  10  11        100.24        108.50        16.55 o
  -6  10  11        265.55        305.70        18.25 o
  -5  10  11        147.71        143.69        15.20 o
  -4  10  11         96.58         87.78        11.42 o
  -3  10  11        321.05        287.06        15.07 o
  -2  10  11        264.92        276.02        15.40 o
  -1  10  11          0.85          3.18        12.39 o
   0  10  11         57.25         60.92        13.19 o
   1  10  11          0.39         23.50        10.01 o
   2  10  11        254.16        256.98        15.72 o
   3  10  11        333.61        313.64        15.90 o
   4  10  11         92.44         91.00        12.42 o
   5  10  11        148.98        148.01        15.39 o
   6  10  11        269.18        249.16        18.04 o
   7  10  11        107.78        112.88        16.97 o
   8  10  11        212.03        197.59        15.76 o
   9  10  11        183.76        206.84        16.37 o
  10  10  11        519.24        518.72        23.50 o
 -10  11  11         45.36         60.53        15.98 o
  -9  11  11        212.47        245.98        18.48 o
  -8  11  11        140.76        177.83        19.75 o
  -7  11  11         32.89         22.57        13.17 o
  -6  11  11        294.79        326.16        19.38 o
  -5  11  11         24.89         26.90        13.30 o
  -4  11  11        290.98        316.08        19.08 o
  -3  11  11        129.72        122.66        12.29 o
  -2  11  11        311.78        356.73        15.51 o
  -1  11  11        720.75        721.67        21.33 o
   0  11  11        177.59        198.12        16.32 o
   1  11  11        722.45        704.28        22.42 o
   2  11  11        312.82        350.59        18.61 o
   3  11  11        130.89        152.86        13.77 o
   4  11  11        293.29        289.37        18.92 o
   5  11  11         21.61         23.66        13.02 o
   6  11  11        301.35        286.99        20.66 o
   7  11  11         32.66         29.07        13.62 o
   8  11  11        140.01        183.04        15.68 o
   9  11  11        213.60        239.73        17.07 o
  10  11  11         46.67         60.13        13.84 o
  11  11  11       1173.05       1194.01        33.14 o
 -11  12  11         62.67         66.25        16.57 o
 -10  12  11          7.78         13.11        27.26 o
  -9  12  11        776.91        753.95        27.17 o
  -8  12  11         87.64         80.54        17.93 o
  -7  12  11        581.90        587.13        24.53 o
  -6  12  11        322.82        350.63        20.22 o
  -5  12  11        140.04        140.70        15.81 o
  -4  12  11        402.66        382.79        20.21 o
  -3  12  11        165.35        165.84        16.20 o
  -2  12  11        137.52        148.71        13.06 o
  -1  12  11        188.15        195.68        15.97 o
   0  12  11        374.45        422.88        24.93 o
   1  12  11        180.38        194.92        15.83 o
   2  12  11        141.54        141.95        16.59 o
   3  12  11        164.17        171.72        16.44 o
   4  12  11        401.34        389.67        21.07 o
   5  12  11        137.34        154.07        16.32 o
   6  12  11        329.87        323.05        23.07 o
   7  12  11        576.02        577.45        24.69 o
   8  12  11         87.49        113.80        14.47 o
   9  12  11        775.39        789.51        24.98 o
  10  12  11          7.41         21.14        18.14 o
  11  12  11         65.11         74.10        15.00 o
  12  12  11        207.81        190.67        16.98 o
 -11  13  11         51.57         82.08        24.76 o
 -10  13  11        219.46        237.38        19.85 o
  -9  13  11         27.27         15.16        13.94 o
  -8  13  11        209.14        223.72        18.59 o
  -7  13  11         55.32         65.55        14.96 o
  -6  13  11        585.11        579.00        24.59 o
  -5  13  11         45.86         51.94        14.26 o
  -4  13  11          9.25         12.70        12.68 o
  -3  13  11         57.90         73.51        14.37 o
  -2  13  11         50.19         39.36        13.88 o
  -1  13  11        250.00        262.01        15.64 o
   0  13  11        240.38        241.63        15.84 o
   1  13  11        254.59        287.41        18.25 o
   2  13  11         52.40         40.89        13.84 o
   3  13  11         61.32         49.43        14.04 o
   4  13  11          9.97         10.01        13.20 o
   5  13  11         45.69         43.99        14.14 o
   6  13  11        581.46        541.27        24.39 o
   7  13  11         54.72         70.48        17.21 o
   8  13  11        209.98        237.04        18.59 o
   9  13  11         24.00          6.09        13.19 o
  10  13  11        225.26        247.60        20.66 o
  11  13  11         53.43         91.84        15.15 o
  -9  14  11        338.51        344.56        21.42 o
  -8  14  11        439.45        477.67        27.58 o
  -7  14  11        680.10        727.76        33.53 o
  -6  14  11        395.65        434.19        22.72 o
  -5  14  11         61.89         66.69        14.88 o
  -4  14  11         47.09         48.75        14.42 o
  -3  14  11        547.24        574.58        24.15 o
  -2  14  11       1191.67       1207.16        33.84 o
  -1  14  11        315.04        338.67        19.54 o
   0  14  11        519.19        555.24        22.98 o
   1  14  11        321.49        341.66        22.15 o
   2  14  11       1176.67       1277.08        33.04 o
   3  14  11        555.49        544.31        24.26 o
   4  14  11         50.14         50.27        14.59 o
   5  14  11         60.92         47.34        14.83 o
   6  14  11        394.07        412.58        22.49 o
   7  14  11        674.45        704.23        27.08 o
   8  14  11        440.90        481.90        22.08 o
   9  14  11        331.71        315.59        19.52 o
  -8  15  11        114.55        126.63        17.26 o
  -7  15  11        143.11        145.37        17.34 o
  -6  15  11         90.84        103.34        24.36 o
  -5  15  11        171.67        209.67        18.65 o
  -4  15  11         98.54        112.54        16.18 o
  -3  15  11        596.50        663.49        27.40 o
  -2  15  11        253.77        279.36        20.52 o
  -1  15  11         28.72         51.90        17.41 o
   0  15  11          1.25         16.77        22.48 o
   1  15  11         31.19         14.98        17.76 o
   2  15  11        254.67        278.48        19.64 o
   3  15  11        590.71        629.77        26.10 o
   4  15  11         94.26        103.35        20.89 o
   5  15  11        172.98        205.74        18.74 o
   6  15  11         89.50         81.72        16.04 o
   7  15  11        145.84        162.62        18.13 o
   8  15  11        118.30        141.11        17.51 o
  -6  16  11        146.07        161.84        18.15 o
  -5  16  11         70.55         88.86        16.20 o
  -4  16  11          1.08         17.53        14.30 o
  -3  16  11        134.17        120.28        16.97 o
  -2  16  11        100.11         90.42        22.10 o
  -1  16  11         40.81         36.07        18.45 o
   0  16  11        116.03        124.62        22.44 o
   1  16  11         41.38         27.97        17.23 o
   2  16  11         96.60         79.81        15.58 o
   3  16  11        132.53        150.91        17.55 o
   4  16  11          1.25          5.93        14.19 o
   5  16  11         68.13         49.96        15.51 o
   6  16  11        139.89        119.90        17.33 o
  -2  17  11         93.72         83.45        22.86 o
  -1  17  11         42.76         75.57        19.23 o
   0  17  11        573.38        619.97        32.34 o
   1  17  11         44.21         45.04        16.85 o
   2  17  11         91.77         88.24        18.00 o
   0   0  12        843.92        842.76        45.71 o
   0   1  12        126.98        147.73        13.02 o
   1   1  12         43.70         62.41        11.26 o
  -1   2  12        209.73        211.83        15.14 o
   0   2  12         36.05         54.59        11.06 o
   1   2  12        207.95        231.86        14.73 o
   2   2  12        334.40        330.78        16.61 o
  -2   3  12        129.24        123.71        12.61 o
  -1   3  12         32.92         52.45        11.25 o
   0   3  12         19.39         44.17        10.57 o
   1   3  12         33.08         39.82        12.47 o
   2   3  12        130.13        152.03        13.36 o
   3   3  12       1944.58       1942.34        32.89 o
  -3   4  12        120.23        129.96        12.88 o
  -2   4  12         59.46         57.76        11.96 o
  -1   4  12         36.53         39.70        10.86 o
   0   4  12          5.26         24.14        10.08 o
   1   4  12         35.98         45.90        12.71 o
   2   4  12         56.61         50.63        11.44 o
   3   4  12        117.52        144.40        13.21 o
   4   4  12        186.48        189.46        14.40 o
  -4   5  12          9.06         37.25        10.93 o
  -3   5  12        123.15        157.76        13.55 o
  -2   5  12          4.61          7.36        10.25 o
  -1   5  12         64.35         58.69        13.17 o
   0   5  12        244.66        237.38        16.20 o
   1   5  12         65.50         67.39        11.56 o
   2   5  12          4.36          4.18        14.52 o
   3   5  12        122.95        142.67        13.29 o
   4   5  12          9.92         31.21        10.97 o
   5   5  12        452.83        457.19        19.21 o
  -5   6  12        133.53        167.49        14.08 o
  -4   6  12         12.90         22.47        10.80 o
  -3   6  12        297.39        296.11        16.48 o
  -2   6  12        200.39        229.92        15.07 o
  -1   6  12        593.03        615.80        21.03 o
   0   6  12       1301.49       1234.65        26.77 o
   1   6  12        589.79        589.51        20.99 o
   2   6  12        199.83        228.31        15.02 o
   3   6  12        297.85        296.05        16.52 o
   4   6  12         11.47         34.79        11.97 o
   5   6  12        132.16        179.45        14.61 o
   6   6  12       1343.49       1416.75        39.86 o
  -6   7  12        262.19        290.48        18.08 o
  -5   7  12        382.49        413.15        18.91 o
  -4   7  12        224.62        258.97        15.84 o
  -3   7  12        241.72        274.73        16.05 o
  -2   7  12        106.17        132.08        14.77 o
  -1   7  12         17.65         55.91        11.59 o
   0   7  12          2.61         18.52        10.63 o
   1   7  12         17.76         37.11        11.19 o
   2   7  12        109.81        123.82        13.21 o
   3   7  12        243.45        282.33        16.38 o
   4   7  12        226.86        246.65        16.92 o
   5   7  12        380.18        372.23        20.13 o
   6   7  12        258.12        259.40        17.55 o
   7   7  12        419.04        422.33        23.66 o
  -7   8  12         56.20        107.19        17.07 o
  -6   8  12        332.33        385.86        21.23 o
  -5   8  12         17.48         26.41        12.28 o
  -4   8  12        329.98        317.25        17.27 o
  -3   8  12        315.42        332.60        17.53 o
  -2   8  12        180.19        190.89        14.74 o
  -1   8  12        266.40        282.15        16.44 o
   0   8  12        281.33        290.70        16.70 o
   1   8  12        265.64        266.18        16.20 o
   2   8  12        179.97        190.32        14.75 o
   3   8  12        316.88        345.27        17.64 o
   4   8  12        343.60        325.75        17.45 o
   5   8  12         16.46         50.11        12.34 o
   6   8  12        327.62        384.29        24.68 o
   7   8  12         57.78         86.82        16.27 o
   8   8  12       1826.73       1817.87        47.68 o
  -8   9  12        591.36        579.89        27.54 o
  -7   9  12         26.37         62.05        15.95 o
  -6   9  12        231.11        267.54        20.26 o
  -5   9  12        628.78        670.79        31.22 o
  -4   9  12         33.10         42.14        12.91 o
  -3   9  12        645.81        669.61        22.46 o
  -2   9  12        300.97        331.01        17.44 o
  -1   9  12         13.61         44.93        11.62 o
   0   9  12        217.49        227.33        15.83 o
   1   9  12         13.80         43.52        11.67 o
   2   9  12        299.26        344.37        17.71 o
   3   9  12        645.78        665.94        36.66 o
   4   9  12         33.19         64.17        13.00 o
   5   9  12        636.42        678.45        30.79 o
   6   9  12        233.77        239.43        19.60 o
   7   9  12         26.02         70.00        16.03 o
   8   9  12        599.46        643.66        28.22 o
   9   9  12         34.21         37.58        17.03 o
  -9  10  12        539.20        534.00        27.28 o
  -8  10  12         28.41         58.14        16.22 o
  -7  10  12        364.40        381.78        23.52 o
  -6  10  12        430.68        438.37        24.50 o
  -5  10  12         51.20         33.21        14.30 o
  -4  10  12        233.13        263.07        22.92 o
  -3  10  12        122.60        122.92        14.86 o
  -2  10  12         64.36         74.95        12.53 o
  -1  10  12        508.44        516.44        20.66 o
   0  10  12        540.73        565.18        21.67 o
   1  10  12        498.34        528.68        21.02 o
   2  10  12         64.59        100.36        13.82 o
   3  10  12        122.93        133.19        14.70 o
   4  10  12        241.98        261.65        23.04 o
   5  10  12         53.47         39.23        14.87 o
   6  10  12        429.12        459.42        24.53 o
   7  10  12        367.42        361.48        22.81 o
   8  10  12         27.94         45.94        15.58 o
   9  10  12        532.50        531.03        27.10 o
  10  10  12        948.64        980.13        39.19 o
  -9  11  12         52.68         91.69        19.56 o
  -8  11  12         60.99         66.30        16.61 o
  -7  11  12        353.00        368.01        23.43 o
  -6  11  12         32.18         45.16        16.51 o
  -5  11  12        666.38        705.35        28.96 o
  -4  11  12        122.33        132.05        16.06 o
  -3  11  12         43.31         42.43        19.76 o
  -2  11  12        270.66        274.24        17.14 o
  -1  11  12         53.89         78.01        12.98 o
   0  11  12         36.45         46.59        12.18 o
   1  11  12         60.74         86.52        17.41 o
   2  11  12        268.97        295.78        24.10 o
   3  11  12         42.57         54.58        15.07 o
   4  11  12        121.99        137.77        18.89 o
   5  11  12        652.31        634.93        28.26 o
   6  11  12         32.55         65.18        16.74 o
   7  11  12        359.36        418.02        24.88 o
   8  11  12         59.09         67.26        17.65 o
   9  11  12         52.86         98.44        20.75 o
  -8  12  12        470.57        510.08        26.95 o
  -7  12  12         22.00         19.46        20.06 o
  -6  12  12         45.26         35.47        16.49 o
  -5  12  12        134.04        164.43        23.83 o
  -4  12  12        238.21        244.86        19.08 o
  -3  12  12         82.68        124.72        16.17 o
  -2  12  12        254.28        316.24        21.82 o
  -1  12  12        568.65        620.09        22.51 o
   0  12  12        252.39        280.76        18.45 o
   1  12  12        571.70        592.98        23.81 o
   2  12  12        261.94        296.51        21.05 o
   3  12  12         83.72        119.72        23.14 o
   4  12  12        237.93        245.26        20.63 o
   5  12  12        136.07        178.62        18.85 o
   6  12  12         47.33         60.28        15.71 o
   7  12  12         18.95         38.75        20.14 o
   8  12  12        471.90        506.04        36.32 o
  -6  13  12        134.21        127.68        18.86 o
  -5  13  12          2.49         -0.86        14.40 o
  -4  13  12         78.86         81.99        17.04 o
  -3  13  12       1087.45       1156.98        32.90 o
  -2  13  12        143.30        160.32        19.12 o
  -1  13  12         84.41        129.01        18.88 o
   0  13  12        198.69        203.97        16.92 o
   1  13  12         88.79        107.76        17.10 o
   2  13  12        148.49        164.66        18.50 o
   3  13  12       1076.16       1021.06        36.02 o
   4  13  12         73.76         93.67        17.11 o
   5  13  12          2.74         -3.71        23.01 o
   6  13  12        133.90        116.48        24.15 o
  -4  14  12        203.19        196.51        18.48 o
  -3  14  12         33.59         40.35        14.23 o
  -2  14  12         64.98         83.66        16.59 o
  -1  14  12        740.96        796.78        29.51 o
   0  14  12        222.28        238.35        23.50 o
   1  14  12        743.78        758.60        29.73 o
   2  14  12         60.75         61.24        17.25 o
   3  14  12         33.38         53.04        18.03 o
   4  14  12        206.49        238.43        21.74 o
   0   1  13        163.90        149.39        20.01 o
   1   1  13        613.76        602.93        21.88 o
  -1   2  13        175.51        203.94        16.77 o
   0   2  13        185.75        199.04        15.06 o
   1   2  13        184.42        225.19        19.16 o
   2   2  13        428.60        439.86        20.93 o
  -2   3  13        198.13        214.60        15.45 o
  -1   3  13        138.06        165.03        17.94 o
   0   3  13        460.59        452.73        20.86 o
   1   3  13        136.46        174.73        14.57 o
   2   3  13        201.72        212.65        15.28 o
   3   3  13          0.02          9.22        11.66 o
  -3   4  13        233.98        241.05        20.55 o
  -2   4  13        324.34        376.97        20.30 o
  -1   4  13        780.24        802.67        25.64 o
   0   4  13        156.71        162.64        15.63 o
   1   4  13        778.27        811.13        23.89 o
   2   4  13        321.63        325.12        17.47 o
   3   4  13        241.46        264.78        16.59 o
   4   4  13        405.48        453.34        30.31 o
  -4   5  13         22.31         28.73        18.63 o
  -3   5  13          8.14         31.30        11.38 o
  -2   5  13        228.39        252.32        16.15 o
  -1   5  13        174.89        202.91        15.31 o
   0   5  13         24.84         38.11        11.73 o
   1   5  13        172.69        195.88        15.06 o
   2   5  13        224.17        276.35        16.79 o
   3   5  13          7.53         34.76        11.61 o
   4   5  13         25.22         39.73        12.91 o
   5   5  13        142.70        157.24        14.30 o
  -5   6  13        108.81        170.02        33.33 o
  -4   6  13         60.45        101.15        18.78 o
  -3   6  13          8.80         27.98        12.60 o
  -2   6  13         59.88         55.53        12.04 o
  -1   6  13        484.67        527.55        27.29 o
   0   6  13          0.06         17.67        12.55 o
   1   6  13        475.54        501.66        20.80 o
   2   6  13         61.04         73.41        12.42 o
   3   6  13          7.68         16.79        11.33 o
   4   6  13         59.42         75.03        12.56 o
   5   6  13        115.59        140.10        14.16 o
   6   6  13         20.82         50.34        13.46 o
  -6   7  13        177.96        165.05        18.09 o
  -5   7  13        125.81        153.76        15.94 o
  -4   7  13        564.78        612.43        27.56 o
  -3   7  13         48.79         82.69        24.29 o
  -2   7  13        385.82        455.71        20.07 o
  -1   7  13         52.14         89.16        12.91 o
   0   7  13         25.76         61.89        12.49 o
   1   7  13         49.78         69.10        12.50 o
   2   7  13        382.83        407.66        24.43 o
   3   7  13         47.68         84.44        19.13 o
   4   7  13        554.89        591.10        22.99 o
   5   7  13        119.12        145.47        15.81 o
   6   7  13        177.21        183.55        21.37 o
   7   7  13         18.63         58.67        16.19 o
  -7   8  13         43.47         55.04        22.52 o
  -6   8  13        152.44        192.89        22.31 o
  -5   8  13        354.93        392.12        23.76 o
  -4   8  13        313.56        320.29        27.52 o
  -3   8  13         26.50         52.50        15.73 o
  -2   8  13          5.89         19.80        11.71 o
  -1   8  13         83.83        114.70        18.50 o
   0   8  13         41.84         87.49        12.99 o
   1   8  13         87.32        119.14        14.84 o
   2   8  13          6.37         21.59        11.54 o
   3   8  13         28.67         29.64        13.03 o
   4   8  13        318.12        374.38        20.53 o
   5   8  13        355.49        403.96        23.91 o
   6   8  13        152.02        152.06        18.76 o
   7   8  13         43.58         43.89        16.79 o
   8   8  13         22.72         21.49        16.05 o
  -7   9  13         52.27         74.78        29.48 o
  -6   9  13         28.81         30.38        17.12 o
  -5   9  13         63.52         73.44        18.75 o
  -4   9  13        449.68        433.88        24.75 o
  -3   9  13        278.80        313.77        20.04 o
  -2   9  13        228.28        221.10        16.75 o
  -1   9  13         31.73         48.69        12.67 o
   0   9  13         19.31         39.25        14.13 o
   1   9  13         31.24         47.48        12.40 o
   2   9  13        232.51        252.71        17.90 o
   3   9  13        285.26        317.94        19.36 o
   4   9  13        453.16        479.93        32.32 o
   5   9  13         62.01         64.43        21.57 o
   6   9  13         27.35         36.52        15.49 o
   7   9  13         54.10         55.27        16.80 o
  -5  10  13        259.14        298.34        23.50 o
  -4  10  13         14.50         23.22        14.84 o
  -3  10  13        126.84        100.11        19.09 o
  -2  10  13          4.63         21.02        13.07 o
  -1  10  13         13.11         33.53        13.95 o
   0  10  13         21.44         31.37        12.35 o
   1  10  13         12.03         18.78        12.42 o
   2  10  13          4.72         23.72        12.52 o
   3  10  13        120.96        129.56        17.43 o
   4  10  13         15.00         25.11        16.30 o
   5  10  13        260.05        282.04        23.79 o
  -3  11  13        426.87        463.44        27.16 o
  -2  11  13         90.52         78.38        17.35 o
  -1  11  13         72.98        109.98        15.90 o
   0  11  13        222.32        206.10        17.34 o
   1  11  13         75.62        121.55        20.50 o
   2  11  13         90.14         89.28        16.74 o
   3  11  13        432.88        438.14        24.67 o
   0   1  14        462.05        542.63        29.87 o
   1   1  14         77.32        106.76        21.15 o
  -1   2  14         37.06         92.14        24.15 o
   0   2  14        584.61        597.62        22.82 o
   1   2  14         37.78         82.08        19.85 o
   2   2  14         61.16        121.74        22.94 o
  -2   3  14        886.63        900.87        27.73 o
  -1   3  14         97.58        165.99        20.82 o
   0   3  14        105.74        158.14        16.74 o
   1   3  14         96.51        133.26        15.28 o
   2   3  14        904.54        973.39        30.49 o
   3   3  14         68.71         95.77        18.74 o
  -3   4  14         19.07         59.80        22.49 o
  -2   4  14         43.37         79.34        18.20 o
  -1   4  14          5.01         43.39        22.61 o
   0   4  14        134.61        201.38        15.89 o
   1   4  14          4.62         33.91        12.04 o
   2   4  14         45.86         70.86        15.69 o
   3   4  14         17.30         49.33        21.37 o
   4   4  14         22.26         80.82        23.10 o
  -4   5  14         33.05         52.56        13.81 o
  -3   5  14        836.10        877.72        37.04 o
  -2   5  14         87.09        141.49        15.37 o
  -1   5  14         21.38         54.64        14.05 o
   0   5  14        245.54        311.20        19.80 o
   1   5  14         22.65         78.49        14.55 o
   2   5  14         87.91        103.80        25.68 o
   3   5  14        828.33        920.81        31.29 o
   4   5  14         36.23         84.44        18.24 o
  -2   6  14        193.56        236.08        20.48 o
  -1   6  14          6.55         47.04        14.20 o
   0   6  14        336.73        340.97        23.80 o
   1   6  14          5.57         47.95        15.13 o
   2   6  14        200.18        231.32        20.44 o
                                                
